# Supplementary material for: Photoredox-Catalyzed Enantioselective α-Deuteration of Azaarenes with D2O
Source: iScience. 2019 Jun 11;16:410–9. doi: 10.1016/j.isci.2019.06.007 (PMC6593145; doi:10.1016/j.isci.2019.06.007)
Supplement: Table S1. Evaluate the Effect of BA, Amine, Base, and the Solvent on the Reductive Dechlorination–Deuteration of 1a, Related to Table 1 [file mmc2.xlsx]

## Sheet: Sheet1
Table S1. Evaluate the effect of BA, amine, base, and the solvent on the reductive dechlorination – deuteration of 1a, related to Table 1.
Entrya	BA (equiv.)	Base (equiv.)	reductant	D2O (equiv.)	solvent (μL)	T (oC)	ee (%)b	D-Inc. (%)c
1	No	NaHCO3 (3)	HE-1	10	DCM (500)	25	0	53
2	C21 (0.1)	NaHCO3 (3)	HE-1	10	DCM (500)	25	0	55
3	C19 (0.1)	NaHCO3 (3)	HE-1	10	DCM (500)	25	−12	52
4	C20 (0.1)	NaHCO3 (3)	HE-1	10	DCM (500)	25	8	51
5	C2 (0.1)	NaHCO3 (3)	HE-1	10	DCM (500)	25	10	52
6	C3 (0.1)	NaHCO3 (3)	HE-1	10	DCM (500)	25	12	52
7	C4 (0.1)	NaHCO3 (3)	HE-1	10	DCM (500)	25	18	53
8	C5 (0.1)	NaHCO3 (3)	HE-1	10	DCM (500)	25	0	54
9	C6 (0.1)	NaHCO3 (3)	HE-1	10	DCM (500)	25	25	51
10	C7 (0.1)	NaHCO3 (3)	HE-1	10	DCM (500)	25	24	52
11	C8 (0.1)	NaHCO3 (3)	HE-1	10	DCM (500)	25	20	53
12	C9 (0.1)	NaHCO3 (3)	HE-1	10	DCM (500)	25	0	52
13	C10 (0.1)	NaHCO3 (3)	HE-1	10	DCM (500)	25	0	50
14	C11 (0.1)	NaHCO3 (3)	HE-1	10	DCM (500)	25	2	52
15	C7 (0.1)	NaHCO3 (3)	HE-1	10	Tol (500)	25	48	62
16	C7 (0.1)	NaHCO3 (3)	HE-1	10	Acetone (500)	25	0	36
17	C7 (0.1)	NaHCO3 (3)	HE-1	10	PhCl (500)	25	30	55
18	C7 (0.1)	NaHCO3 (3)	HE-1	10	Pentafluorobenzene (500)	25	8	61
19	C7 (0.1)	NaHCO3 (3)	HE-1	10	o-Xylene (500)	25	47	62
20	C7 (0.1)	NaHCO3 (3)	HE-1	10	p-Xylene (500)	25	44	60
21	C7 (0.1)	NaHCO3 (3)	HE-1	10	Mesitylene (500)	25	50	63
22	C7 (0.1)	NaHCO3 (3)	HE-1	10	DME (500)	25	34	58
23	C7 (0.1)	K2HPO4 (3)	HE-1	10	Tol (500)	25	45	56
24	C7 (0.1)	K3PO4 (3)	HE-1	10	Tol (500)	25	47	62
25	C7 (0.1)	Na2CO3 (3)	HE-1	10	Tol (500)	25	6	51
26	C7 (0.1)	Li2CO3 (3)	HE-1	10	Tol (500)	25	62	42
27	C7 (0.1)	NaHCO3 (1)	HE-1	10	Tol (500)	25	78	66
28	C7 (0.1)	Na2HPO4 (1)	HE-1	10	Tol (500)	25	56	53
29	C7 (0.1)	NaHCO3 (0.5)	HE-1	10	Tol (500)	25	40	46
30	C7 (0.1)	NaHCO3 (1.5)	HE-1	10	Tol (500)	25	52	63
31	C7 (0.1)	NaHCO3 (1)	HE-2	10	Tol (500)	25	60	66
32	C7 (0.1)	NaHCO3 (1)	HE-3	10	Tol (500)	25	47	65
33	C7 (0.1)	NaHCO3 (1)	HE-4	10	Tol (500)	25	45	67
34	C7 (0.1)	NaHCO3 (1)	THIQ	10	Tol (500)	25	78	65
35	C7 (0.1)	NaHCO3 (1)	Et3N	10	Tol (500)	25	20	N.D.
36	C7 (0.1)	NaHCO3 (1)	iPr2EtN	10	Tol (500)	25	39	86
37	C12 (0.1)	NaHCO3 (1)	HE-1	10	Tol (500)	25	43	66
38	C13 (0.1)	NaHCO3 (1)	HE-1	10	Tol (500)	25	52	66
39	C14 (0.1)	NaHCO3 (1)	HE-1	10	Tol (500)	25	41	65
40	C15 (0.1)	NaHCO3 (1)	HE-1	10	Tol (500)	25	67	64
41	C16 (0.1)	NaHCO3 (1)	HE-1	10	Tol (500)	25	70	66
42	C17 (0.1)	NaHCO3 (1)	HE-1	10	Tol (500)	25	76	65
43	C18 (0.1)	NaHCO3 (1)	HE-1	10	Tol (500)	25	78	65
44	C1 (0.1)	NaHCO3 (1)	HE-1	20	Tol (500)	25	82	78
45	C1 (0.1)	NaHCO3 (1)	HE-1	50	Tol (500)	25	75	90
46	C1 (0.1)	NaHCO3 (1)	HE-1	50	Mesitylene (500)	25	89	91
47	C1 (0.1)	NaHCO3 (1)	HE-1	100	Mesitylene (500)	25	89	>95
48	C1 (0.1)	NaHCO3 (1)	HE-1	100	Mesitylene (800)	10	89	>95
48	C1 (0.1)	NaHCO3 (1)	HE-1	100	Mesitylene (800)	30	90	>95
49	C1 (0.1)	NaHCO3 (1)	HE-1	100	Mesitylene (1000)	25	90	>95
50	C1 (0.15)	NaHCO3 (1)	HE-1	100	Mesitylene (1000)	25	91	>95
51d	C1 (0.2)	NaHCO3 (1)	HE-1	100	Mesitylene (1000)	25	93	>95
aReaction conditions: 1a (0.05 mmol), reductant (0.075 mmol). bDetermined by HPLC analysis on a chiral stationary phase. cDetermined by 1H-NMR spectroscopy. d0.10 mmol scale, 75% yield. N.D. = not determined.
