# Supplementary material for: Photoredox-Catalyzed Enantioselective α-Deuteration of Azaarenes with D2O
Source: iScience. 2019 Jun 11;16:410–9. doi: 10.1016/j.isci.2019.06.007 (PMC6593145; doi:10.1016/j.isci.2019.06.007)
Supplement: Table S2. Evaluate the Effect of PC and [D] Source on the Reductive Dechlorination–Deuteration of 1a, Related to Table 1 [file mmc3.xlsx]

## Sheet: Sheet1
Table S2. Evaluate the effect of PC and [D] source on the reductive dechlorination – deuteration of 1a, related to Table 1.
Entrya	PC (equiv.)	[D] source (equiv.)	yield (%)b	ee (%)c	D-Inc. (%)d
1	DPZ (0.01)	D2O (150)	75	93	>95
2	DPZ (0.005)	D2O (150)	67	93	>95
3	4DPAIPN (0.01)	D2O (150)	43	73	90
4	4DPAIPN (0.01)	D2O (150)	35	83	92
5	[Ir(ppy)2(dtbpy)]PF6 (0.01)	D2O (150)	52	76	88
6	DPZ (0.01)	H2O (150)	73	87	N.D.
7	DPZ (0.01)	No	53	88	N.D.
8	DPZ (0.01)	CD3OD	40	71	0
9	No	D2O (150)	0	71	N.A.
aReaction conditions: 1a (0.05 mmol), HE-1 (0.075 mmol) in 1.0 mL mesitylene at 25 oC for 30 min. bYield of isolated product. cDetermined by HPLC analysis on a chiral stationary phase. dDetermined by 1H-NMR spectroscopy. N.A. = not available; N.D. = not determined.
