# Supplementary material for: Photoredox-Catalyzed Enantioselective α-Deuteration of Azaarenes with D2O
Source: iScience. 2019 Jun 11;16:410–9. doi: 10.1016/j.isci.2019.06.007 (PMC6593145; doi:10.1016/j.isci.2019.06.007)
Supplement: Table S3. Evaluate the Effect of Amine and Time on the Enantioselective Reduction of 1a, Related to Table 1 [file mmc4.xlsx]

## Sheet: Sheet1
Table S3. Evaluate the effect of amine and time on the enantioselective reduction of 1a, related to Table 1.
Entrya	HE-1 (equiv.)	t (min)	yield (%)b	ee (%)c	D-Inc. (%)d
1	0.8	30	61	89	>95
2	1	30	68	90	>95
3	1.5	30	75	93	>95
4	1.5	30	74	93	>95
5	1.5	5	52	93	>95
6	1.5	10	59	93	>95
7	1.5	20	73	93	>95
8	1.5	30	75	93	>95
9	1.5	60	75	92	>95
10	1.5	360	75	91	>95
aReaction conditions: 1a (0.05 mmol), HE-1 (0.075 mmol) in 1.0 mL mesitylene at 25 oC. bYield of isolated product. cDetermined by HPLC analysis on a chiral stationary phase. dDetermined by 1H-NMR spectroscopy.
