# Supplementary material for: Photoredox-Catalyzed Enantioselective α-Deuteration of Azaarenes with D2O
Source: iScience. 2019 Jun 11;16:410–9. doi: 10.1016/j.isci.2019.06.007 (PMC6593145; doi:10.1016/j.isci.2019.06.007)
Supplement: Table S4. Optimization of Asymmetric Reduction–Deuteration of 4a, Related to Figure 5 [file mmc5.xlsx]

## Sheet: Sheet1
Table S4. Optimization of asymmetric reduction – deuteration of 4a, related to Figure 5.
Entrya	BA	Additive (equiv.)	Reductant	D2O (equiv.)	solvent (μL)	T (oC)	ee (%)b	D-Inc. (%)c
1	C1	No	HE-1	10	Mesitylene (500)	25	46	43
2	C2	No	HE-1	10	Mesitylene (500)	25	58	45
3	C6	No	HE-1	10	Mesitylene (500)	25	34	46
4	C7	No	HE-1	10	Mesitylene (500)	25	28	44
5	C22	No	HE-1	10	Mesitylene (500)	25	37	42
6	C23	No	HE-1	10	Mesitylene (500)	25	33	48
7	C2	No	HE-1	10	THF (500)	25	74	65
8	C2	No	HE-1	10	CPME (500)	25	78	66
9	C2	No	HE-1	10	Et2O (500)	25	73	44
10	C2	No	HE-1	10	Toluene (500)	25	55	46
11	C2	No	HE-1	10	DCM (500)	25	14	38
12	C2	No	HE-1	10	CPME (500)	10	83	67
13	C2	No	HE-1	10	CPME (500)	0	86	63
14	C2	No	HE-1	10	CPME (500)	−5	88	60
15	C2	No	HE-1	10	CPME (500)	−10	87	55
16	C2	No	HE-1	10	CPME (500)	−20	83	48
17	C2	No	HE-1	20	CPME (500)	−5	89	65
18	C2	No	HE-1	50	CPME (500)	−5	89	67
19	C2	No	HE-1	100	CPME (500)	−5	89	74
20	C2	No	HE-1	200	CPME (500)	−5	90	78
21	C2	No	HE-1	300	CPME (500)	−5	88	83
22	C2	No	HE-1	400	CPME (500)	−5	84	86
23	C2	NaCl (1.0)	HE-1	200	CPME (500)	−5	88	90
24	C2	NaCl (0.5)	HE-1	200	CPME (500)	−5	89	89
25	C2	NaCl (0.2)	HE-1	200	CPME (500)	−5	89	90
26	C2	NaCl (0.1)	HE-1	200	CPME (500)	−5	90	83
27	C2	NaHCO3 (0.1)	HE-1	200	CPME (500)	−5	73	76
28	C2	CaCl2 (0.2)	HE-1	200	CPME (500)	−5	88	89
29d	C2	NaCl (0.2)	HE-1	200	CPME (1000)	−5	91	91
30	C2	NaCl (0.2)	HE-1	200	CPME (250)	−5	85	89
31	C2	NaCl (0.2)	HE-2	200	CPME (1000)	−5	76	91
32	C2	NaCl (0.2)	HE-3	200	CPME (1000)	−5	91	91
33	C2	NaCl (0.2)	HE-4	200	CPME (1000)	−5	89	83
aReaction conditions: 4a (0.05 mmol), reductant (0.075 mmol). bDetermined by HPLC analysis on a chiral stationary phase. cDetermined by 1H-NMR spectroscopy. d0.10 mmol scale, 96% yield.
