# Supplementary material for: Photoredox-Catalyzed Enantioselective α-Deuteration of Azaarenes with D2O
Source: iScience. 2019 Jun 11;16:410–9. doi: 10.1016/j.isci.2019.06.007 (PMC6593145; doi:10.1016/j.isci.2019.06.007)
Supplement: Table S5. Cartesian Coordinates for the Formation of (R)-2a Proceeding Transferred Proton of P=O–H of CPA via TSA Process, Related to Figures 3 and 4 [file mmc6.xlsx]

## Sheet: Sheet1
Table S5. Cartesian Coordinates for the formation of (R)-2a proceeding transferred proton of P=O–H of CPA via TSA process, related to Figures 3 and 4.
TSA-R					TSA (Imaginary frequency: -855.3431)					TSA-P
	x	y	z			x	y	z			x	y	z
6	4.14801	0.291272	5.11147		6	4.19394	-0.334543	5.15665		6	3.49167	0.067478	5.42825
6	2.78681	-0.034217	5.20555		6	2.79407	-0.466058	5.21713		6	2.14837	0.240099	5.0119
6	2.13028	-0.669808	4.15829		6	2.07249	-0.924094	4.12578		6	1.72378	-0.183373	3.77031
6	2.83676	-0.99391	2.98836		6	2.75356	-1.26344	2.94301		6	2.65878	-0.803728	2.91035
6	4.20303	-0.646727	2.86986		6	4.15739	-1.10925	2.85679		6	4.01403	-0.973665	3.30517
6	4.84254	-0.011295	3.94641		6	4.86357	-0.648619	3.98544		6	4.41024	-0.524794	4.5909
7	2.2102	-1.66165	1.9507		7	2.05994	-1.75265	1.85349		7	2.26207	-1.24729	1.67248
6	2.79229	-1.96137	0.718279		6	2.60869	-2.05803	0.63152		6	3.0753	-1.82715	0.780324
6	4.17841	-1.53228	0.593307		6	4.03131	-1.82739	0.528886		6	4.43714	-1.983	1.13499
6	4.84417	-0.93684	1.6105		6	4.76509	-1.39905	1.59099		6	4.89019	-1.57209	2.36768
6	2.09686	-2.61744	-0.287098		6	1.78235	-2.48587	-0.441833		6	2.44766	-2.23617	-0.540286
6	2.82974	-3.01276	-1.53755		6	2.46984	-2.89071	-1.72458		6	3.43449	-2.51509	-1.66729
6	0.779757	-3.36602	-0.0039		6	0.500165	-3.31115	-0.113987		6	1.35326	-3.3548	-0.338988
6	-0.118175	-3.54071	-1.24089		6	-0.453739	-3.42557	-1.31372		6	0.56179	-3.54817	-1.639
6	1.07363	-4.74229	0.634306		6	0.843994	-4.71401	0.42612		6	1.87443	-4.6912	0.205801
6	2.52547	-2.43533	-2.78238		6	2.1697	-2.24003	-2.93312		6	3.36348	-1.70982	-2.81441
6	3.1788	-2.83829	-3.94843		6	2.75531	-2.63816	-4.13647		6	4.20622	-1.92919	-3.90504
6	4.15832	-3.83119	-3.89856		6	3.66208	-3.69832	-4.16187		6	5.14255	-2.96285	-3.87224
6	4.47716	-4.4176	-2.6728		6	3.97459	-4.35946	-2.97303		6	5.22193	-3.7787	-2.74307
6	3.81779	-4.01478	-1.51027		6	3.38152	-3.96214	-1.77348		6	4.37451	-3.56011	-1.6549
1	4.65231	0.780945	5.93932		1	4.74405	0.019762	6.02326		1	3.79538	0.411206	6.41256
1	2.23265	0.211814	6.1075		1	2.2675	-0.203977	6.13061		1	1.44043	0.718167	5.68256
1	1.07245	-0.906824	4.22518		1	0.990576	-1.008	4.16007		1	0.703685	-0.049531	3.424
1	5.89445	0.24801	3.84927		1	5.94304	-0.53698	3.91828		1	5.4446	-0.654066	4.89767
1	4.67653	-1.72695	-0.347377		1	4.5071	-2.0298	-0.420872		1	5.11628	-2.41514	0.413441
1	5.88526	-0.650299	1.48212		1	5.83849	-1.26039	1.48595		1	5.93785	-1.69812	2.63016
1	0.186291	-2.79784	0.720636		1	-0.059311	-2.79095	0.669552		1	0.653553	-2.94514	0.398338
1	-1.04627	-4.04417	-0.952801		1	-1.3659	-3.94747	-1.00928		1	-0.280886	-4.22428	-1.46206
1	-0.387606	-2.57682	-1.68595		1	-0.742935	-2.43998	-1.6923		1	0.160325	-2.59279	-1.99287
1	0.371731	-4.14403	-2.01236		1	0.0017	-3.98621	-2.13712		1	1.18642	-3.97694	-2.43123
1	0.13784	-5.25638	0.884973		1	-0.073156	-5.24316	0.711736		1	1.02485	-5.33251	0.464419
1	1.66303	-4.63679	1.55209		1	1.49164	-4.66023	1.30923		1	2.48062	-4.56726	1.11281
1	1.6339	-5.38108	-0.05847		1	1.35353	-5.31631	-0.334604		1	2.47494	-5.22888	-0.535542
1	1.76655	-1.65971	-2.83636		1	1.46685	-1.41243	-2.92799		1	2.62835	-0.910633	-2.8508
1	2.92291	-2.37147	-4.89631		1	2.50256	-2.11464	-5.05512		1	4.12769	-1.29013	-4.78046
1	4.66866	-4.1444	-4.80565		1	4.12016	-4.00718	-5.0979		1	5.80119	-3.13485	-4.71933
1	5.238	-5.19254	-2.61987		1	4.67724	-5.18924	-2.97788		1	5.94096	-4.59322	-2.70779
1	4.07136	-4.47701	-0.559865		1	3.6312	-4.48746	-0.855192		1	4.44861	-4.21936	-0.795437
6	-3.063	3.06575	-0.048256		6	-2.825	3.21135	0.00571		6	-3.50577	2.6481	0.056903
6	-3.9379	3.36578	-1.3121		6	-3.67027	3.58873	-1.25735		6	-4.43546	2.88541	-1.17963
6	-1.67067	3.29807	-0.623914		6	-1.41672	3.37029	-0.556624		6	-2.18138	3.15143	-0.503862
6	-3.5246	1.78693	0.643005		6	-3.36976	1.95383	0.677594		6	-3.73012	1.27061	0.677379
1	-3.96167	2.47129	-1.94513		1	-3.74142	2.71034	-1.90905		1	-4.319	2.0457	-1.87423
1	-4.97108	3.61894	-1.05494		1	-4.68881	3.89772	-1.00247		1	-5.49322	2.94613	-0.903781
6	-3.18932	4.50316	-2.03997		6	-2.8494	4.69474	-1.9553		6	-3.89539	4.18112	-1.82768
6	-4.66952	3.59041	1.73927		6	-4.40375	3.81174	1.7947		6	-5.12899	2.79104	1.90289
6	-1.74818	4.24038	-1.661		6	-1.42941	4.34093	-1.56986		6	-2.42619	4.14517	-1.46213
6	-0.422077	2.83048	-0.219959		6	-0.202438	2.81901	-0.151224		6	-0.871145	2.8595	-0.127574
6	-4.53984	2.09353	1.56276		6	-4.36557	2.31229	1.59996		6	-4.74597	1.35125	1.64267
6	-3.16474	0.453043	0.447722		6	-3.09217	0.601983	0.463846		6	-3.15537	0.029068	0.384697
1	-3.34588	4.48461	-3.12467		1	-2.99638	4.70756	-3.04154		1	-4.05541	4.20752	-2.91199
1	-3.52228	5.49085	-1.69148		1	-3.1275	5.69299	-1.5891		1	-4.39106	5.07188	-1.41617
1	-5.56952	3.97501	1.23942		1	-5.27486	4.2578	1.29446		1	-6.09401	3.03787	1.43754
1	-4.74701	3.88149	2.79306		1	-4.46996	4.09467	2.85162		1	-5.23144	3.01185	2.97199
6	-0.592915	4.8114	-2.18226		6	-0.238081	4.86123	-2.06241		6	-1.38757	4.94526	-1.92693
6	0.770747	3.38083	-0.732859		6	1.02466	3.32078	-0.634884		6	0.201159	3.66113	-0.574992
8	-0.363099	1.83098	0.76266		8	-0.213755	1.79471	0.798081		8	-0.643796	1.78873	0.724428
6	-5.25637	1.0821	2.1913		6	-5.145	1.34161	2.21732		6	-5.25697	0.204275	2.23856
6	-3.92008	-0.594642	1.00465		6	-3.91491	-0.40064	1.01127		6	-3.70892	-1.15432	0.914454
8	-2.01977	0.163988	-0.317455		8	-1.97931	0.252355	-0.312137		8	-2.06218	-0.032474	-0.465225
1	-0.647818	5.57186	-2.95733		1	-0.240837	5.64356	-2.81749		1	-1.57336	5.74209	-2.64317
6	0.643717	4.40864	-1.68252		6	0.967658	4.37915	-1.55697		6	-0.098925	4.72545	-1.44088
6	2.12431	3.04905	-0.184685		6	2.3505	2.89993	-0.079125		6	1.5817	3.52676	-0.008121
15	-0.58459	0.259241	0.44573		15	-0.514671	0.236964	0.422606		15	-0.530262	0.257229	0.093802
1	-6.03603	1.31576	2.9119		1	-5.90944	1.61586	2.94006		1	-6.03721	0.266635	2.99333
6	-4.96066	-0.244252	1.88246		6	-4.93117	0.003123	1.89426		6	-4.75091	-1.03433	1.84936
6	-3.62876	-2.06158	0.830695		6	-3.71886	-1.88244	0.82408		6	-3.18455	-2.54036	0.645478
1	1.54937	4.88436	-2.04479		1	1.90233	4.81568	-1.8939		1	0.709627	5.38024	-1.7519
6	2.25077	3.26894	1.20367		6	2.46943	3.06962	1.31674		6	1.63614	3.67698	1.39458
6	3.27496	2.69353	-0.940357		6	3.49115	2.50358	-0.830174		6	2.79505	3.40078	-0.736399
8	0.387798	-0.106195	-0.760062		8	0.43525	-0.177774	-0.742749		8	0.379769	0.186704	-1.08931
8	-0.455067	-0.53022	1.69396		8	-0.475725	-0.551328	1.68908		8	-0.247488	-0.599792	1.32182
1	-5.52684	-1.04651	2.34644		1	-5.54561	-0.767611	2.35051		1	-5.15195	-1.94385	2.28809
6	-2.88635	-2.62792	1.88054		6	-2.99606	-2.5011	1.85812		6	-2.29363	-3.01731	1.62145
6	-4.14991	-2.8977	-0.197939		6	-4.31331	-2.6796	-0.195654		6	-3.61483	-3.40904	-0.397975
6	3.46925	3.20418	1.86324		6	3.67284	2.91569	1.98976		6	2.83044	3.75665	2.09608
6	4.50132	2.68617	-0.243788		6	4.7051	2.40476	-0.118785		6	3.98901	3.53378	0.004455
6	-2.64336	-3.99609	1.96362		6	-2.84372	-3.88273	1.93427		6	-1.81857	-4.32571	1.62016
6	-3.88419	-4.27428	-0.080963		6	-4.13912	-4.07151	-0.085925		6	-3.10958	-4.72241	-0.372228
6	4.6148	2.93551	1.11851		6	4.81262	2.60468	1.25246		6	4.026	3.70927	1.38257
6	-3.15581	-4.82544	0.972822		6	-3.42969	-4.6736	0.95276		6	-2.23824	-5.18691	0.612327
1	5.41144	2.46792	-0.790815		1	5.61002	2.15393	-0.660538		1	4.93697	3.49496	-0.520471
1	3.52315	3.37538	2.93438		1	3.72116	3.05668	3.0659		1	2.8251	3.88014	3.17603
1	-4.26247	-4.95529	-0.831933		1	-4.57625	-4.72296	-0.831254		1	-3.4104	-5.42375	-1.13948
1	-2.07138	-4.40097	2.79407		1	-2.285	-4.32747	2.75353		1	-1.14148	-4.66358	2.40074
6	-4.99632	-2.39663	-1.40155		6	-5.14804	-2.11964	-1.38161		6	-4.61363	-3.01422	-1.52072
1	1.19577	-1.69218	2.00941		1	1.04015	-1.65065	1.90117		1	1.22601	-1.03963	1.4262
6	-3.38353	4.11635	1.06826		6	-3.08418	4.26401	1.13713		6	-3.97171	3.5641	1.24066
1	-2.5613	4.11998	1.79278		1	-2.26689	4.20388	1.86487		1	-3.14127	3.66691	1.94859
1	-3.4822	5.13077	0.670121		1	-3.11528	5.28896	0.754947		1	-4.25082	4.56832	0.906824
6	3.35465	2.2979	-2.44695		6	3.56464	2.15407	-2.34827		6	2.97266	3.12495	-2.25986
1	-2.99582	-5.90013	1.00989		1	-3.34185	-5.75682	0.985284		1	-1.8987	-6.21975	0.584759
1	-2.49066	-1.96398	2.64151		1	-2.54108	-1.86652	2.61057		1	-1.96774	-2.32533	2.38986
1	5.59215	2.90837	1.59346		1	5.78048	2.50963	1.73851		1	4.98293	3.80353	1.89049
1	1.35762	3.52285	1.76534		1	1.58338	3.35602	1.87387		1	0.697058	3.75571	1.93289
1	1.04211	-0.837329	-0.56267		1	1.06136	-1.1221	-0.622787		1	1.86058	-1.35765	-0.845774
6	4.0242	3.446	-3.24159		6	4.2765	3.30208	-3.10514		6	3.46675	4.41638	-2.95639
1	5.019	3.68364	-2.84852		1	5.27871	3.48954	-2.7033		1	4.39984	4.78599	-2.51542
1	4.13715	3.1624	-4.29552		1	4.381	3.04805	-4.1675		1	3.64915	4.22551	-4.02158
1	3.42564	4.36318	-3.20534		1	3.7126	4.23912	-3.04087		1	2.72411	5.21883	-2.8845
6	4.23397	1.02574	-2.5951		6	4.40251	0.859694	-2.53812		6	4.0517	2.02416	-2.453
1	4.26766	0.724643	-3.64826		1	4.42441	0.591497	-3.60016		1	4.14717	1.79069	-3.51981
1	5.26788	1.17238	-2.27127		1	5.44179	0.963122	-2.21438		1	5.04478	2.31893	-2.10193
1	3.81667	0.191117	-2.02335		1	3.95703	0.021575	-1.99384		1	3.76696	1.10506	-1.93148
6	2.01045	1.94575	-3.12365		6	2.20783	1.86697	-3.03134		6	1.71857	2.60658	-2.99804
1	1.42344	1.24418	-2.52479		1	1.59065	1.1876	-2.43709		1	1.24738	1.77224	-2.47019
1	1.38953	2.81813	-3.32554		1	1.62639	2.76798	-3.22557		1	0.965901	3.37983	-3.15185
1	2.22128	1.47133	-4.08958		1	2.399	1.39239	-4.00133		1	2.02349	2.25682	-3.99268
6	-4.20654	-1.37074	-2.24794		6	-4.32265	-1.11572	-2.22006		6	-4.10731	-1.79109	-2.32089
1	-4.01117	-0.445654	-1.70616		1	-4.0733	-0.213226	-1.66275		1	-4.09179	-0.880312	-1.72357
1	-3.24324	-1.78229	-2.56755		1	-3.38605	-1.56675	-2.56458		1	-3.09393	-1.95831	-2.70024
1	-4.78157	-1.11224	-3.14598		1	-4.899	-0.811064	-3.10269		1	-4.76924	-1.61495	-3.17809
6	-6.32412	-1.76418	-0.917904		6	-6.43896	-1.43622	-0.868988		6	-6.00928	-2.70634	-0.924681
1	-6.89799	-2.47691	-0.313707		1	-7.03938	-2.13415	-0.273216		1	-6.39343	-3.56747	-0.364467
1	-6.16521	-0.86465	-0.320909		1	-6.22937	-0.559411	-0.254134		1	-5.99248	-1.84536	-0.254301
1	-6.93909	-1.4865	-1.78299		1	-7.04982	-1.10997	-1.72005		1	-6.71875	-2.48833	-1.73303
6	-5.3823	-3.54788	-2.35856		6	-5.59611	-3.23547	-2.35336		6	-4.81394	-4.15367	-2.547
1	-4.5043	-4.04322	-2.78772		1	-4.74535	-3.76856	-2.79216		1	-3.8779	-4.43129	-3.0448
1	-6.00396	-4.30636	-1.86982		1	-6.25434	-3.9683	-1.8735		1	-5.24716	-5.05355	-2.09615
1	-5.96529	-3.13664	-3.18991		1	-6.16045	-2.78347	-3.17653		1	-5.50919	-3.81261	-3.32183
