# Supplementary material for: Photoredox-Catalyzed Enantioselective α-Deuteration of Azaarenes with D2O
Source: iScience. 2019 Jun 11;16:410–9. doi: 10.1016/j.isci.2019.06.007 (PMC6593145; doi:10.1016/j.isci.2019.06.007)
Supplement: Table S6. Cartesian Coordinates for the Formation of (ent)-2a Proceeding Transferred Proton of P–O–H of CPA via TSB Process, Related to Figures 3 and 4 [file mmc7.xlsx]

## Sheet: Sheet1
Table S6. Cartesian Coordinates for the formation of (ent)-2a proceeding transferred proton of P–O–H of CPA via TSB process, related to Figures 3 and 4.
TSB-R					TSB (Imaginary frequency: -87.7502)					TSB-P
	x	y	z			x	y	z			x	y	z
6	-2.14006	-2.99659	4.3329		6	-2.2563	-1.98157	4.5782		6	-2.16417	-1.93956	4.55968
6	-1.16775	-2.03657	4.02198		6	-1.21473	-1.19304	4.04281		6	-1.12179	-1.2029	3.95192
6	-1.31864	-1.18724	2.92922		6	-1.3957	-0.470533	2.8774		6	-1.3283	-0.520985	2.76841
6	-2.46548	-1.28305	2.1212		6	-2.64379	-0.523807	2.22598		6	-2.60706	-0.552678	2.17462
6	-3.45217	-2.25486	2.42318		6	-3.70067	-1.31789	2.74186		6	-3.66689	-1.29147	2.76436
6	-3.27197	-3.09809	3.52878		6	-3.47678	-2.04472	3.93558		6	-3.41114	-1.98642	3.97313
7	-2.64582	-0.435385	1.04273		7	-2.87599	0.208383	1.0754		7	-2.87128	0.160522	1.01978
6	-3.77386	-0.422672	0.196538		6	-4.05608	0.255374	0.418983		6	-4.08822	0.233835	0.444563
6	-4.73835	-1.48044	0.493169		6	-5.11436	-0.564508	0.900927		6	-5.14371	-0.56583	0.95334
6	-4.59786	-2.32556	1.54108		6	-4.93515	-1.32246	2.03101		6	-4.91823	-1.31059	2.08806
6	-3.96785	0.49769	-0.79988		6	-4.27418	1.18902	-0.733819		6	-4.35478	1.19073	-0.705409
6	-5.22216	0.439683	-1.62118		6	-3.89938	0.49864	-2.0458		6	-3.83942	0.614697	-2.03122
6	-3.0259	1.67494	-1.05415		6	-3.70822	2.6165	-0.5156		6	-3.92467	2.65237	-0.391405
6	-2.57348	1.81119	-2.52162		6	-4.12126	3.52794	-1.68525		6	-4.37853	3.5949	-1.51821
6	-3.65927	3.00147	-0.579914		6	-4.27619	3.20171	0.792261		6	-4.52897	3.12562	0.942754
6	-5.21115	-0.06377	-2.93391		6	-2.66738	0.708128	-2.69037		6	-2.59522	0.954837	-2.58684
6	-6.37179	-0.091902	-3.70886		6	-2.37092	0.068652	-3.90081		6	-2.20155	0.435707	-3.82834
6	-7.57604	0.381441	-3.18504		6	-3.29633	-0.805623	-4.47748		6	-3.03745	-0.450615	-4.51375
6	-7.60914	0.874514	-1.87978		6	-4.52881	-1.0064	-3.85059		6	-4.2764	-0.787316	-3.96468
6	-6.44656	0.904971	-1.10651		6	-4.833	-0.357485	-2.65161		6	-4.68665	-0.255986	-2.73797
1	-2.01632	-3.64785	5.19304		1	-2.09488	-2.53583	5.49814		1	-1.97825	-2.46781	5.49036
1	-0.280664	-1.9437	4.64339		1	-0.256799	-1.15007	4.55291		1	-0.14301	-1.17063	4.42157
1	-0.55939	-0.450123	2.68794		1	-0.597465	0.126715	2.45108		1	-0.532553	0.036646	2.288
1	-4.03968	-3.83622	3.75149		1	-4.28672	-2.64705	4.33847		1	-4.21994	-2.55184	4.42844
1	-5.59943	-1.55832	-0.158939		1	-6.06898	-0.467075	0.368846		1	-6.12761	-0.479146	0.348083
1	-5.35053	-3.08812	1.73013		1	-5.75768	-1.91752	2.42147		1	-5.71257	-1.93498	2.495
1	-2.10986	1.53546	-0.471089		1	-2.60706	2.62731	-0.453575		1	-2.82827	2.72282	-0.310092
1	-1.85879	2.6373	-2.61454		1	-3.76821	4.55161	-1.51261		1	-4.08803	4.62774	-1.29153
1	-2.07536	0.90197	-2.87506		1	-3.71613	3.19023	-2.6433		1	-3.94369	3.32582	-2.48454
1	-3.41906	2.01871	-3.1858		1	-5.21378	3.55229	-1.77312		1	-5.46959	3.56391	-1.62315
1	-2.96125	3.83398	-0.726469		1	-3.98491	4.25249	0.905695		1	-4.27012	4.17427	1.12973
1	-3.91655	2.9636	0.485575		1	-3.9232	2.66852	1.68229		1	-4.17102	2.54248	1.79839
1	-4.57733	3.22115	-1.13649		1	-5.37064	3.14116	0.778822		1	-5.62218	3.04514	0.91779
1	-4.28085	-0.445343	-3.34574		1	-1.95974	1.42365	-2.27768		1	-1.95067	1.67175	-2.083
1	-6.33543	-0.488784	-4.72061		1	-1.42685	0.272623	-4.40158		1	-1.25806	0.747977	-4.27076
1	-8.48106	0.360267	-3.78689		1	-3.06791	-1.30088	-5.41779		1	-2.73406	-0.849185	-5.47872
1	-8.54311	1.23724	-1.45744		1	-5.26896	-1.65821	-4.30959		1	-4.94397	-1.45362	-4.50668
1	-6.48646	1.26768	-0.082191		1	-5.809	-0.442227	-2.16988		1	-5.67954	-0.453365	-2.30706
6	4.80523	-0.029677	-0.715177		6	4.50111	-0.671332	-0.547125		6	4.49637	-0.699937	-0.478991
6	5.74743	-0.499813	0.444387		6	5.31615	-1.23649	0.667282		6	5.2709	-1.28749	0.751396
6	4.22089	1.23405	-0.08663		6	4.12013	0.699349	0.00419		6	4.11677	0.669564	0.076273
6	3.98217	-1.19286	-1.26481		6	3.50584	-1.70989	-1.05878		6	3.50297	-1.72115	-1.02813
1	5.14973	-1.03995	1.18751		1	4.61496	-1.6432	1.40511		1	4.54464	-1.69425	1.4645
1	6.53521	-1.17436	0.095424		1	5.9957	-2.04266	0.375269		1	5.94941	-2.09801	0.469187
6	6.28686	0.809789	1.05887		6	6.03973	-0.007741	1.25734		6	5.99125	-0.07378	1.37541
6	5.94026	-1.0506	-2.64473		6	5.49682	-1.98765	-2.36886		6	5.52508	-2.01063	-2.28668
6	5.14582	1.7746	0.820586		6	5.07894	1.11682	0.940519		6	5.05237	1.06524	1.0449
6	3.0334	1.92289	-0.324654		6	3.078	1.5644	-0.320612		6	3.09599	1.55146	-0.270189
6	4.70336	-1.84226	-2.2811		6	4.1409	-2.54568	-1.99285		6	4.15332	-2.55631	-1.95212
6	2.73643	-1.6986	-0.902276		6	2.18455	-1.97948	-0.711707		6	2.17022	-1.97873	-0.718431
1	6.5318	0.707263	2.12207		1	6.23111	-0.105681	2.33195		1	6.15199	-0.18598	2.45364
1	7.20545	1.14066	0.554582		1	7.01519	0.152444	0.777123		1	6.98114	0.080739	0.923774
1	6.8487	-1.51994	-2.24225		1	6.31045	-2.57076	-1.91578		1	6.31976	-2.60792	-1.81869
1	6.08103	-0.971568	-3.72858		1	5.66648	-2.001	-3.45137		1	5.72294	-2.015	-3.36447
6	4.9447	3.03601	1.37065		6	5.06039	2.41293	1.44508		6	5.03408	2.35582	1.56359
6	2.78324	3.18949	0.235336		6	3.01347	2.87493	0.187278		6	3.03435	2.85837	0.247275
8	2.07046	1.33306	-1.16528		8	2.0896	1.1226	-1.21583		8	2.12854	1.13204	-1.19775
6	4.23939	-3.02792	-2.83959		6	3.50885	-3.68852	-2.46895		6	3.52119	-3.68785	-2.45426
6	2.25313	-2.91513	-1.421		6	1.54064	-3.16335	-1.11558		6	1.52484	-3.15375	-1.14554
8	1.92974	-0.979864	-0.006619		8	1.45681	-1.0387	0.043054		8	1.43371	-1.03276	0.022758
1	5.67756	3.4702	2.04609		1	5.82219	2.74717	2.14492		1	5.7784	2.67268	2.28981
6	3.78872	3.74317	1.04375		6	4.05182	3.28512	1.03871		6	4.0503	3.24588	1.13545
6	1.5779	4.00121	-0.130198		6	1.98168	3.86194	-0.26679		6	2.0354	3.86524	-0.237083
15	1.03773	0.273233	-0.527617		15	0.830458	0.254939	-0.709957		15	0.844872	0.270788	-0.742699
1	4.79876	-3.52683	-3.62678		1	3.99654	-4.33054	-3.19803		1	4.0201	-4.32899	-3.1765
6	3.03214	-3.56434	-2.39054		6	2.23166	-4.00371	-2.0016		6	2.22961	-3.99366	-2.021
6	0.870495	-3.41641	-1.10921		6	0.115807	-3.46803	-0.743462		6	0.091334	-3.45172	-0.802097
1	3.6347	4.74125	1.44308		1	4.04251	4.30814	1.40301		1	4.04407	4.26558	1.50927
6	1.52178	4.35123	-1.49603		6	2.05903	4.17969	-1.63873		6	2.17934	4.19943	-1.59987
6	0.59788	4.5075	0.762262		6	1.0551	4.54939	0.559274		6	1.07969	4.55325	0.554043
8	0.157035	0.735802	0.571542		8	-0.162529	0.919992	0.17407		8	-0.169972	0.9427	0.112828
8	0.338171	-0.166211	-1.89604		8	0.312167	-0.203655	-2.14498		8	0.36812	-0.177545	-2.19242
1	2.65744	-4.48978	-2.81853		1	1.73347	-4.90346	-2.3509		1	1.73134	-4.88552	-2.3898
6	-0.073071	-3.14886	-2.12252		6	-0.828021	-3.1148	-1.72346		6	-0.835382	-3.06667	-1.78622
6	0.460971	-4.10534	0.065112		6	-0.319633	-4.08279	0.464393		6	-0.366184	-4.09025	0.385165
6	0.56243	5.2133	-2.00691		6	1.2878	5.1778	-2.21659		6	1.44581	5.21255	-2.20011
6	-0.339977	5.40805	0.212806		6	0.316177	5.582	-0.055359		6	0.378977	5.59999	-0.081319
6	-1.42568	-3.45649	-1.98299		6	-2.19756	-3.28477	-1.53714		6	-2.20857	-3.22948	-1.62265
6	-0.915383	-4.37703	0.182226		6	-1.7092	-4.23186	0.62323		6	-1.75923	-4.22933	0.521998
6	-0.370533	5.76437	-1.13022		6	0.417995	5.90163	-1.40399		6	0.545802	5.93494	-1.41957
6	-1.84958	-4.05086	-0.79934		6	-2.63708	-3.83555	-0.339239		6	-2.67026	-3.80289	-0.443776
1	-1.08655	5.84736	0.865744		1	-0.376029	6.16056	0.546196		1	-0.335037	6.17783	0.495383
1	0.556661	5.46454	-3.0639		1	1.37851	5.39715	-3.2768		1	1.58815	5.44421	-3.25199
1	-1.28512	-4.85982	1.07673		1	-2.09526	-4.67662	1.53071		1	-2.16193	-4.69094	1.41378
1	-2.1269	-3.23155	-2.78186		1	-2.89797	-2.98149	-2.30938		1	-2.89651	-2.9021	-2.39612
6	1.43164	-4.63707	1.15523		6	0.629048	-4.65193	1.55572		6	0.562258	-4.6977	1.47378
1	-1.86201	0.174422	0.830853		1	-2.06862	0.711304	0.692131		1	-2.06869	0.643129	0.598084
6	5.66772	0.31399	-1.97719		6	5.44103	-0.555129	-1.79315		6	5.47107	-0.583156	-1.69799
1	5.07366	0.943956	-2.64896		1	4.9795	0.121115	-2.52165		1	5.03748	0.105763	-2.43177
1	6.57897	0.863826	-1.7234		1	6.42476	-0.149899	-1.53727		1	6.45251	-0.192565	-1.41206
6	0.397949	4.18127	2.27233		6	0.740179	4.29805	2.06381		6	0.690517	4.28795	2.03825
1	-2.89994	-4.27235	-0.63623		1	-3.69862	-3.97011	-0.149865		1	-3.7357	-3.93065	-0.272832
1	0.283622	-2.69224	-3.04311		1	-0.463514	-2.68989	-2.65393		1	-0.454238	-2.62238	-2.70057
1	-1.12233	6.46389	-1.48638		1	-0.185626	6.70658	-1.81494		1	-0.030469	6.75088	-1.84778
1	2.27716	3.94132	-2.16002		1	2.7686	3.63158	-2.2516		1	2.91079	3.65098	-2.18619
1	-0.23525	-0.951205	-1.77943		1	-0.661173	-0.314109	-2.18561		1	-0.608735	-0.196715	-2.29162
8	-5.95904	1.15183	2.33807		8	-6.93326	0.791448	-0.685995		8	-6.96028	0.009653	-0.884353
1	-5.10964	1.50122	2.02793		1	-7.46861	1.09616	-1.43643		1	-7.89808	0.254062	-0.841044
1	-5.87189	0.200827	2.16176		1	-5.46043	1.2371	-0.775629		1	-5.46662	1.14705	-0.79499
6	0.685234	-5.42706	2.25434		6	-0.153641	-5.26506	2.74015		6	-0.241542	-5.30486	2.64685
1	0.142022	-6.28863	1.85007		1	-0.791804	-6.1001	2.43099		1	-0.894607	-6.12364	2.32587
1	1.41956	-5.81212	2.97014		1	0.561464	-5.6569	3.4719		1	0.459499	-5.71865	3.38017
1	-0.018764	-4.79931	2.81105		1	-0.776633	-4.52334	3.25215		1	-0.852885	-4.55479	3.16075
6	2.44351	-5.61596	0.509084		6	1.49222	-5.78996	0.957843		6	1.39674	-5.85034	0.862938
1	1.92542	-6.45072	0.022294		1	0.859144	-6.58462	0.545928		1	0.744109	-6.62066	0.435691
1	3.07554	-5.12648	-0.235321		1	2.15158	-5.43467	0.163139		1	2.0697	-5.50091	0.076872
1	3.10119	-6.03326	1.2815		1	2.12145	-6.23223	1.74042		1	2.00975	-6.32184	1.64141
6	2.19799	-3.50053	1.87257		6	1.55112	-3.56541	2.1591		6	1.51197	-3.64593	2.09522
1	2.92062	-3.00916	1.21992		1	2.28778	-3.1995	1.44296		1	2.25865	-3.28794	1.38561
1	1.50976	-2.74172	2.25657		1	0.969793	-2.71071	2.51912		1	0.952579	-2.78266	2.46896
1	2.75494	-3.91892	2.72004		1	2.10273	-3.98581	3.00916		1	2.05181	-4.09413	2.93869
6	-1.062	3.6948	2.48226		6	-0.797546	4.18249	2.24348		6	-0.852609	4.14595	2.13249
1	-1.23308	3.49143	3.54598		1	-1.03182	3.99763	3.29841		1	-1.14358	3.96257	3.17352
1	-1.80952	4.42657	2.16461		1	-1.33792	5.08467	1.94648		1	-1.38983	5.03715	1.79795
1	-1.23479	2.76794	1.92626		1	-1.18893	3.34715	1.6544		1	-1.19289	3.29923	1.52795
6	0.631056	5.46945	3.10004		6	1.25396	5.49921	2.89457		6	1.14087	5.49192	2.90127
1	0.466775	5.268	4.16565		1	1.00324	5.36281	3.95395		1	0.843113	5.3416	3.94639
1	1.65901	5.83279	2.98171		1	2.34306	5.59842	2.81734		1	2.23049	5.61092	2.87616
1	-0.043446	6.28038	2.80616		1	0.809871	6.44422	2.56391		1	0.695799	6.43192	2.55815
6	1.29066	3.07168	2.8656		6	1.32059	3.00412	2.67377		6	1.26054	3.00235	2.67341
1	1.24761	2.15529	2.27283		1	1.08066	2.13052	2.06205		1	1.06471	2.12622	2.05009
1	2.3334	3.37339	2.97178		1	2.40079	3.04089	2.81545		1	2.33208	3.05716	2.86692
1	0.919948	2.83589	3.87058		1	0.870019	2.85576	3.66277		1	0.764979	2.84458	3.63918
