# Supplementary material for: Photoredox-Catalyzed Enantioselective α-Deuteration of Azaarenes with D2O
Source: iScience. 2019 Jun 11;16:410–9. doi: 10.1016/j.isci.2019.06.007 (PMC6593145; doi:10.1016/j.isci.2019.06.007)
Supplement: Table S7. Cartesian Coordinates for the Formation of (ent)-2a Proceeding Transferred Proton of H2O via TSC Process, Related to Figures 3 and 4 [file mmc8.xlsx]

## Sheet: Sheet1
Table S7. Cartesian Coordinates for the formation of (ent)-2a proceeding transferred proton of H2O via TSC process, related to Figures 3 and 4.
TSC-R					TSC (Imaginary frequency: -80.2788)					TSC-P
	x	y	z			x	y	z			x	y	z
6	-1.14454	-1.93464	4.85305		6	-2.11256	-1.90478	4.54608		6	-2.23776	-1.91926	4.54289
6	-0.252476	-1.3219	3.96081		6	-1.02713	-1.38377	3.80951		6	-1.14065	-1.45263	3.7811
6	-0.649943	-0.946383	2.68226		6	-1.22873	-0.719179	2.6141		6	-1.33261	-0.837034	2.56065
6	-1.97699	-1.1766	2.26677		6	-2.54514	-0.562851	2.13202		6	-2.6507	-0.673854	2.07798
6	-2.88458	-1.80205	3.15998		6	-3.64983	-1.08499	2.85417		6	-3.7669	-1.13766	2.82076
6	-2.45204	-2.17068	4.44241		6	-3.40125	-1.7583	4.07425		6	-3.5229	-1.76584	4.06952
7	-2.39476	-0.796102	1.00784		7	-2.78533	0.109044	0.943521		7	-2.89337	-0.050558	0.8711
6	-3.68708	-0.998133	0.490414		6	-4.01296	0.297754	0.424089		6	-4.1399	0.124933	0.374548
6	-4.59414	-1.6684	1.42078		6	-5.14086	-0.217546	1.12987		6	-5.31718	-0.320464	1.04779
6	-4.22514	-2.03301	2.67144		6	-4.95115	-0.885938	2.3115		6	-5.06334	-0.939722	2.26264
6	-4.0717	-0.623052	-0.774528		6	-4.24453	1.02246	-0.876786		6	-4.29264	0.804889	-0.987898
6	-5.48745	-0.837784	-1.21215		6	-4.29615	-0.028724	-2.00268		6	-4.18705	-0.254012	-2.09365
6	-3.11611	0.031653	-1.77338		6	-3.32636	2.24742	-1.12136		6	-3.42874	2.08133	-1.18844
6	-2.65363	-0.909885	-2.9079		6	-3.60956	2.87369	-2.49603		6	-3.61399	2.67318	-2.59413
6	-3.69611	1.33096	-2.36664		6	-3.58507	3.29434	-0.022817		6	-3.80854	3.13502	-0.134292
6	-5.81419	-1.76107	-2.22419		6	-3.14511	-0.497903	-2.65235		6	-2.95929	-0.652673	-2.6396
6	-7.12917	-1.92666	-2.66244		6	-3.25804	-1.43728	-3.68204		6	-2.91837	-1.6157	-3.65139
6	-8.16156	-1.17856	-2.09419		6	-4.51049	-1.92785	-4.05983		6	-4.09526	-2.20549	-4.11748
6	-7.86207	-0.267863	-1.07943		6	-5.65568	-1.46896	-3.40347		6	-5.3194	-1.82231	-3.56508
6	-6.54538	-0.096063	-0.648929		6	-5.55418	-0.524934	-2.37985		6	-5.36778	-0.852217	-2.56222
1	-0.818991	-2.22237	5.84913		1	-1.93068	-2.4227	5.48429		1	-2.06153	-2.40134	5.50169
1	0.773749	-1.13264	4.26679		1	-0.014429	-1.5061	4.18387		1	-0.129877	-1.58035	4.15963
1	0.041818	-0.477585	1.99045		1	-0.406226	-0.323512	2.02812		1	-0.503641	-0.481268	1.95824
1	-3.16378	-2.64844	5.11377		1	-4.24729	-2.1559	4.62988		1	-4.3758	-2.12306	4.64288
1	-5.59556	-1.88064	1.0679		1	-6.13129	0.028849	0.69465		1	-6.91106	-0.049703	0.211565
1	-4.93633	-2.53595	3.32442		1	-5.80814	-1.26343	2.86658		1	-5.89939	-1.31421	2.86308
1	-2.20407	0.321742	-1.2463		1	-2.26418	1.96895	-1.09409		1	-2.36477	1.84357	-1.06386
1	-1.79821	-0.465485	-3.42627		1	-2.99923	3.77521	-2.63049		1	-3.02797	3.59473	-2.69299
1	-2.32322	-1.87312	-2.50497		1	-3.38099	2.18529	-3.31439		1	-3.29083	1.9807	-3.37571
1	-3.4538	-1.09101	-3.6367		1	-4.66631	3.15848	-2.57858		1	-4.66879	2.92032	-2.77777
1	-2.95666	1.80724	-3.02095		1	-2.96271	4.1828	-0.179132		1	-3.17505	4.02288	-0.232674
1	-3.95658	2.0482	-1.5791		1	-3.35967	2.90842	0.977565		1	-3.69749	2.75773	0.887427
1	-4.60037	1.13776	-2.95664		1	-4.64076	3.59215	-0.028622		1	-4.85498	3.44579	-0.260607
1	-5.02691	-2.36931	-2.65719		1	-2.15416	-0.143473	-2.37831		1	-2.01775	-0.22769	-2.30204
1	-7.34737	-2.65128	-3.44432		1	-2.35745	-1.78193	-4.18542		1	-1.95488	-1.89533	-4.07027
1	-9.18671	-1.308	-2.43409		1	-4.59164	-2.66236	-4.85931		1	-4.05849	-2.95607	-4.90457
1	-8.65538	0.319425	-0.621662		1	-6.63516	-1.84732	-3.69232		1	-6.24371	-2.27678	-3.91591
1	-6.32951	0.610424	0.148842		1	-6.41827	-0.137367	-1.82601		1	-6.31917	-0.558974	-2.12167
6	4.63036	0.938669	-0.219868		6	4.45124	-0.249089	-0.966843		6	4.50856	0.05461	-0.889813
6	5.38205	0.625912	1.11855		6	5.48029	-0.724404	0.117903		6	5.54693	-0.33484	0.219878
6	3.66355	2.01451	0.262666		6	4.02958	1.08728	-0.362539		6	3.96589	1.35361	-0.300839
6	4.21795	-0.349542	-0.926043		6	3.49457	-1.38732	-1.31051		6	3.65578	-1.15887	-1.24778
1	4.77505	-0.07581	1.70189		1	4.92546	-1.18432	0.943801		1	5.01222	-0.837278	1.03412
1	6.36058	0.162793	0.952043		1	6.18338	-1.47032	-0.267141		1	6.31556	-1.02238	-0.148044
6	5.45875	1.9818	1.85311		6	6.16142	0.568025	0.609577		6	6.10981	1.00869	0.722857
6	6.33906	0.269658	-1.8608		6	5.29163	-1.52102	-2.89401		6	5.49372	-1.15404	-2.78897
6	4.21264	2.68784	1.36265		6	5.05777	1.58978	0.448804		6	4.93027	1.93676	0.534626
6	2.44562	2.43642	-0.27906		6	2.86416	1.8375	-0.552612		6	2.74749	2.00654	-0.519593
6	5.26292	-0.790203	-1.75089		6	4.07218	-2.19668	-2.30021		6	4.3214	-1.92485	-2.21599
6	3.0566	-1.11998	-0.799191		6	2.26249	-1.74471	-0.754939		6	2.44434	-1.61109	-0.717211
1	5.47823	1.87103	2.94444		1	6.52003	0.492949	1.64356		1	6.45023	0.964475	1.76471
1	6.3692	2.53501	1.5781		1	7.03573	0.819483	-0.009221		1	6.9741	1.32989	0.122486
1	7.23407	-0.003447	-1.28215		1	6.22349	-2.00661	-2.56896		1	6.45558	-1.56036	-2.4429
1	6.67068	0.425144	-2.89494		1	5.29038	-1.54958	-3.99052		1	5.51711	-1.18745	-3.88514
6	3.62262	3.84938	1.85077		6	4.98169	2.86983	0.987609		6	4.7378	3.20425	1.07365
6	1.83095	3.61542	0.199906		6	2.74992	3.12353	0.019431		6	2.51605	3.27623	0.054113
8	1.8942	1.72774	-1.31681		8	1.86884	1.34024	-1.35654		8	1.81589	1.43483	-1.34868
6	5.20986	-2.04099	-2.35599		6	3.50444	-3.42095	-2.63431		6	3.86497	-3.19499	-2.54977
6	3.02493	-2.43226	-1.31892		6	1.72369	-3.02583	-0.999919		6	2.01863	-2.934	-0.961301
8	1.96154	-0.596182	-0.153404		8	1.56781	-0.8355	0.018033		8	1.65878	-0.753821	0.027941
1	4.0604	4.39062	2.68689		1	5.79293	3.2712	1.5912		1	5.49911	3.66825	1.697
6	2.46194	4.31954	1.23726		6	3.84009	3.63056	0.743724		6	3.5428	3.86856	0.805765
6	0.646174	4.22263	-0.488026		6	1.57213	4.01308	-0.22888		6	1.2756	4.06868	-0.215854
15	0.914621	0.386319	-1.0538		15	0.660574	0.308965	-0.835193		15	0.682462	0.298902	-0.86531
1	6.00885	-2.3811	-3.01136		1	3.93695	-4.04553	-3.41285		1	4.36624	-3.78881	-3.31102
6	4.10679	-2.8586	-2.10566		6	2.36008	-3.83806	-1.95117		6	2.74325	-3.69946	-1.88809
6	1.8403	-3.3503	-1.1683		6	0.435057	-3.49437	-0.377261		6	0.756729	-3.5008	-0.366915
1	2.01101	5.24855	1.5765		1	3.76682	4.63861	1.14345		1	3.37656	4.86486	1.2072
6	0.902481	4.61648	-1.81845		6	1.40636	4.40688	-1.57152		6	1.11106	4.46547	-1.55757
6	-0.610297	4.52732	0.093235		6	0.727659	4.56323	0.768863		6	0.368495	4.53933	0.767729
8	-0.168469	0.730452	-0.062555		8	-0.179673	0.974882	0.231197		8	-0.257448	0.895558	0.155476
8	0.668161	-0.181682	-2.40732		8	0.081138	-0.274323	-2.07692		8	0.213076	-0.340531	-2.12684
1	4.0572	-3.84864	-2.55168		1	1.91334	-4.80092	-2.18499		1	2.38463	-4.69908	-2.1196
6	0.883559	-3.24311	-2.19094		6	-0.721787	-3.15489	-1.09761		6	-0.400147	-3.28226	-1.13239
6	1.67809	-4.33439	-0.151453		6	0.323473	-4.27564	0.808126		6	0.673471	-4.25825	0.835827
6	-0.009337	5.33761	-2.5751		6	0.481226	5.36704	-1.95679		6	0.125797	5.3594	-1.9538
6	-1.49995	5.2911	-0.692924		6	-0.168814	5.56805	0.349023		6	-0.58939	5.48156	0.338783
6	-0.220257	-4.08883	-2.26016		6	-1.99133	-3.56438	-0.697556		6	-1.64261	-3.7882	-0.759044
6	0.550143	-5.16873	-0.253375		6	-0.972587	-4.67714	1.17899		6	-0.594992	-4.76022	1.17825
6	-1.22248	5.69828	-1.9917		6	-0.298301	5.9748	-0.974357		6	-0.717859	5.89601	-0.982693
6	-0.38273	-5.06377	-1.28356		6	-2.11187	-4.3385	0.45012		6	-1.73471	-4.5389	0.406577
1	-2.46278	5.56556	-0.273747		1	-0.806562	6.04461	1.08661		1	-1.27532	5.90179	1.06714
1	0.228496	5.62123	-3.59733		1	0.382319	5.64567	-3.00276		1	0.031358	5.64507	-2.99835
1	0.37831	-5.93041	0.49655		1	-1.11346	-5.27061	2.07341		1	-0.714184	-5.34013	2.08461
1	-0.941933	-3.97486	-3.06473		1	-2.86138	-3.26903	-1.27655		1	-2.51694	-3.58193	-1.36935
6	2.65512	-4.54116	1.0398		6	1.524	-4.71046	1.69436		6	1.87589	-4.55994	1.77238
1	-1.68032	-0.323973	0.442288		1	-1.933	0.477021	0.470314		1	-2.04629	0.297904	0.383987
6	5.64362	1.5134	-1.26517		6	5.18415	-0.082353	-2.33749		6	5.25769	0.274023	-2.24399
1	5.07709	2.03126	-2.04727		1	4.55533	0.52624	-2.99675		1	4.59785	0.827405	-2.92142
1	6.34064	2.23322	-0.822199		1	6.15326	0.419037	-2.23835		1	6.1805	0.852499	-2.12467
6	-1.16662	4.07605	1.4753		6	0.646885	4.16967	2.27422		6	0.287467	4.11784	2.26572
1	-1.23629	-5.73776	-1.30566		1	-3.08774	-4.67456	0.793148		1	-2.68981	-4.94508	0.731158
1	1.0007	-2.44453	-2.91411		1	-0.609071	-2.51974	-1.96866		1	-0.311579	-2.66215	-2.01699
1	-1.95682	6.2787	-2.54569		1	-1.01563	6.74986	-1.23372		1	-1.48202	6.62245	-1.24947
1	1.86122	4.34669	-2.25041		1	2.04265	3.94335	-2.31914		1	1.79839	4.06151	-2.29452
8	-5.32812	1.52236	2.2131		8	-7.01705	1.18544	-0.296333		8	-7.73353	0.211647	-0.341437
1	-5.13835	0.586613	2.39734		1	-7.80209	1.4131	-0.821176		1	-7.80747	1.16054	-0.155543
1	-4.66331	1.73991	1.54138		1	-5.31209	1.37478	-0.780131		1	-5.33897	1.12565	-0.989733
6	-1.4585	5.32348	2.34447		6	1.1485	5.35293	3.13679		6	0.703217	5.3153	3.15383
1	-0.536362	5.88039	2.55239		1	2.20524	5.56767	2.93671		1	1.74773	5.59708	2.9742
1	-2.16285	6.01312	1.86618		1	0.580067	6.27047	2.94647		1	0.082566	6.19964	2.96839
1	-1.89155	5.01808	3.30538		1	1.05085	5.11269	4.20356		1	0.604484	5.05228	4.21506
6	-2.48823	3.3	1.22359		6	-0.834248	3.87064	2.62854		6	-1.17785	3.72468	2.59377
1	-2.923	2.98375	2.17953		1	-0.911185	3.60037	3.68904		1	-1.25243	3.4342	3.64881
1	-3.24004	3.89985	0.700636		1	-1.50313	4.71851	2.45766		1	-1.89439	4.53362	2.42653
1	-2.27571	2.40907	0.623854		1	-1.19435	3.02779	2.03197		1	-1.47797	2.86894	1.98234
6	-0.279851	3.12026	2.29895		6	1.41975	2.8995	2.69069		6	1.12918	2.88863	2.67245
1	0.02054	2.25022	1.71093		1	1.16994	2.05628	2.04184		1	0.941877	2.04467	2.00369
1	0.612204	3.60676	2.69711		1	2.50162	3.03442	2.69223		1	2.20038	3.08972	2.69602
1	-0.866398	2.76186	3.15428		1	1.12227	2.63836	3.71466		1	0.830932	2.58889	3.68538
6	2.13327	-5.59594	2.04273		6	1.06277	-5.40928	2.99471		6	1.43642	-5.2863	3.06526
1	2.04207	-6.59187	1.59364		1	0.527351	-6.3455	2.80045		1	1.00171	-6.272	2.86408
1	2.84395	-5.67819	2.87347		1	1.94456	-5.65853	3.59653		1	2.31517	-5.44181	3.70217
1	1.16212	-5.31587	2.46526		1	0.417459	-4.76319	3.60046		1	0.709371	-4.70007	3.63831
6	4.03005	-5.04906	0.540813		6	2.42022	-5.72277	0.940721		6	2.89927	-5.48603	1.071
1	3.9174	-5.97942	-0.029848		1	1.83935	-6.60087	0.632724		1	2.42294	-6.42251	0.755507
1	4.53205	-4.31833	-0.095627		1	2.87214	-5.2843	0.049078		1	3.34153	-5.01593	0.19065
1	4.68565	-5.2565	1.39717		1	3.23244	-6.06795	1.59488		1	3.71409	-5.73861	1.76291
6	2.84225	-3.23307	1.84371		6	2.37332	-3.49377	2.13472		6	2.58065	-3.25864	2.22508
1	3.34821	-2.46196	1.26304		1	2.89978	-3.03275	1.29896		1	3.08476	-2.75302	1.40132
1	1.87728	-2.83155	2.16895		1	1.74527	-2.72609	2.59878		1	1.86246	-2.55526	2.65921
1	3.45137	-3.43216	2.73576		1	3.12621	-3.81201	2.86808		1	3.33712	-3.4931	2.98575
