# Supplementary material for: Photoredox-Catalyzed Enantioselective α-Deuteration of Azaarenes with D2O
Source: iScience. 2019 Jun 11;16:410–9. doi: 10.1016/j.isci.2019.06.007 (PMC6593145; doi:10.1016/j.isci.2019.06.007)
Supplement: Data S1. Crystal Data and Structure Refinement for 8, Related to Figure 2 [file mmc9.zip]

Archive with 1 entries (1 files):
- Data S1. Crystal Data and structure Refinement for 8.cif
