# Supplementary material for: Photoredox-Catalyzed Enantioselective α-Deuteration of Azaarenes with D2O
Source: iScience. 2019 Jun 11;16:410–9. doi: 10.1016/j.isci.2019.06.007 (PMC6593145; doi:10.1016/j.isci.2019.06.007)
Supplement: Data S1. Crystal Data and Structure Refinement for 8, Related to Figure 2 [file mmc9.zip › Data S1. Crystal Data and structure Refinement for 8.cif]

data_201812486
_audit_creation_date               2018-12-17
_audit_creation_method
;
Olex2 1.2
(compiled 2018.05.29 svn.r3508 for OlexSys, GUI svn.r5506)
;
_shelx_SHELXL_version_number       '2014/7'
_audit_contact_author_address      ?
_audit_contact_author_email        ?
_audit_contact_author_name         ''
_audit_contact_author_phone        ?
_publ_contact_author_id_orcid      ?
_publ_section_references
;
Dolomanov, O.V., Bourhis, L.J., Gildea, R.J, Howard, J.A.K. & Puschmann, H.
 (2009), J. Appl. Cryst. 42, 339-341.

Sheldrick, G.M. (2008). Acta Cryst. A64, 112-122.

Sheldrick, G.M. (2015). Acta Cryst. C71, 3-8.
;
_chemical_name_common              ?
_chemical_name_systematic          ?
_chemical_formula_moiety           'C19 H18 Cl N O'
_chemical_formula_sum              'C19 H18 Cl N O'
_chemical_formula_weight           311.79
_chemical_absolute_configuration   ad
_chemical_melting_point            ?
_chemical_oxdiff_formula           C15H15O3N3Cl1
loop_
  _atom_type_symbol
  _atom_type_description
  _atom_type_scat_dispersion_real
  _atom_type_scat_dispersion_imag
  _atom_type_scat_source
 'C' 'C' 0.0181 0.0091 'International Tables Vol C Tables 4.2.6.8 and 6.1.1.4'
 'H' 'H' 0.0000 0.0000 'International Tables Vol C Tables 4.2.6.8 and 6.1.1.4'
 'Cl' 'Cl' 0.3639 0.7018 'International Tables Vol C Tables 4.2.6.8 and 6.1.1.4'
 'N' 'N' 0.0311 0.0180 'International Tables Vol C Tables 4.2.6.8 and 6.1.1.4'
 'O' 'O' 0.0492 0.0322 'International Tables Vol C Tables 4.2.6.8 and 6.1.1.4'

_shelx_space_group_comment
;
The symmetry employed for this shelxl refinement is uniquely defined
by the following loop, which should always be used as a source of
symmetry information in preference to the above space-group names.
They are only intended as comments.
;
_space_group_crystal_system        'orthorhombic'
_space_group_IT_number             19
_space_group_name_H-M_alt          'P 21 21 21'
_space_group_name_Hall             'P 2ac 2ab'
loop_
  _space_group_symop_operation_xyz
 'x, y, z'
 '-x+1/2, -y, z+1/2'
 'x+1/2, -y+1/2, -z'
 '-x, y+1/2, -z+1/2'

_cell_length_a                     8.6267(4)
_cell_length_b                     11.8128(5)
_cell_length_c                     15.8702(8)
_cell_angle_alpha                  90
_cell_angle_beta                   90
_cell_angle_gamma                  90
_cell_volume                       1617.26(12)
_cell_formula_units_Z              4
_cell_measurement_reflns_used      2212
_cell_measurement_temperature      293(2)
_cell_measurement_theta_max        70.3220
_cell_measurement_theta_min        4.6440
_shelx_estimated_absorpt_T_max     0.818
_shelx_estimated_absorpt_T_min     0.745
_exptl_absorpt_coefficient_mu      2.087
_exptl_absorpt_correction_T_max    1.00000
_exptl_absorpt_correction_T_min    0.82320
_exptl_absorpt_correction_type     multi-scan
_exptl_absorpt_process_details
;
CrysAlisPro, Agilent Technologies,
Version 1.171.37.35 (release 13-08-2014 CrysAlis171 .NET)
(compiled Aug 13 2014,18:06:01)
Empirical absorption correction using spherical harmonics,
 implemented in SCALE3 ABSPACK scaling algorithm.
;
_exptl_absorpt_special_details     ?
_exptl_crystal_colour              colourless
_exptl_crystal_colour_primary      colourless
_exptl_crystal_density_diffrn      1.281
_exptl_crystal_density_meas        ?
_exptl_crystal_density_method      ?
_exptl_crystal_description         prism
_exptl_crystal_F_000               656
_exptl_crystal_size_max            0.15
_exptl_crystal_size_mid            0.11
_exptl_crystal_size_min            0.1
_exptl_transmission_factor_max     ?
_exptl_transmission_factor_min     ?
_diffrn_reflns_av_R_equivalents    0.0306
_diffrn_reflns_av_unetI/netI       0.0395
_diffrn_reflns_Laue_measured_fraction_full  1.001
_diffrn_reflns_Laue_measured_fraction_max  1.000
_diffrn_reflns_limit_h_max         10
_diffrn_reflns_limit_h_min         -10
_diffrn_reflns_limit_k_max         14
_diffrn_reflns_limit_k_min         -8
_diffrn_reflns_limit_l_max         18
_diffrn_reflns_limit_l_min         -18
_diffrn_reflns_number              5778
_diffrn_reflns_point_group_measured_fraction_full  1.000
_diffrn_reflns_point_group_measured_fraction_max  1.000
_diffrn_reflns_theta_full          67.058
_diffrn_reflns_theta_max           67.058
_diffrn_reflns_theta_min           4.666
_diffrn_ambient_temperature        293(2)
_diffrn_detector                   'CCD plate'
_diffrn_detector_area_resol_mean   16.2312
_diffrn_detector_type              Eos
_diffrn_measured_fraction_theta_full  1.001
_diffrn_measured_fraction_theta_max  1.000
_diffrn_measurement_details
;
#__ type_ start__ end____ width___ exp.time_
  1 omega -108.00  -32.00   1.0000    2.0000
omega____ theta____ kappa____ phi______ frames
    -      -33.5000  178.0000  -90.0000 76

#__ type_ start__ end____ width___ exp.time_
  2 omega -102.00  -15.00   1.0000    2.0000
omega____ theta____ kappa____ phi______ frames
    -      -33.5000  -57.0000 -120.0000 87

#__ type_ start__ end____ width___ exp.time_
  3 omega   -4.00   36.00   1.0000    2.0000
omega____ theta____ kappa____ phi______ frames
    -      -33.5000   37.0000   60.0000 40

#__ type_ start__ end____ width___ exp.time_
  4 omega  -28.00   -2.00   1.0000    2.0000
omega____ theta____ kappa____ phi______ frames
    -       36.4734  -77.0000  -90.0000 26

#__ type_ start__ end____ width___ exp.time_
  5 omega   31.00   64.00   1.0000    2.0000
omega____ theta____ kappa____ phi______ frames
    -       36.4734  -77.0000  -90.0000 33

#__ type_ start__ end____ width___ exp.time_
  6 omega   26.00   52.00   1.0000    2.0000
omega____ theta____ kappa____ phi______ frames
    -       36.4734  -99.0000  -90.0000 26

#__ type_ start__ end____ width___ exp.time_
  7 omega  -18.00   41.00   1.0000    2.0000
omega____ theta____ kappa____ phi______ frames
    -       36.4734  -37.0000  150.0000 59

#__ type_ start__ end____ width___ exp.time_
  8 omega   70.00   96.00   1.0000    2.0000
omega____ theta____ kappa____ phi______ frames
    -       36.4734  178.0000   30.0000 26

#__ type_ start__ end____ width___ exp.time_
  9 omega   38.00   88.00   1.0000   17.5000
omega____ theta____ kappa____ phi______ frames
    -      108.0000  -30.0000  -30.0000 50

#__ type_ start__ end____ width___ exp.time_
 10 omega   37.00   89.00   1.0000   17.5000
omega____ theta____ kappa____ phi______ frames
    -      108.0000  -30.0000   90.0000 52

#__ type_ start__ end____ width___ exp.time_
 11 omega  151.00  178.00   1.0000   17.5000
omega____ theta____ kappa____ phi______ frames
    -      108.0000   30.0000  150.0000 27

#__ type_ start__ end____ width___ exp.time_
 12 omega   82.00  124.00   1.0000   17.5000
omega____ theta____ kappa____ phi______ frames
    -      108.0000   30.0000  150.0000 42

#__ type_ start__ end____ width___ exp.time_
 13 omega   41.00   95.00   1.0000   17.5000
omega____ theta____ kappa____ phi______ frames
    -      108.0000  -45.0000 -120.0000 54

#__ type_ start__ end____ width___ exp.time_
 14 omega   41.00  107.00   1.0000   17.5000
omega____ theta____ kappa____ phi______ frames
    -      108.0000  -94.0000  -90.0000 66

#__ type_ start__ end____ width___ exp.time_
 15 omega   44.00  137.00   1.0000   17.5000
omega____ theta____ kappa____ phi______ frames
    -      108.0000  -77.0000  -30.0000 93

#__ type_ start__ end____ width___ exp.time_
 16 omega   38.00   90.00   1.0000   17.5000
omega____ theta____ kappa____ phi______ frames
    -      108.0000  -30.0000   30.0000 52

#__ type_ start__ end____ width___ exp.time_
 17 omega   39.00   69.00   1.0000   17.5000
omega____ theta____ kappa____ phi______ frames
    -      108.0000  -45.0000  -30.0000 30
;
_diffrn_measurement_device         'four-circle diffractometer'
_diffrn_measurement_device_type    'Xcalibur, Eos, Gemini'
_diffrn_measurement_method         '\w scans'
_diffrn_orient_matrix_UB_11        0.0129570000
_diffrn_orient_matrix_UB_12        0.0085749000
_diffrn_orient_matrix_UB_13        -0.0966457000
_diffrn_orient_matrix_UB_21        -0.1765411000
_diffrn_orient_matrix_UB_22        -0.0168171000
_diffrn_orient_matrix_UB_23        -0.0078573000
_diffrn_orient_matrix_UB_31        -0.0237031000
_diffrn_orient_matrix_UB_32        0.1289745000
_diffrn_orient_matrix_UB_33        0.0053744000
_diffrn_radiation_monochromator    graphite
_diffrn_radiation_probe            x-ray
_diffrn_radiation_type             CuK\a
_diffrn_radiation_wavelength       1.54184
_diffrn_source                     'Enhance (Cu) X-ray Source'
_reflns_Friedel_coverage           0.727
_reflns_Friedel_fraction_full      1.000
_reflns_Friedel_fraction_max       1.000
_reflns_number_gt                  2549
_reflns_number_total               2890
_reflns_odcompleteness_completeness  99.94
_reflns_odcompleteness_iscentric   1
_reflns_odcompleteness_theta       66.97
_reflns_special_details
;
 Reflections were merged by SHELXL according to the crystal
 class for the calculation of statistics and refinement.
 
 _reflns_Friedel_fraction is defined as the number of unique
 Friedel pairs measured divided by the number that would be
 possible theoretically, ignoring centric projections and
 systematic absences.
;
_reflns_threshold_expression       'I > 2\s(I)'
_computing_cell_refinement
;
CrysAlisPro, Agilent Technologies,
Version 1.171.37.35 (release 13-08-2014 CrysAlis171 .NET)
(compiled Aug 13 2014,18:06:01)
;
_computing_data_collection
;
CrysAlisPro, Agilent Technologies,
Version 1.171.37.35 (release 13-08-2014 CrysAlis171 .NET)
(compiled Aug 13 2014,18:06:01)
;
_computing_data_reduction
;
CrysAlisPro, Agilent Technologies,
Version 1.171.37.35 (release 13-08-2014 CrysAlis171 .NET)
(compiled Aug 13 2014,18:06:01)
;
_computing_molecular_graphics      'Olex2 (Dolomanov et al., 2009)'
_computing_publication_material    'Olex2 (Dolomanov et al., 2009)'
_computing_structure_refinement    'ShelXL (Sheldrick, 2015)'
_computing_structure_solution      'ShelXS (Sheldrick, 2008)'
_refine_diff_density_max           0.162
_refine_diff_density_min           -0.174
_refine_diff_density_rms           0.051
_refine_ls_abs_structure_details
;
 Flack x determined using 945 quotients [(I+)-(I-)]/[(I+)+(I-)]
 (Parsons, Flack and Wagner, Acta Cryst. B69 (2013) 249-259).
;
_refine_ls_abs_structure_Flack     0.005(14)
_refine_ls_extinction_coef         .
_refine_ls_extinction_method       none
_refine_ls_goodness_of_fit_ref     1.049
_refine_ls_hydrogen_treatment      constr
_refine_ls_matrix_type             full
_refine_ls_number_parameters       201
_refine_ls_number_reflns           2890
_refine_ls_number_restraints       0
_refine_ls_R_factor_all            0.0489
_refine_ls_R_factor_gt             0.0408
_refine_ls_restrained_S_all        1.049
_refine_ls_shift/su_max            0.000
_refine_ls_shift/su_mean           0.000
_refine_ls_structure_factor_coef   Fsqd
_refine_ls_weighting_details      
 'w=1/[\s^2^(Fo^2^)+(0.0484P)^2^+0.1062P] where P=(Fo^2^+2Fc^2^)/3'
_refine_ls_weighting_scheme        calc
_refine_ls_wR_factor_gt            0.0980
_refine_ls_wR_factor_ref           0.1044
_refine_special_details            ?
_olex2_refinement_description
;
1. Fixed Uiso
 At 1.2 times of:
  All C(H) groups
 At 1.5 times of:
  All C(H,H,H) groups
2.a Ternary CH refined with riding coordinates:
 C10(H10), C17(H17)
2.b Aromatic/amide H refined with riding coordinates:
 C1(H1), C2(H2), C3(H3), C4(H4), C7(H7), C8(H8), C12(H12), C14(H14), C15(H15),
 C16(H16)
2.c Idealised Me refined as rotating group:
 C18(H18A,H18B,H18C), C19(H19A,H19B,H19C)
;
_atom_sites_solution_hydrogens     geom
_atom_sites_solution_primary       direct
_atom_sites_solution_secondary     ?
loop_
  _atom_site_label
  _atom_site_type_symbol
  _atom_site_fract_x
  _atom_site_fract_y
  _atom_site_fract_z
  _atom_site_U_iso_or_equiv
  _atom_site_adp_type
  _atom_site_occupancy
  _atom_site_site_symmetry_order
  _atom_site_calc_flag
  _atom_site_refinement_flags_posn
  _atom_site_refinement_flags_adp
  _atom_site_refinement_flags_occupancy
  _atom_site_disorder_assembly
  _atom_site_disorder_group
 C1 C 0.6107(5) 0.2866(4) -0.0331(3) 0.0706(11) Uani 1 1 d . . . . .
 H1 H 0.6635 0.2232 -0.0528 0.085 Uiso 1 1 calc R . . . .
 C2 C 0.5859(6) 0.3751(4) -0.0858(3) 0.0815(14) Uani 1 1 d . . . . .
 H2 H 0.6232 0.3727 -0.1407 0.098 Uiso 1 1 calc R . . . .
 C3 C 0.5042(6) 0.4698(4) -0.0576(2) 0.0779(13) Uani 1 1 d . . . . .
 H3 H 0.4855 0.5293 -0.0945 0.094 Uiso 1 1 calc R . . . .
 C4 C 0.4507(5) 0.4764(3) 0.0240(2) 0.0614(9) Uani 1 1 d . . . . .
 H4 H 0.3965 0.5398 0.0424 0.074 Uiso 1 1 calc R . . . .
 C5 C 0.4793(4) 0.3866(3) 0.0786(2) 0.0476(7) Uani 1 1 d . . . . .
 C6 C 0.5577(4) 0.2890(3) 0.0514(2) 0.0530(8) Uani 1 1 d . . . . .
 C7 C 0.5815(4) 0.2010(3) 0.1092(3) 0.0609(9) Uani 1 1 d . . . . .
 H7 H 0.6341 0.1360 0.0927 0.073 Uiso 1 1 calc R . . . .
 C8 C 0.5280(4) 0.2107(3) 0.1891(2) 0.0542(8) Uani 1 1 d . . . . .
 H8 H 0.5423 0.1509 0.2265 0.065 Uiso 1 1 calc R . . . .
 C9 C 0.4514(3) 0.3086(2) 0.2170(2) 0.0437(6) Uani 1 1 d . . . . .
 C10 C 0.3852(4) 0.3203(2) 0.3049(2) 0.0456(6) Uani 1 1 d . . . . .
 H10 H 0.3487 0.3986 0.3103 0.055 Uiso 1 1 calc R . . . .
 C11 C 0.2432(4) 0.2449(2) 0.31084(17) 0.0418(6) Uani 1 1 d . . . . .
 C12 C 0.2500(4) 0.1337(3) 0.3384(2) 0.0469(7) Uani 1 1 d . . . . .
 H12 H 0.3443 0.1023 0.3544 0.056 Uiso 1 1 calc R . . . .
 C13 C 0.1160(4) 0.0697(3) 0.3418(2) 0.0496(7) Uani 1 1 d . . . . .
 C14 C -0.0264(4) 0.1117(3) 0.3164(2) 0.0523(7) Uani 1 1 d . . . . .
 H14 H -0.1155 0.0676 0.3191 0.063 Uiso 1 1 calc R . . . .
 C15 C -0.0307(4) 0.2213(3) 0.2870(2) 0.0583(8) Uani 1 1 d . . . . .
 H15 H -0.1243 0.2513 0.2683 0.070 Uiso 1 1 calc R . . . .
 C16 C 0.1005(4) 0.2872(3) 0.2848(2) 0.0508(7) Uani 1 1 d . . . . .
 H16 H 0.0938 0.3614 0.2654 0.061 Uiso 1 1 calc R . . . .
 C17 C 0.5092(4) 0.3027(3) 0.3736(2) 0.0544(8) Uani 1 1 d . . . . .
 H17 H 0.5554 0.2275 0.3666 0.065 Uiso 1 1 calc R . . . .
 C18 C 0.6361(5) 0.3924(3) 0.3643(3) 0.0687(10) Uani 1 1 d . . . . .
 H18A H 0.6736 0.3925 0.3073 0.103 Uiso 1 1 calc GR . . . .
 H18B H 0.7199 0.3753 0.4020 0.103 Uiso 1 1 calc GR . . . .
 H18C H 0.5944 0.4655 0.3776 0.103 Uiso 1 1 calc GR . . . .
 C19 C 0.4394(6) 0.3111(4) 0.4612(2) 0.0767(12) Uani 1 1 d . . . . .
 H19A H 0.3869 0.3824 0.4671 0.115 Uiso 1 1 calc GR . . . .
 H19B H 0.5203 0.3059 0.5026 0.115 Uiso 1 1 calc GR . . . .
 H19C H 0.3668 0.2505 0.4694 0.115 Uiso 1 1 calc GR . . . .
 Cl1 Cl 0.12477(14) -0.06712(8) 0.38184(8) 0.0820(4) Uani 1 1 d . . . . .
 N1 N 0.4297(3) 0.3947(2) 0.16302(16) 0.0429(6) Uani 1 1 d . . . . .
 O1 O 0.3641(3) 0.48906(18) 0.18644(17) 0.0582(6) Uani 1 1 d . . . . .

loop_
  _atom_site_aniso_label
  _atom_site_aniso_U_11
  _atom_site_aniso_U_22
  _atom_site_aniso_U_33
  _atom_site_aniso_U_23
  _atom_site_aniso_U_13
  _atom_site_aniso_U_12
 C1 0.071(2) 0.078(2) 0.063(2) -0.024(2) 0.0141(19) -0.019(2)
 C2 0.097(3) 0.097(3) 0.0495(19) -0.007(2) 0.008(2) -0.037(3)
 C3 0.091(3) 0.089(3) 0.054(2) 0.020(2) -0.014(2) -0.027(3)
 C4 0.061(2) 0.062(2) 0.062(2) 0.0083(17) -0.0112(17) -0.0096(17)
 C5 0.0436(15) 0.0498(16) 0.0495(16) -0.0010(14) -0.0007(13) -0.0129(13)
 C6 0.0537(18) 0.0501(17) 0.0552(17) -0.0116(14) 0.0044(14) -0.0133(15)
 C7 0.065(2) 0.0398(15) 0.078(2) -0.0149(16) 0.0160(18) 0.0003(14)
 C8 0.0615(19) 0.0361(14) 0.0649(19) 0.0027(14) 0.0071(16) 0.0024(14)
 C9 0.0417(15) 0.0387(14) 0.0506(16) -0.0017(12) -0.0005(13) -0.0041(12)
 C10 0.0482(16) 0.0390(14) 0.0497(16) -0.0029(11) 0.0019(13) 0.0013(13)
 C11 0.0449(15) 0.0429(15) 0.0375(13) -0.0042(11) 0.0001(12) 0.0005(12)
 C12 0.0405(14) 0.0472(16) 0.0531(16) -0.0002(13) -0.0058(13) 0.0030(12)
 C13 0.0492(16) 0.0497(15) 0.0498(16) -0.0037(14) -0.0019(13) -0.0078(15)
 C14 0.0431(16) 0.0611(19) 0.0526(16) -0.0069(15) 0.0006(13) -0.0080(14)
 C15 0.0413(16) 0.070(2) 0.064(2) -0.0057(17) -0.0033(15) 0.0080(15)
 C16 0.0518(18) 0.0481(15) 0.0526(17) -0.0005(14) -0.0030(14) 0.0073(14)
 C17 0.0559(18) 0.0481(17) 0.0591(19) -0.0044(15) -0.0080(15) -0.0047(14)
 C18 0.059(2) 0.064(2) 0.083(3) -0.0118(19) -0.0099(19) -0.0115(18)
 C19 0.078(3) 0.097(3) 0.054(2) -0.009(2) -0.0081(19) -0.024(2)
 Cl1 0.0754(6) 0.0540(5) 0.1167(9) 0.0219(5) -0.0210(6) -0.0184(5)
 N1 0.0384(12) 0.0373(12) 0.0529(14) -0.0024(10) -0.0013(10) 0.0008(9)
 O1 0.0614(14) 0.0429(11) 0.0703(15) -0.0001(10) 0.0035(12) 0.0161(11)

_geom_special_details
;
 All esds (except the esd in the dihedral angle between two l.s. planes)
 are estimated using the full covariance matrix.  The cell esds are taken
 into account individually in the estimation of esds in distances, angles
 and torsion angles; correlations between esds in cell parameters are only
 used when they are defined by crystal symmetry.  An approximate (isotropic)
 treatment of cell esds is used for estimating esds involving l.s. planes.
;
loop_
  _geom_bond_atom_site_label_1
  _geom_bond_atom_site_label_2
  _geom_bond_distance
  _geom_bond_site_symmetry_2
  _geom_bond_publ_flag
 C1 H1 0.9300 . ?
 C1 C2 1.356(6) . ?
 C1 C6 1.417(5) . ?
 C2 H2 0.9300 . ?
 C2 C3 1.395(7) . ?
 C3 H3 0.9300 . ?
 C3 C4 1.377(6) . ?
 C4 H4 0.9300 . ?
 C4 C5 1.392(5) . ?
 C5 C6 1.404(5) . ?
 C5 N1 1.410(4) . ?
 C6 C7 1.402(5) . ?
 C7 H7 0.9300 . ?
 C7 C8 1.355(5) . ?
 C8 H8 0.9300 . ?
 C8 C9 1.404(4) . ?
 C9 C10 1.514(4) . ?
 C9 N1 1.343(4) . ?
 C10 H10 0.9800 . ?
 C10 C11 1.517(4) . ?
 C10 C17 1.542(5) . ?
 C11 C12 1.386(4) . ?
 C11 C16 1.391(5) . ?
 C12 H12 0.9300 . ?
 C12 C13 1.383(5) . ?
 C13 C14 1.384(5) . ?
 C13 Cl1 1.738(3) . ?
 C14 H14 0.9300 . ?
 C14 C15 1.377(5) . ?
 C15 H15 0.9300 . ?
 C15 C16 1.374(5) . ?
 C16 H16 0.9300 . ?
 C17 H17 0.9800 . ?
 C17 C18 1.531(5) . ?
 C17 C19 1.518(6) . ?
 C18 H18A 0.9600 . ?
 C18 H18B 0.9600 . ?
 C18 H18C 0.9600 . ?
 C19 H19A 0.9600 . ?
 C19 H19B 0.9600 . ?
 C19 H19C 0.9600 . ?
 N1 O1 1.304(3) . ?

loop_
  _geom_angle_atom_site_label_1
  _geom_angle_atom_site_label_2
  _geom_angle_atom_site_label_3
  _geom_angle
  _geom_angle_site_symmetry_1
  _geom_angle_site_symmetry_3
  _geom_angle_publ_flag
 C2 C1 H1 119.5 . . ?
 C2 C1 C6 121.1(4) . . ?
 C6 C1 H1 119.5 . . ?
 C1 C2 H2 120.0 . . ?
 C1 C2 C3 120.0(4) . . ?
 C3 C2 H2 120.0 . . ?
 C2 C3 H3 119.5 . . ?
 C4 C3 C2 121.1(4) . . ?
 C4 C3 H3 119.5 . . ?
 C3 C4 H4 120.6 . . ?
 C3 C4 C5 118.9(4) . . ?
 C5 C4 H4 120.6 . . ?
 C4 C5 C6 121.3(3) . . ?
 C4 C5 N1 119.1(3) . . ?
 C6 C5 N1 119.6(3) . . ?
 C5 C6 C1 117.6(4) . . ?
 C7 C6 C1 123.8(4) . . ?
 C7 C6 C5 118.5(3) . . ?
 C6 C7 H7 120.0 . . ?
 C8 C7 C6 120.0(3) . . ?
 C8 C7 H7 120.0 . . ?
 C7 C8 H8 119.2 . . ?
 C7 C8 C9 121.7(3) . . ?
 C9 C8 H8 119.2 . . ?
 C8 C9 C10 122.9(3) . . ?
 N1 C9 C8 119.3(3) . . ?
 N1 C9 C10 117.8(3) . . ?
 C9 C10 H10 106.8 . . ?
 C9 C10 C11 107.9(2) . . ?
 C9 C10 C17 112.2(3) . . ?
 C11 C10 H10 106.8 . . ?
 C11 C10 C17 115.9(3) . . ?
 C17 C10 H10 106.8 . . ?
 C12 C11 C10 122.8(3) . . ?
 C12 C11 C16 118.1(3) . . ?
 C16 C11 C10 119.0(3) . . ?
 C11 C12 H12 120.1 . . ?
 C13 C12 C11 119.7(3) . . ?
 C13 C12 H12 120.1 . . ?
 C12 C13 C14 122.3(3) . . ?
 C12 C13 Cl1 119.1(3) . . ?
 C14 C13 Cl1 118.6(3) . . ?
 C13 C14 H14 121.3 . . ?
 C15 C14 C13 117.4(3) . . ?
 C15 C14 H14 121.3 . . ?
 C14 C15 H15 119.4 . . ?
 C16 C15 C14 121.3(3) . . ?
 C16 C15 H15 119.4 . . ?
 C11 C16 H16 119.4 . . ?
 C15 C16 C11 121.2(3) . . ?
 C15 C16 H16 119.4 . . ?
 C10 C17 H17 109.0 . . ?
 C18 C17 C10 109.5(3) . . ?
 C18 C17 H17 109.0 . . ?
 C19 C17 C10 111.3(3) . . ?
 C19 C17 H17 109.0 . . ?
 C19 C17 C18 109.1(3) . . ?
 C17 C18 H18A 109.5 . . ?
 C17 C18 H18B 109.5 . . ?
 C17 C18 H18C 109.5 . . ?
 H18A C18 H18B 109.5 . . ?
 H18A C18 H18C 109.5 . . ?
 H18B C18 H18C 109.5 . . ?
 C17 C19 H19A 109.5 . . ?
 C17 C19 H19B 109.5 . . ?
 C17 C19 H19C 109.5 . . ?
 H19A C19 H19B 109.5 . . ?
 H19A C19 H19C 109.5 . . ?
 H19B C19 H19C 109.5 . . ?
 C9 N1 C5 120.8(3) . . ?
 O1 N1 C5 117.4(3) . . ?
 O1 N1 C9 121.7(3) . . ?

loop_
  _geom_torsion_atom_site_label_1
  _geom_torsion_atom_site_label_2
  _geom_torsion_atom_site_label_3
  _geom_torsion_atom_site_label_4
  _geom_torsion
  _geom_torsion_site_symmetry_1
  _geom_torsion_site_symmetry_2
  _geom_torsion_site_symmetry_3
  _geom_torsion_site_symmetry_4
  _geom_torsion_publ_flag
 C1 C2 C3 C4 1.5(7) . . . . ?
 C1 C6 C7 C8 179.4(4) . . . . ?
 C2 C1 C6 C5 -0.3(6) . . . . ?
 C2 C1 C6 C7 -179.1(4) . . . . ?
 C2 C3 C4 C5 -0.1(6) . . . . ?
 C3 C4 C5 C6 -1.6(5) . . . . ?
 C3 C4 C5 N1 177.7(3) . . . . ?
 C4 C5 C6 C1 1.8(5) . . . . ?
 C4 C5 C6 C7 -179.4(3) . . . . ?
 C4 C5 N1 C9 178.2(3) . . . . ?
 C4 C5 N1 O1 -2.6(4) . . . . ?
 C5 C6 C7 C8 0.7(5) . . . . ?
 C6 C1 C2 C3 -1.3(7) . . . . ?
 C6 C5 N1 C9 -2.5(4) . . . . ?
 C6 C5 N1 O1 176.7(3) . . . . ?
 C6 C7 C8 C9 -1.5(6) . . . . ?
 C7 C8 C9 C10 177.7(3) . . . . ?
 C7 C8 C9 N1 0.4(5) . . . . ?
 C8 C9 C10 C11 -71.7(4) . . . . ?
 C8 C9 C10 C17 57.2(4) . . . . ?
 C8 C9 N1 C5 1.6(4) . . . . ?
 C8 C9 N1 O1 -177.6(3) . . . . ?
 C9 C10 C11 C12 91.5(3) . . . . ?
 C9 C10 C11 C16 -86.1(3) . . . . ?
 C9 C10 C17 C18 61.1(4) . . . . ?
 C9 C10 C17 C19 -178.2(3) . . . . ?
 C10 C9 N1 C5 -175.9(3) . . . . ?
 C10 C9 N1 O1 5.0(4) . . . . ?
 C10 C11 C12 C13 -179.7(3) . . . . ?
 C10 C11 C16 C15 178.4(3) . . . . ?
 C11 C10 C17 C18 -174.3(3) . . . . ?
 C11 C10 C17 C19 -53.6(4) . . . . ?
 C11 C12 C13 C14 1.8(5) . . . . ?
 C11 C12 C13 Cl1 -176.6(2) . . . . ?
 C12 C11 C16 C15 0.7(5) . . . . ?
 C12 C13 C14 C15 0.0(5) . . . . ?
 C13 C14 C15 C16 -1.4(5) . . . . ?
 C14 C15 C16 C11 1.1(5) . . . . ?
 C16 C11 C12 C13 -2.1(5) . . . . ?
 C17 C10 C11 C12 -35.3(4) . . . . ?
 C17 C10 C11 C16 147.2(3) . . . . ?
 Cl1 C13 C14 C15 178.4(3) . . . . ?
 N1 C5 C6 C1 -177.6(3) . . . . ?
 N1 C5 C6 C7 1.3(5) . . . . ?
 N1 C9 C10 C11 105.7(3) . . . . ?
 N1 C9 C10 C17 -125.4(3) . . . . ?

loop_
  _refln_index_h
  _refln_index_k
  _refln_index_l
  _refln_F_squared_meas
  _refln_F_squared_sigma
  _refln_scale_group_code
 0 0 -2 114699 1436.83 3
 0 0 -3 94.7634 104.141 3
 0 0 -4 225707 2901.77 3
 0 0 -5 237.662 166.375 3
 0 0 6 92976.3 2440.26 7
 0 0 7 -810.16 311.166 7
 0 0 8 91976.1 2930.3 7
 0 0 9 74.9909 257.471 7
 0 0 10 7677.79 988.037 7
 0 0 11 102.909 245.664 7
 0 0 12 19025.6 1754.47 7
 0 0 13 -21.2577 65.2569 10
 0 0 14 2737.89 251.964 10
 0 0 15 26.352 78.2818 10
 0 0 16 153.87 89.1517 10
 0 0 -16 -37.6148 95.0104 11
 0 0 -17 96.6896 90.4951 11
 0 0 17 47.5851 73.4257 10
 0 0 -18 103.168 69.2705 11
 0 0 -19 -35.5323 47.805 11
 0 1 0 108.782 68.8968 1
 0 -1 -1 43944.6 749.726 2
 0 1 -1 43420.8 892.322 1
 0 -1 -2 286748 1854.36 3
 0 -1 -2 275081 2268.23 2
 0 -1 -3 197404 2306.76 2
 0 -1 -3 199970 2073.77 3
 0 -1 -4 184218 2425.94 3
 0 -1 -4 185858 2587.31 2
 0 1 5 225126 3577.05 7
 0 -1 -5 236656 3141.78 3
 0 1 6 3959.04 554.095 7
 0 -1 7 8087.35 783.612 7
 0 1 7 5944.37 729.69 7
 0 1 8 21445.3 1451.9 7
 0 -1 8 20272.3 1354.32 7
 0 -1 9 -130.763 283.412 7
 0 1 9 -69.5306 250.328 7
 0 1 10 3695.73 714.45 7
 0 -1 10 3120.76 648.922 7
 0 1 -10 2592.22 710.594 1
 0 1 -11 502.597 406.13 1
 0 -1 11 54.2929 182.699 7
 0 1 11 505.262 321.028 7
 0 -1 12 4727.28 853.041 7
 0 1 13 1250.29 176.881 10
 0 1 14 2808.81 258.692 10
 0 1 15 1662.95 206.002 10
 0 1 16 569.081 128.682 10
 0 -1 -16 722.511 141.271 11
 0 1 -16 453.646 135.868 11
 0 -1 -17 145.193 89.0733 11
 0 1 17 80.1641 81.0431 10
 0 1 -17 -5.78992 81.0144 11
 0 -1 -18 -129.545 74.8147 11
 0 1 -18 132.425 76.0365 11
 0 1 -19 158.623 62.3217 11
 0 2 0 127980 1891.35 1
 0 -2 -1 86282.3 1448.59 2
 0 2 -1 84430.4 1499.43 8
 0 2 -1 88201.2 1632.5 1
 0 2 -2 78794.3 1448.06 8
 0 2 -2 77613.9 1707.16 1
 0 -2 -2 78834.5 1419.79 2
 0 2 2 82443.6 1573.8 7
 0 -2 -3 41476.2 821.177 3
 0 -2 -3 42397.1 1139.21 2
 0 2 -3 39412.4 1411.29 1
 0 2 3 43537.5 1137.92 4
 0 2 4 183604 2574.83 4
 0 2 4 180979 2992.04 7
 0 -2 -4 176342 2606.99 2
 0 -2 -4 184321 2148.02 3
 0 2 5 965.16 310.167 7
 0 2 -5 783.826 315.212 1
 0 2 5 508.157 164.059 4
 0 -2 -5 500.581 169.207 3
 0 -2 -5 783.637 240.363 2
 0 2 6 4863.77 628.433 7
 0 2 6 5671.78 547.343 4
 0 -2 -6 4806.7 535.752 2
 0 2 -6 4901.54 701.991 1
 0 2 -7 16769.8 1353.23 1
 0 2 7 15380.4 1183.35 7
 0 2 8 11307.2 1107.5 7
 0 -2 8 12070.7 1020.06 7
 0 2 -8 10357.1 1160.62 1
 0 -2 9 11351.5 1079.47 7
 0 2 9 12462.3 1233.95 7
 0 2 -9 11897.4 1330.94 1
 0 2 -10 6450.63 1043.53 1
 0 2 10 6351.35 944.838 7
 0 -2 10 6478.59 885.885 7
 0 2 11 11075.8 1317.76 7
 0 2 -11 11674.5 1460.45 1
 0 -2 11 12052.7 1277.68 7
 0 2 12 18814 621.65 10
 0 2 13 7416.95 408.301 10
 0 2 14 285.019 107.573 10
 0 2 -15 170.048 116.836 11
 0 -2 -15 141.634 83.02 11
 0 2 15 105.569 93.6955 10
 0 2 -16 217.651 105.382 11
 0 2 16 430.922 125.799 10
 0 2 -17 208.267 108.829 11
 0 2 17 207.174 103.762 10
 0 2 -18 79.1695 69.631 11
 0 2 -19 142.469 64.202 11
 0 3 0 160.222 177.007 1
 0 -3 -1 64813.7 1564.2 2
 0 3 1 69009.7 1426.56 7
 0 3 -1 64913.7 1717.06 1
 0 3 -1 63188.1 1610.8 8
 0 3 -2 162910 2862.36 1
 0 3 -2 166740 2600.31 8
 0 3 3 16019.6 881.778 7
 0 -3 -3 16825.9 806.923 2
 0 3 -3 14905.1 958.919 1
 0 3 -3 15304.6 791.32 8
 0 3 -3 15676 931.47 5
 0 -3 -3 14713.9 410.874 3
 0 3 -4 1234.02 312.693 5
 0 3 -4 1422.83 250.8 8
 0 -3 -4 1888.14 297.861 2
 0 3 4 1172.13 300.155 7
 0 3 -4 1806.66 412.393 1
 0 -3 -4 1512.22 172.913 3
 0 3 5 28636.8 1413.06 7
 0 -3 -5 29960.2 1226.14 2
 0 3 -5 28984.8 1102.44 8
 0 3 -5 30706.2 1609.53 1
 0 3 6 268.007 286.875 7
 0 -3 -6 275.451 221.628 2
 0 3 -6 294.786 275.391 1
 0 -3 -7 10725.2 875.047 2
 0 3 -7 11178.6 1157.16 1
 0 3 7 13204.8 1139.8 7
 0 3 -8 394.014 332.13 1
 0 -3 8 472.381 240.3 7
 0 3 8 -391.876 367.243 7
 0 3 -9 27267.3 2034.17 1
 0 3 9 33084.1 2069.37 7
 0 3 -10 13594.2 1517.64 1
 0 3 10 17923.8 1636.78 7
 0 3 -11 248.059 310.207 1
 0 3 11 326.537 327.169 7
 0 3 12 26834.2 751.95 10
 0 3 13 88.1667 111.798 10
 0 3 14 1451.38 200.539 10
 0 3 -15 1367.86 193.634 11
 0 3 15 1207.93 195.693 10
 0 3 -16 517.539 144.675 11
 0 3 16 283.235 111.686 10
 0 3 17 -1.12817 87.4008 10
 0 3 -17 -2.85453 91.4478 11
 0 3 -18 64.6099 71.2748 11
 0 3 -18 -137.7 73.0404 17
 0 3 -19 561.44 86.4669 11
 0 4 0 6314.14 638.128 1
 0 4 0 6543.47 644.703 6
 0 4 0 6845.28 625.717 5
 0 4 1 8508.55 657.951 5
 0 4 -1 7879.33 717.78 1
 0 4 -1 7758.98 674.275 8
 0 4 1 8568.6 718.383 6
 0 4 -1 9022.17 731.344 5
 0 -4 -1 8734.05 675.038 2
 0 4 2 1202.32 298.58 6
 0 4 -2 640.095 283.543 5
 0 -4 -2 1426.52 288.552 2
 0 4 -2 1389.79 317.255 8
 0 4 -2 1440.75 367.676 1
 0 4 3 67169.1 1947.24 7
 0 4 -3 63179.8 2130.47 5
 0 4 -3 61989.8 2142.16 1
 0 4 3 64599.3 1962.61 6
 0 4 -3 61780.8 1857.27 8
 0 -4 -3 65872.6 1800.72 2
 0 -4 -4 185654 3070.53 2
 0 4 -4 168416 3750.29 1
 0 4 4 172041 3276.83 6
 0 4 4 182574 3491.87 7
 0 4 -4 172611 3644.54 5
 0 4 -4 173812 3107.21 8
 0 4 5 57498.8 2141.69 7
 0 -4 -5 60804.8 1854.13 2
 0 4 -5 54455.5 1732.4 8
 0 4 -5 53199.9 2257.18 1
 0 4 -6 -676.647 355.866 1
 0 4 6 -156.126 245.566 7
 0 4 7 39354.9 2071.46 7
 0 4 -7 35733.6 2122.77 1
 0 4 -8 7016.24 996.985 1
 0 4 8 8593.61 1051.22 7
 0 4 9 263.3 266.396 7
 0 4 -9 -37.6355 424.2 1
 0 4 -10 9426.44 1291.7 1
 0 4 10 6655.14 1023.13 7
 0 4 11 6766.66 376.135 10
 0 4 -11 6876.19 389.413 13
 0 4 12 23462.4 716.725 10
 0 4 13 8117.95 438.452 10
 0 4 -14 1854.28 221.886 11
 0 4 14 2009.61 236.154 10
 0 4 -15 283.966 114.071 11
 0 4 15 213.382 116.228 10
 0 4 16 759.188 161.729 10
 0 4 -16 724.103 139.433 11
 0 4 -17 487.105 110.788 11
 0 4 17 590.063 131.002 10
 0 4 -18 96.4129 75.3628 11
 0 4 -18 50.9741 61.5327 17
 0 5 0 117.956 210.423 1
 0 5 0 29.7074 212.44 5
 0 5 1 64741 2199.93 6
 0 5 -1 59451 2193.3 1
 0 5 1 61619.2 1999.35 5
 0 -5 -1 60209.6 2017.44 2
 0 5 -1 61010.9 2152.61 5
 0 -5 -2 163453 3218.24 2
 0 5 -2 151688 3582.63 1
 0 5 2 159490 3460.9 6
 0 5 -2 161757 3559.01 5
 0 5 2 166159 3210.06 5
 0 5 2 174296 3130.04 7
 0 5 -3 140.267 213.156 1
 0 5 -3 287.721 202.975 5
 0 5 3 102.861 166.009 7
 0 5 3 398.135 249.403 6
 0 5 3 45.5261 166.111 5
 0 -5 -3 173.347 185.016 2
 0 5 -4 4063.68 545.001 8
 0 5 4 4077.13 572.302 7
 0 5 4 3820.43 560.687 6
 0 5 -4 3351.24 606.508 1
 0 5 -4 3427.1 608.644 5
 0 5 -5 7279 914.712 1
 0 5 5 9176.55 920.124 7
 0 5 5 9272.16 876.241 6
 0 5 -6 15868.8 1425.19 1
 0 5 6 18203.9 1249.57 6
 0 5 6 18833.7 1399.41 7
 0 5 -7 9972.31 1218.88 1
 0 5 7 12201.1 1210.05 7
 0 5 8 7622.41 1022.42 7
 0 5 -8 7876.46 1141.66 1
 0 5 9 -368.497 286.304 7
 0 5 -9 235.558 341.849 1
 0 5 -10 357.576 126.562 13
 0 5 10 195.312 98.1116 10
 0 5 11 596.698 132.633 10
 0 5 -11 1188.33 189.385 13
 0 5 -12 1072.6 161.684 11
 0 5 12 1306.15 190.519 10
 0 5 13 7163.56 408.884 10
 0 5 -13 6749.85 382.103 11
 0 5 14 51.0135 103.507 10
 0 5 -14 201.654 86.5358 11
 0 5 15 49.6024 93.6538 10
 0 5 -15 -13.0707 86.8618 11
 0 5 -16 751.672 135.73 11
 0 5 16 1020.64 167.196 10
 0 5 -17 1021.65 136.223 11
 0 5 17 1008.37 143.36 10
 0 5 -18 24.7091 45.0814 11
 0 5 -18 -56.6543 56.7107 17
 0 6 0 35606 1751.5 5
 0 -6 -1 14809.2 1107.49 2
 0 6 1 14733.9 1105.08 5
 0 6 -1 15441.6 1271.49 1
 0 6 -1 16335.4 1232.06 5
 0 6 2 2864.73 488.879 5
 0 6 2 3033.73 546.867 6
 0 6 -2 2935.31 567.841 5
 0 6 -2 2848.31 581.65 1
 0 6 -3 347.412 326.638 5
 0 6 3 361.167 217.618 7
 0 6 3 178.949 163.584 5
 0 6 3 495.858 243.094 6
 0 6 -3 220.976 235.69 1
 0 6 4 61724.7 2420.4 6
 0 6 -4 59968.2 2605.22 5
 0 6 4 62823.1 2364.98 7
 0 6 -4 56573.9 2637.14 1
 0 6 5 141.907 185.169 6
 0 6 5 534.946 281.812 7
 0 6 -5 680.314 312.226 1
 0 6 6 1169.24 400.522 7
 0 6 -6 864.284 369.215 1
 0 6 6 931.655 346.999 6
 0 6 -7 1149.1 508.479 1
 0 6 7 1767.63 500.272 7
 0 6 8 4485.09 859.292 7
 0 6 -8 5134.02 951.965 1
 0 6 9 1054.1 463.369 7
 0 6 -9 -40.9256 85.0997 13
 0 6 -10 291.953 110.513 13
 0 6 10 93.1513 75.0353 10
 0 6 -11 6787.01 405.703 13
 0 6 -11 6901.36 370.882 11
 0 6 11 6786.79 386.383 10
 0 6 -12 1550.93 183.541 11
 0 6 12 1430.12 189.787 10
 0 6 -13 8.06605 80.9446 11
 0 6 -13 217.446 94.2652 15
 0 6 13 82.4345 102.524 10
 0 6 14 139.752 109.922 10
 0 6 -14 177.931 93.98 11
 0 6 -15 -163.416 74.0543 11
 0 6 15 66.8517 88.8994 10
 0 6 16 51.7513 88.45 10
 0 6 -16 142.137 73.4393 11
 0 6 -17 90.9076 70.081 17
 0 7 0 -332.311 248.055 5
 0 7 1 5005.17 725.194 5
 0 7 -1 4873.55 746.875 5
 0 7 -1 4956.65 820.11 1
 0 7 2 4671.16 671.765 5
 0 7 -2 5147.1 839.005 1
 0 7 -2 5575.15 809.424 5
 0 7 -3 6389.72 957.527 1
 0 7 -3 7087.22 939.526 5
 0 7 -4 8973.31 1167.99 1
 0 7 4 11060.5 1133.92 6
 0 7 5 7091.41 921.375 6
 0 7 -5 10117 1274.71 1
 0 7 -6 15659 1635.15 1
 0 7 -7 2136.37 663.928 1
 0 7 -8 2074.72 230.27 14
 0 7 -8 1956.49 213.253 13
 0 7 -9 1573.51 207.925 14
 0 7 -9 1691.64 211.929 13
 0 7 -10 2478.32 250.963 13
 0 7 11 8.31267 81.8774 10
 0 7 -11 58.2941 110.076 13
 0 7 -11 -65.9751 104.287 15
 0 7 12 5234.65 342.684 10
 0 7 -12 4833.14 337.678 15
 0 7 13 2943.18 253.699 10
 0 7 -13 3059.9 264.97 15
 0 7 -14 175.644 93.5493 15
 0 7 14 102.108 95.9975 10
 0 7 -14 131.572 80.0547 11
 0 7 -15 -90.2073 68.0176 11
 0 7 15 39.3631 82.3553 10
 0 7 -16 16.9283 79.0569 17
 0 7 -17 725.682 100.412 17
 0 8 0 6331.77 875.587 5
 0 8 1 -303.406 220.389 5
 0 8 -1 -458.293 323.651 5
 0 8 -2 634.498 324.345 5
 0 8 -2 1903.68 586.944 1
 0 8 -3 7800.3 1154.67 1
 0 8 -4 5947.88 1049.89 1
 0 8 -5 -157.496 216.416 1
 0 8 -6 6986.43 402.176 14
 0 8 -7 3608.6 276.045 13
 0 8 -7 3591.52 303.785 14
 0 8 -8 20486.9 660.946 13
 0 8 -8 19574 691.513 14
 0 8 -9 5107.35 341.909 13
 0 8 -9 4165.44 322.632 15
 0 8 -9 5338.39 376.492 14
 0 8 -10 64.3825 96.0133 15
 0 8 -10 20.8327 93.7365 13
 0 8 -11 6107.32 383.457 15
 0 8 -12 14651.5 573.339 15
 0 8 -13 6321.65 358.515 15
 0 8 13 6023.62 331.035 10
 0 8 -14 -133.662 86.0559 15
 0 8 -15 141.328 76.1415 17
 0 8 -16 3.2543 52.8042 17
 0 9 0 391.059 255.642 5
 0 9 0 -29.9892 87.7653 14
 0 9 -1 616.545 129.313 14
 0 9 1 411.613 111.594 14
 0 9 -2 1164.97 164.51 14
 0 9 2 1280.83 175.119 14
 0 9 -3 8112.74 431.644 14
 0 9 -3 8188.87 417.857 15
 0 9 -4 5209.37 340.291 15
 0 9 -4 4896 343.793 14
 0 9 -5 915.924 168.426 15
 0 9 -5 917.282 169.8 14
 0 9 -6 18466.7 675.453 14
 0 9 -6 19025.5 666.093 15
 0 9 -7 315.577 122.677 15
 0 9 -7 392.123 137.67 14
 0 9 -8 2209.91 241.728 15
 0 9 -8 2222.29 251.534 14
 0 9 -8 2719.25 248.605 13
 0 9 -9 1026.82 174.659 15
 0 9 -9 1002.83 195.106 14
 0 9 -9 1400.4 188.554 13
 0 9 -10 12032.4 532.657 15
 0 9 -11 172.461 105.517 15
 0 9 -12 256.903 122.074 15
 0 9 -13 475.282 119.582 15
 0 9 -13 265.018 88.1422 17
 0 9 -14 57.5725 66.6646 15
 0 9 -14 -7.73168 72.6301 17
 0 10 0 34951.9 893.05 14
 0 10 -1 9248.66 466.45 14
 0 10 1 9239.06 457.846 14
 0 10 2 2283.69 230.142 14
 0 10 -2 2200.91 236.835 14
 0 10 -3 584.551 148.298 14
 0 10 3 494.461 114.891 14
 0 10 -3 527.809 127.872 15
 0 10 -4 42.1115 106.259 14
 0 10 -4 80.5911 92.8673 15
 0 10 -5 1233.85 203.668 14
 0 10 -5 1345.16 193.174 15
 0 10 -6 2012.61 234.745 15
 0 10 -6 1960.22 241.838 14
 0 10 -7 730.424 161.704 14
 0 10 -7 729.166 158.739 15
 0 10 -8 1974.6 227.96 15
 0 10 -8 2001.32 244.373 14
 0 10 -9 160.243 123.881 15
 0 10 -9 315.396 142.608 14
 0 10 -10 132.185 109.166 15
 0 10 -11 3386.68 272.304 15
 0 10 -12 1843.36 190.168 15
 0 10 -12 1727.62 158.977 17
 0 10 -13 285.124 75.5417 17
 0 10 -13 347.698 93.6512 15
 0 11 0 114.552 95.7439 14
 0 11 1 1621.24 212.248 14
 0 11 -1 1623.7 214.741 14
 0 11 -2 230.24 110.102 14
 0 11 2 223.83 104.424 14
 0 11 3 528.123 140.53 14
 0 11 -3 420.718 141.745 14
 0 11 -3 294.621 100.057 15
 0 11 -4 510.11 150.291 14
 0 11 -4 782.602 146.953 15
 0 11 -5 8636.95 466.748 14
 0 11 -5 9628.55 477.926 15
 0 11 -6 490.268 149.92 14
 0 11 -6 512.574 137.845 15
 0 11 -7 4585.16 328.742 15
 0 11 -7 4648.21 338.036 14
 0 11 -8 57.1277 96.5936 15
 0 11 -8 152.661 119.075 14
 0 11 -9 8525.68 419.434 15
 0 11 -10 177.888 99.6465 15
 0 11 -11 2357.43 206.947 15
 0 11 -12 -89.1267 78.3346 15
 0 12 0 5537.4 351.686 14
 0 12 -1 4944.68 341.435 14
 0 12 1 5300.54 341.363 14
 0 12 -2 818.824 163.275 14
 0 12 2 1110.11 166.91 14
 0 12 -3 3676.49 302.077 14
 0 12 -4 102.448 98.8589 15
 0 12 -4 44.4081 108.047 14
 0 12 -5 8.51112 115.21 14
 0 12 -5 67.2293 88.814 15
 0 12 -6 2105.23 233.118 14
 0 12 -6 2261.95 220.068 15
 0 12 -7 8976.89 413.652 15
 0 12 -7 8987.68 420.368 14
 0 12 -8 162.281 94.5162 15
 0 12 -9 12.8505 88.4383 15
 0 12 -10 -85.0805 76.1923 15
 0 13 0 -40.5837 92.118 14
 0 13 -1 1032.85 159.86 14
 0 13 1 1183.75 152.626 14
 0 13 -2 5417.91 323.489 14
 0 13 2 5589 303.389 14
 0 13 -3 9.2848 97.0033 14
 0 13 -4 239.979 104.331 14
 0 13 -5 1582.43 185.471 14
 0 13 -6 1853.23 163.963 15
 0 13 -6 3354.88 241.288 14
 0 13 -7 469.909 88.9461 15
 0 14 0 1363.14 137.678 14
 0 14 -1 -32.1275 49.6348 14
 0 14 -2 -10.9371 53.6995 14
 0 14 -3 151.01 74.3942 14
 -1 0 0 1207.41 159.532 2
 -1 0 -1 64719.9 838.912 1
 1 0 -1 61938.9 1088.82 4
 -1 0 -1 64407.4 1205.36 2
 -1 0 -2 108982 1827.45 2
 1 0 2 102380 1610.32 7
 -1 0 -3 11475.4 689.865 2
 1 0 3 11302 621.206 7
 1 0 -3 11259 419.327 5
 -1 0 -3 10891.4 646.938 3
 -1 0 -4 22424.1 1019.13 3
 1 0 4 22267.5 992.294 7
 -1 0 -4 22547.2 1066.33 2
 -1 0 -5 1200.55 315.626 2
 1 0 5 1114.08 289.851 7
 -1 0 -5 1261.68 306.375 3
 -1 0 -6 10562.9 850.869 3
 1 0 6 12034.1 889.6 7
 1 0 7 53510.6 2026.7 7
 -1 0 -7 52549.8 2026.52 3
 -1 0 -8 634.319 316.722 3
 1 0 8 629.334 299.784 7
 -1 0 9 527.705 205.746 7
 1 0 9 189.031 258.577 7
 -1 0 10 1490.53 479.143 7
 1 0 10 905.766 379.819 7
 -1 0 -11 1293.96 559.506 1
 1 0 11 907.672 380.523 7
 1 0 12 714.296 390.978 7
 1 0 13 119.56 77.8172 10
 -1 0 13 264.938 99.0777 10
 1 0 14 1888.43 213.101 10
 -1 0 14 1599.18 198.182 10
 -1 0 -14 1684.34 199.24 11
 1 0 15 405.603 121.1 10
 -1 0 15 545.963 133.095 10
 -1 0 -15 416.136 124.761 11
 -1 0 16 640.787 126.562 10
 -1 0 -16 569.577 132.23 11
 1 0 16 528.166 117.914 10
 -1 0 17 844.223 136.586 10
 1 0 -17 838.52 142.961 11
 -1 0 -17 553.798 117.781 11
 1 0 -18 167.584 74.7898 11
 -1 0 -18 267.462 81.2069 11
 1 0 -19 73.9146 48.8349 11
 1 1 -19 207.078 68.5463 11
 -1 -1 -18 440.903 85.1592 11
 -1 1 18 327.497 86.8568 10
 1 1 -18 143.698 79.9851 11
 -1 -1 -17 517.55 107.097 11
 1 1 -17 495.636 126.875 11
 -1 1 17 269.122 101.332 10
 -1 -1 -16 206.088 91.025 11
 -1 1 16 227.184 107.382 10
 -1 -1 -15 748.279 140.641 11
 -1 1 15 633.243 142.807 10
 -1 -1 -14 1808.24 206.636 11
 -1 1 14 1649.74 204.293 10
 -1 1 13 6607.52 381.992 10
 -1 -1 -13 7439.54 389.374 11
 -1 1 12 1570.88 189.483 10
 1 -1 11 385.125 298.003 7
 -1 1 11 535.045 354.821 7
 1 1 -11 1090.61 514.077 1
 -1 1 10 10904 1213.82 7
 1 -1 10 12325 1227.09 7
 -1 1 9 27674.7 1830.89 7
 -1 -1 -9 26095.5 1628.18 3
 1 -1 9 26873 1655.35 7
 -1 1 8 71309 2711.1 7
 1 -1 8 74102.3 2526.89 7
 -1 -1 -8 76603.8 2584.93 3
 1 -1 7 141729 3190.57 7
 -1 -1 -7 137330 3352.17 2
 -1 -1 -7 136971 3178.57 3
 -1 -1 -6 103669 2524.68 3
 1 -1 6 99574 2430.05 7
 -1 -1 -6 101036 2665.97 2
 1 -1 5 22910.7 1052.23 7
 -1 -1 -5 20835.2 1139.06 2
 -1 -1 -5 21564.4 1056.79 3
 -1 -1 -4 348354 4220.93 2
 1 1 -4 347008 3418.79 5
 1 -1 4 344838 3562.68 7
 -1 -1 -4 348959 3859.3 3
 1 1 -3 195360 2442.22 5
 1 -1 3 191222 2273.44 7
 -1 1 3 196507 1146.06 6
 -1 -1 -3 193529 2864.48 2
 1 -1 2 28140.1 712.107 7
 1 1 -2 27502.2 739.032 6
 -1 -1 -2 26404.8 975.196 2
 1 1 -1 95417.4 1302.25 1
 -1 -1 -1 90548 1678.67 2
 -1 1 0 36951.7 648.861 2
 1 1 0 36982.8 547.085 1
 -1 -1 0 36164.3 1016.92 2
 -1 1 0 37293.6 879.359 1
 -1 1 -1 100339 1448.2 2
 -1 1 -1 100178 1459.88 1
 -1 1 -2 26329.1 881.154 1
 -1 1 -2 25780.3 892.418 3
 1 1 2 25951.9 742.413 8
 -1 1 -2 26759.8 910.739 2
 1 1 3 196453 2000.04 8
 -1 1 -3 199228 2886.48 1
 -1 1 -4 334653 4037.87 3
 -1 1 -4 342134 4370.53 1
 1 1 5 21191.3 1150.1 7
 -1 1 -5 21544 1169.45 3
 -1 1 -5 23444.1 1281.43 1
 -1 1 -6 104950 2997.71 1
 -1 1 -6 100618 2675.38 3
 1 1 6 103646 2709.41 7
 1 1 7 138002 3420.46 7
 -1 1 -7 145668 3815.93 1
 -1 1 -7 134833 3378.5 3
 1 1 8 78836.7 2790.96 7
 -1 1 -8 77342.2 2758.28 3
 -1 1 -8 82326.2 3117.32 1
 1 1 9 25615.2 1710.58 7
 -1 1 -9 26513.5 1908.36 1
 1 1 10 13571 1342.6 7
 -1 -1 10 13541.7 1337.73 7
 -1 1 -10 12350.4 1370.01 1
 -1 -1 11 -65.5296 207.748 7
 -1 1 -11 523.455 400.209 1
 1 1 12 1261.69 175.569 10
 1 1 13 6650.72 379.2 10
 -1 1 -13 7504.36 403.971 11
 -1 1 -14 2011.62 226.008 11
 1 1 14 1663.14 203.573 10
 1 1 15 789.057 150.241 10
 -1 1 -15 615.535 144.527 11
 -1 1 -16 249.709 105.99 11
 1 1 16 156.415 93.7588 10
 1 -1 -17 362.045 98.6961 11
 -1 1 -17 354.356 104.735 11
 -1 1 -18 403.091 98.88 11
 1 -1 -18 111.232 66.1542 11
 1 2 -19 357.954 73.8866 11
 1 2 -18 364.02 101.566 11
 -1 2 18 460.012 99.6251 10
 -1 2 17 171.836 93.6767 10
 1 2 -17 194.739 94.937 11
 -1 2 16 847.255 162.599 10
 -1 2 15 7064.4 404.698 10
 -1 2 14 2063.47 231.574 10
 -1 2 13 8102.65 429.12 10
 -1 2 12 5961.73 356.767 10
 -1 2 11 -10.0742 210.538 7
 1 2 -11 345.435 364.698 1
 1 2 -10 13901 1549.5 1
 -1 2 10 14905.3 1452.95 7
 1 -2 9 12043.5 1099.31 7
 1 2 -9 12370.4 1377.7 1
 -1 2 9 13316.7 1280.68 7
 1 -2 8 59540.1 2205.32 7
 1 2 -8 59665.4 2818.27 1
 -1 -2 -8 59778.6 2409.07 2
 -1 -2 -8 62145.5 2252.09 3
 -1 2 8 64106.3 2638.39 7
 -1 -2 -7 30485.8 1451.53 3
 1 2 -7 28337.4 1826.43 1
 1 -2 7 30615.8 1436.86 7
 -1 2 7 31620.8 1716.43 7
 -1 -2 -7 29238.7 1583.63 2
 1 2 -6 90250.5 2966.02 1
 -1 -2 -6 97405 2675.07 2
 1 -2 6 96151.4 2290.96 7
 -1 -2 -6 95211.7 2340.31 3
 -1 -2 -5 12791.9 920.129 2
 1 2 -5 11258 796.206 5
 -1 -2 -5 13809 818.963 3
 1 -2 5 13086.6 752.147 7
 1 2 -5 12065.5 1006.41 1
 -1 -2 -4 67926.2 1954.82 2
 1 2 -4 67352 2119.28 1
 -1 2 4 70777.2 1228.93 6
 1 2 -4 67714.9 1830.09 5
 1 -2 4 70366.1 1472.46 7
 1 2 -3 211853 3151.17 5
 1 2 -3 212946 3255.42 1
 -1 -2 -3 214978 3243.74 2
 1 -2 3 217103 2121.15 7
 -1 -2 -2 20561.4 970.037 2
 1 2 -2 20772.3 873.342 1
 1 -2 2 18988 417.799 7
 1 2 -2 18851.9 820.11 6
 -1 -2 -1 71620.8 1736.24 2
 1 2 -1 69325 1369.97 1
 1 2 -1 68926.5 1550.68 6
 1 2 0 644241 3835.95 1
 -1 2 0 634715 3354.76 3
 -1 2 -1 63340.5 1503.72 1
 -1 2 -1 64322.7 1308.12 3
 1 2 2 20580.1 860.997 8
 -1 2 -2 21378.5 863.73 3
 -1 2 -2 20536 927.539 1
 -1 2 -3 228109 3204.15 3
 1 2 3 230668 2838.41 8
 -1 2 -3 231698 3367.66 1
 1 2 4 64034.5 1913.27 7
 -1 2 -4 64524.6 1987.99 1
 -1 2 -4 59540.3 1832.49 3
 1 2 5 10058.4 844.349 7
 -1 2 -5 11209.6 933.623 1
 -1 2 -5 11992.5 912.2 3
 1 2 6 89909.5 2678.42 7
 -1 2 -6 95591.5 2908.94 1
 -1 2 -6 88475.5 2667.37 3
 1 2 7 33822.7 1776.95 7
 -1 2 -7 33752.5 1759.79 3
 -1 2 -7 33067.4 1870.77 1
 -1 2 -8 63915.4 2791.82 1
 1 2 8 63214.3 2601.68 7
 1 2 9 13049.2 1277.31 7
 -1 2 -9 12364 1322.02 1
 1 2 10 12969.7 1355.47 7
 -1 2 -10 15938.8 1573.98 1
 -1 -2 10 14370.8 1367.66 7
 -1 -2 11 314.907 276.732 7
 1 2 11 -109.805 224.491 7
 -1 2 -11 229.707 240.201 1
 1 2 12 6843.96 381.162 10
 1 2 13 7609.5 417.435 10
 -1 2 -13 7876.56 416.303 11
 1 2 14 1979.16 228.786 10
 -1 2 -14 1744.67 212.885 11
 -1 2 -15 7008.67 404.578 11
 1 2 15 7005.53 401.095 10
 1 2 16 661.484 147.717 10
 -1 2 -16 569.048 142.768 11
 -1 2 -17 48.6527 78.0559 11
 1 -2 -17 116.86 69.2789 11
 -1 2 -18 478.812 109.186 11
 -1 3 18 309.985 99.1259 10
 1 3 -18 374.065 97.2154 11
 -1 3 17 1345.07 174.627 10
 1 3 -17 2138.24 210.886 11
 -1 3 16 51.2532 100.427 10
 1 3 -16 181.93 109.205 11
 -1 3 15 2653.94 260.221 10
 -1 3 14 5363.71 369.59 10
 -1 3 13 15247.4 590.854 10
 1 3 -12 2743.1 250.711 13
 -1 3 12 2637.52 249.385 10
 -1 3 11 20210.7 1833.78 7
 1 3 -11 18989.5 1901.85 1
 -1 3 10 21472 1790.33 7
 1 3 -10 17960.6 1747.95 1
 -1 3 9 995.731 397.564 7
 1 3 -9 48.2201 336.751 1
 1 3 -8 68367.8 3051.98 1
 -1 3 8 70059.9 2830.26 7
 -1 -3 -8 71559.5 2676.49 2
 1 3 -7 6161.69 887.033 1
 -1 3 7 7202.27 834.937 7
 -1 -3 -7 7453.64 828.562 2
 -1 -3 -6 16816.1 968.377 3
 1 3 -6 14994.4 1082.56 5
 -1 -3 -6 17377.8 1184.32 2
 1 3 -6 15218.3 1252.33 1
 -1 3 6 16380.9 1182.33 7
 -1 -3 -5 40767.9 1374.35 3
 1 3 -5 38570.5 1663.2 5
 1 3 -5 39921.4 1859.92 1
 1 -3 5 39625.5 1198.61 7
 -1 -3 -5 38881.1 1668.28 2
 -1 3 5 39168 1679.74 7
 -1 3 4 4992.81 550.874 7
 1 3 -4 4613.24 561.758 5
 -1 -3 -4 4359.22 553.625 2
 1 3 -4 4322.84 569.68 1
 1 -3 4 4578.24 333.936 7
 1 3 -3 11097.6 843.389 5
 1 -3 3 9856.07 314.798 7
 -1 3 3 11572.2 736.535 7
 -1 3 3 12135.7 457.433 5
 1 3 -3 10969.3 809.957 1
 -1 -3 -3 10411.5 801.283 2
 -1 -3 -2 31768.1 1344.34 2
 1 3 -2 31515.9 1279.27 6
 -1 3 2 32330.6 1061.54 7
 1 3 -2 30942.3 1209.54 1
 -1 3 2 34008.2 908.738 5
 -1 -3 -1 64708.2 1892.7 2
 -1 3 1 69032.9 1449.28 5
 -1 3 1 69506.1 1257.33 7
 1 3 -1 67373.4 1646.16 1
 1 3 -1 63867 1806.68 6
 1 3 0 326.241 162.78 1
 -1 3 0 585.48 306.261 1
 -1 3 0 276.738 64.0126 7
 -1 3 0 387.244 123.889 3
 -1 3 -1 59754.1 1389.59 3
 -1 3 -1 59586.8 1751.46 1
 1 3 2 37340.2 1369.49 7
 1 -3 -2 35032.9 685.541 2
 1 3 2 35616.1 1331.2 8
 -1 3 -2 34108.5 1380.08 1
 -1 3 -2 36942.9 1247.55 3
 1 -3 -3 13914.2 432.576 2
 -1 3 -3 13612.8 933.147 1
 1 3 3 14944.3 934.037 7
 1 3 3 16381 1055.38 4
 -1 3 -3 15046.6 898.714 3
 -1 3 -4 4492.28 587.009 1
 -1 3 -4 4393.14 556.482 3
 1 3 4 4668.86 607.56 4
 1 3 4 3882.44 540.611 7
 -1 3 -5 45470.6 1852.97 3
 1 3 5 43866.4 1836.18 7
 -1 3 -5 45183.3 1949.79 1
 1 3 5 45429.3 1941.05 4
 1 3 6 13387 1105.67 4
 -1 3 -6 14484.5 1203.82 1
 1 3 6 12632.1 1088.9 7
 1 3 7 9486.43 1000.2 7
 -1 3 -7 8738.04 1008.79 1
 -1 3 -8 72773.7 3044.29 1
 1 3 8 70069.8 2844.96 7
 -1 3 -9 816.345 374.683 1
 1 3 9 783.709 349.175 7
 1 3 10 20168.8 1734.04 7
 -1 3 -10 21505.5 1870.38 1
 1 3 11 20912.7 1880.67 7
 -1 3 -11 19264.8 1853.95 1
 1 3 12 3290.91 272.992 10
 -1 3 -12 2817.16 250.907 11
 -1 3 -13 15174.7 575.505 11
 1 3 13 15089.3 584.588 10
 1 3 14 5041.1 351.608 10
 -1 3 -14 5114.81 342.371 11
 -1 3 -15 2685.31 260.653 11
 1 3 15 2729.76 266.09 10
 -1 3 -16 0.99018 93.0175 11
 1 3 16 21.314 94.6222 10
 -1 3 -17 1800.16 190.732 11
 -1 3 -17 1995.35 186.966 17
 -1 3 -18 98.1832 68.7658 11
 1 4 -18 79.2184 57.2596 11
 -1 4 18 50.7079 71.3024 10
 -1 4 17 1352.2 168.596 10
 1 4 -17 1578.17 171.912 11
 -1 4 16 36.0751 93.6675 10
 1 4 -16 -28.0709 93.1862 11
 1 4 -15 1909.81 222.491 11
 -1 4 15 2265.22 240.324 10
 -1 4 14 441.298 132.807 10
 -1 4 13 3336.98 291.476 10
 1 4 -12 23123.5 727.131 13
 -1 4 12 23399.7 716.79 10
 -1 4 11 2996.76 256.032 10
 1 4 -11 3752.57 291.836 13
 -1 4 10 1392.68 482.833 7
 1 4 -10 622.293 374.458 1
 -1 4 9 14843.3 1457.32 7
 1 4 -9 12760.4 1443.08 1
 -1 4 8 20460.2 1587.89 7
 1 4 -8 17780.3 1595.74 1
 -1 -4 -8 20392.9 1474.68 2
 -1 4 7 6578.1 867.102 7
 -1 -4 -7 6768.73 812.939 2
 1 4 -7 5668.07 878.152 1
 -1 -4 -6 15940 1194.94 2
 1 4 -6 15676.2 1320.35 1
 -1 4 6 17020.8 1260.16 7
 1 4 -6 14629.5 1188.62 5
 1 4 -6 17472.1 1164.98 8
 -1 -4 -5 65259.4 2271.58 2
 1 4 -5 59082.3 2370.05 1
 1 4 -5 60482.4 2127.76 8
 1 4 -5 61907.6 2329.2 5
 -1 4 5 63944.1 2221.74 7
 -1 4 5 63552 1811.26 6
 1 4 -4 3054.27 472.483 8
 -1 4 4 3095.3 416.994 6
 1 4 -4 3482.37 563.179 1
 -1 -4 -4 3320.83 515.842 2
 1 4 -4 3386.42 551.16 5
 -1 4 4 2796.28 424.358 7
 -1 4 3 2898.03 306.296 5
 1 4 -3 2690.37 473.077 5
 -1 4 3 2978.5 403.673 7
 -1 4 3 3126.82 422.165 6
 1 4 -3 2562.78 435.576 1
 1 4 -3 2956.23 479.094 8
 -1 -4 -3 2784.68 472.062 2
 1 4 -2 15137.6 1021.23 8
 1 4 -2 15737.3 996.479 1
 -1 -4 -2 15024.6 1032.73 2
 1 4 -2 14110.4 1017.63 5
 1 4 -2 14284.8 995.531 6
 -1 4 1 217.927 98.2077 7
 1 4 -1 141.482 179.886 6
 1 4 -1 139.812 165.372 1
 -1 -4 -1 7.83154 205.494 2
 1 4 -1 119.74 218.059 8
 -1 4 0 25644.9 1141.24 5
 -1 4 0 25607.3 1338.13 1
 1 4 0 26014 1305.45 6
 1 4 0 24507.6 1180.4 1
 1 4 0 23073.4 1233.99 8
 1 4 1 389.744 214.125 6
 1 4 1 338.401 225.421 8
 1 -4 -2 16798.2 662.173 2
 1 4 2 15542.4 972.177 7
 -1 4 -2 14886.7 1049.64 1
 1 4 2 16952.2 1047.07 8
 -1 4 -3 3144.52 509 1
 1 4 3 2760.66 461.252 7
 1 4 4 2446.55 462.349 7
 -1 4 -4 1718.29 432.274 1
 1 4 5 62856.2 2344.07 7
 -1 4 -5 64498.1 2516.14 1
 1 4 6 17706.8 1332.34 7
 -1 4 -6 15785 1332.45 1
 1 4 7 7714.05 956.413 7
 -1 4 -7 6207.49 871.924 1
 1 4 8 17938.3 1522.52 7
 -1 4 -8 17403.9 1566.46 1
 1 4 9 12547.5 1347.85 7
 -1 4 -9 12451.4 1405.51 1
 -1 4 -10 899.814 465.915 1
 1 4 10 -164.5 311.117 7
 1 4 11 2886.82 250.807 10
 -1 4 -11 2682.23 230.902 11
 -1 4 -12 22987.3 686.497 11
 1 4 12 23569.3 717.733 10
 1 4 13 2204.39 240.888 10
 -1 4 -13 2317.18 236.865 11
 -1 4 -14 466.337 127.319 11
 1 4 14 444.693 131.889 10
 1 4 15 1979.14 230.149 10
 -1 4 -15 2146.7 230.886 11
 -1 4 -16 -22.1362 96.5233 11
 1 4 16 -37.2057 104.994 10
 -1 4 -17 1893.89 186.439 11
 -1 4 -17 1768.48 173.726 17
 -1 4 -18 84.7803 57.8968 17
 1 5 -17 741.434 117.726 11
 -1 5 17 731.827 125.002 10
 1 5 -16 209.124 92.514 11
 -1 5 16 415.937 121.935 10
 -1 5 15 -84.3674 105.461 10
 1 5 -15 -68.2288 86.9549 11
 -1 5 14 434.167 137.433 10
 1 5 -14 636.143 136.977 11
 -1 5 13 1061.43 177.952 10
 1 5 -12 2165.76 247.608 13
 -1 5 12 2005.74 229.668 10
 1 5 -11 7619.5 422.717 13
 -1 5 11 7908.02 418.343 10
 1 5 -10 2781.14 252.762 13
 -1 5 10 2501.04 232.124 10
 -1 5 9 560.252 342.076 7
 1 5 -9 1077.09 451.076 1
 1 5 -8 2295.26 620.158 1
 -1 5 8 1853.5 543.377 7
 1 5 -7 12313.2 1345.84 1
 -1 5 7 16379.3 1410.42 7
 1 5 -6 22196.4 1675.76 1
 -1 5 6 23533.4 1570.75 7
 1 5 -6 21334.4 1554.7 5
 -1 -5 -6 25650.7 1576.51 2
 1 5 -6 23620.9 1453.24 8
 -1 5 5 25431.1 1500.24 7
 -1 -5 -5 23404.8 1457.09 2
 1 5 -5 23612.1 1448.18 8
 1 5 -5 23026.6 1600.64 1
 1 5 -5 24621.2 1608.5 5
 1 5 -4 36934 1922.74 5
 -1 -5 -4 35941.6 1768.7 2
 1 5 -4 34047.6 1722.88 8
 1 5 -4 34169.8 1824.26 1
 -1 5 4 38614.8 1676.55 7
 -1 5 3 25390.2 1230.15 7
 1 5 -3 24997.6 1491.57 1
 1 5 -3 24395.9 1445.65 8
 -1 -5 -3 26031.7 1485.8 2
 1 5 -3 25425 1545.72 5
 1 5 -2 33765.1 1673.03 8
 -1 5 2 36845 1381.21 5
 1 5 -2 33740.2 1645.43 1
 1 5 -2 32861.7 1720.66 5
 -1 -5 -2 31343.9 1628.56 2
 -1 -5 -1 5799.35 701.289 2
 1 5 -1 6605.89 774.34 5
 1 5 -1 6754.62 762.168 8
 1 5 -1 5344.25 690.65 6
 1 5 -1 6831.63 723.659 1
 -1 5 1 6691.83 623.538 5
 1 5 0 149847 3514.06 8
 1 5 0 153145 3590.83 6
 1 5 0 158835 3398.28 1
 -1 5 0 155448 3197.15 5
 -1 5 0 153200 3647.03 1
 -1 5 -1 6356.12 689.43 5
 1 5 1 5075.16 658.489 8
 -1 5 -1 5953.26 745.044 1
 1 5 1 6502.26 750.403 6
 -1 5 -2 27701.8 1595.52 1
 1 5 2 26160.3 1510.79 6
 1 5 3 20741.2 1289.98 7
 1 5 3 21348 1393.46 6
 -1 5 -3 21997.9 1471.69 1
 1 5 4 38489.5 1841.07 7
 -1 5 -4 36590.8 1966.74 1
 1 5 5 27143.6 1641.85 7
 -1 5 -5 26864.6 1772.12 1
 1 5 6 23140.4 1611.22 7
 -1 5 -6 20286.9 1623.66 1
 1 5 7 12401.3 1244.38 7
 -1 5 -7 13772.9 1410.39 1
 -1 5 -8 1061.63 460.578 1
 1 5 8 2136.23 527.966 7
 -1 5 -9 799.745 438.986 1
 1 5 9 197.318 202.077 7
 1 5 10 3051.28 253.178 10
 -1 5 -10 3093.66 242.311 11
 -1 5 -11 8968.93 421.018 11
 -1 5 -11 8469.69 427.372 15
 1 5 11 8173.67 424.026 10
 1 5 12 1833.4 219.617 10
 -1 5 -12 1575.98 193.296 11
 -1 5 -13 581.246 131.425 11
 1 5 13 785.646 150.491 10
 1 5 14 353.204 130.42 10
 -1 5 -14 384.507 120.899 11
 1 5 15 -60.3553 102.209 10
 -1 5 -15 -53.4565 81.1286 11
 -1 5 -16 714.682 132.7 11
 -1 5 -17 582.475 110.562 17
 -1 5 -17 753.362 123.286 11
 -1 5 -18 176.429 70.5692 9
 -1 6 17 -40.9554 67.1903 10
 1 6 -17 24.8533 46.1505 11
 -1 6 16 41.2941 81.0577 10
 1 6 -16 -85.1633 66.0065 11
 1 6 -15 403.066 99.3584 11
 -1 6 15 501.258 133.042 10
 -1 6 14 1014.93 166.263 10
 1 6 -14 1066.4 162.37 15
 1 6 -14 947.624 145.931 11
 1 6 -13 132.038 95.3505 11
 -1 6 13 -65.7272 103.764 10
 -1 6 12 9957.96 475.427 10
 1 6 -12 9947.43 450.976 11
 1 6 -12 11068.9 525.457 13
 -1 6 11 14677 566.933 10
 1 6 -11 16366.7 622.988 13
 1 6 -10 10627.7 492.8 13
 -1 6 10 10961.3 479.046 10
 1 6 -9 -71.8289 96.1584 13
 -1 6 9 111.216 80.3543 10
 -1 6 8 -226.442 258.047 7
 1 6 -8 1053.27 537.157 1
 1 6 -7 1104.48 510.636 1
 -1 6 7 -445.846 283.674 7
 1 6 -6 1905.94 510.502 5
 -1 6 6 1091.81 418.26 7
 1 6 -6 1681.22 538.168 1
 1 6 -5 1779.15 505.881 5
 1 6 -5 2270.96 498.307 8
 1 6 -5 2469.12 592.8 1
 -1 -6 -4 78991.8 2802.96 2
 1 6 -4 75801.1 2977.27 5
 1 6 -4 75355.2 2981.09 1
 1 6 -4 80017.9 2873.86 8
 1 6 -3 3248.62 626.229 5
 1 6 -3 2716.58 557.431 1
 -1 -6 -3 2937.97 550.267 2
 1 6 -3 3618.71 612.58 8
 1 6 -2 32344 1851.21 5
 1 6 -2 33889.7 1846.13 1
 -1 -6 -2 34466.9 1865.79 2
 -1 6 2 34141.4 1522.54 5
 1 6 -2 34887.4 1871.7 8
 1 6 -1 81098.5 2839.06 8
 1 6 -1 84859.6 2904.7 5
 1 6 -1 84368.3 2843.03 1
 -1 6 1 82607.4 2472.04 5
 -1 -6 -1 79560.5 2853.22 2
 -1 6 0 3336.22 546.864 5
 -1 -6 0 2314.42 533.742 2
 1 6 0 2832.98 546.919 5
 1 6 0 2242.18 480.374 6
 1 6 0 1974.57 470.367 8
 1 6 1 85334.7 2825.85 5
 1 6 1 82350 2889.57 6
 -1 6 -1 80682.7 2988.79 1
 -1 6 -2 30753.2 1868.02 1
 1 6 2 31520.1 1808.77 6
 -1 6 -3 4496.64 727.486 1
 1 6 3 4288.54 686.18 6
 -1 6 -4 76086 3102.63 1
 1 6 4 73293.9 2855.01 6
 1 6 5 2619.15 591.92 7
 1 6 5 2508.62 537.841 6
 -1 6 -5 2751.95 647.015 1
 1 6 6 1434.57 460.236 7
 -1 6 -6 1743.65 563.126 1
 1 6 6 2782.89 597.203 6
 1 6 7 1205.97 491.28 7
 1 6 7 892.871 363.39 6
 -1 6 -7 668.404 409.606 1
 -1 6 -8 437.011 382.935 1
 1 6 8 682.499 350.416 7
 1 6 9 115.089 85.9551 10
 -1 6 -9 50.5504 82.4851 15
 -1 6 -9 10.6486 89.5499 13
 -1 6 -10 11767.8 506.932 15
 1 6 10 12021.6 499.655 10
 -1 6 -10 11541.3 467.707 11
 -1 6 -11 14789.9 544.431 11
 -1 6 -11 14961.3 579.285 15
 1 6 11 16267.6 596.363 10
 -1 6 -12 11349.2 508.16 15
 -1 6 -12 10189.6 453.89 11
 1 6 12 10147 477.812 10
 -1 6 -13 19.1637 81.9708 11
 1 6 13 70.807 94.8585 10
 -1 6 -14 922.701 150.168 11
 1 6 14 1226.78 179.937 10
 -1 6 -15 404.047 102.114 11
 -1 6 -16 68.4279 91.3929 17
 -1 6 -17 20.9212 65.4228 17
 -1 7 16 771.849 111.966 10
 -1 7 15 -53.5106 72.6608 10
 1 7 -15 -20.0959 64.4316 15
 1 7 -14 1642.32 190.65 15
 -1 7 14 1637.25 195.23 10
 1 7 -13 2969.36 260.387 15
 -1 7 13 3397.77 271.576 10
 -1 7 12 1041.75 160.523 10
 1 7 -12 956.399 178.635 13
 1 7 -11 3273.23 294.848 13
 -1 7 11 3042.35 263.268 10
 1 7 -10 6735.45 403.77 13
 1 7 -9 2637.54 256.581 13
 1 7 -8 1603.28 201.083 13
 1 7 -8 1596.61 201.443 14
 1 7 -7 4884.77 969.668 1
 1 7 -6 1313.5 516.974 1
 1 7 -5 4970.29 864.891 1
 1 7 -5 5655.73 928.177 5
 1 7 -4 4667.06 792.709 5
 1 7 -4 5011.24 864.985 1
 1 7 -3 42734.2 2381.92 1
 1 7 -3 44747.7 2402.82 5
 1 7 -2 13506.7 1312.15 1
 1 7 -2 15031.5 1378.75 5
 -1 -7 -2 16536.3 1411.31 2
 -1 -7 -1 31012.7 1934.88 2
 1 7 -1 35333.5 2062.12 5
 -1 -7 0 13479.9 1295.2 2
 1 7 0 14497.9 1297.98 5
 -1 -7 1 29781.5 1953.07 2
 1 7 1 34037.5 1962.73 5
 1 7 1 32970.6 2030.37 6
 -1 7 -2 15196 1449.81 1
 1 7 2 16532.5 1360.74 5
 1 7 2 16409.8 1437 6
 1 7 3 46456.6 2246.11 5
 -1 7 -3 42380 2481.49 1
 1 7 3 42370.9 2311.64 6
 1 7 4 4971.4 811.972 6
 -1 7 -4 3839.77 769.856 1
 -1 7 -5 7220.84 1095.78 1
 1 7 5 6084.9 901.973 6
 -1 7 -6 1183.44 476.835 1
 1 7 6 696.415 326.838 6
 1 7 7 4222.97 809.597 7
 -1 7 -7 3660.02 852.99 1
 -1 7 -8 811.631 145.396 13
 -1 7 -8 972.877 155.264 15
 -1 7 -8 936.724 173.963 14
 -1 7 -9 2677.28 272.872 14
 -1 7 -9 1877.34 216.234 15
 -1 7 -10 6335.4 388.321 15
 1 7 10 7190.15 383.946 10
 -1 7 -11 2779.52 265.319 15
 1 7 11 2694.27 246.31 10
 -1 7 -12 742.176 132.069 11
 1 7 12 843.926 157.806 10
 -1 7 -12 722.793 143.882 15
 -1 7 -13 3246.34 263.674 15
 -1 7 -13 3224.25 249.327 11
 1 7 13 2785.11 253.871 10
 -1 7 -14 1757.85 182.329 11
 -1 7 -15 -46.9321 87.4557 17
 -1 7 -16 873.252 126.553 17
 1 8 -16 554.647 93.9746 17
 1 8 -15 300.868 84.1868 15
 -1 8 14 126.104 72.9572 10
 1 8 -14 94.3219 75.5866 15
 1 8 -13 738.597 148.703 15
 -1 8 13 874.257 141.72 10
 1 8 -12 1225.14 189.575 15
 1 8 -11 2794.49 275.887 13
 1 8 -10 4590.69 335.135 13
 1 8 -9 966.427 167.638 14
 1 8 -9 469.657 139.561 13
 1 8 -8 544.49 142.59 14
 1 8 -8 560.145 128.248 13
 1 8 -7 890.465 163.282 14
 1 8 -7 752.556 148.387 13
 1 8 -6 5373.02 331.983 13
 1 8 -6 5984.12 380.011 14
 1 8 -5 6041.7 1064.95 1
 1 8 -4 1124.69 481.94 1
 1 8 -4 111.597 239.447 5
 1 8 -3 8764.25 1202.5 1
 1 8 -3 4659.64 845.388 5
 1 8 -2 16381.5 1540.15 5
 1 8 -1 801.276 376.814 5
 1 8 0 2560.42 869.921 5
 1 8 1 865.634 366.328 5
 -1 -8 1 -182.551 239.777 2
 1 8 2 15955.5 1432.85 5
 -1 -8 2 20378.6 1771.44 2
 1 8 3 6570.77 996.728 6
 -1 8 -3 9342.59 1314.81 1
 1 8 4 83.6252 197.789 6
 -1 8 -4 618.335 375.621 1
 -1 8 -5 8067.34 415.692 15
 1 8 5 7281.32 1063.73 6
 -1 8 -5 8947.03 450.06 14
 -1 8 -6 4702.58 340.133 14
 -1 8 -6 5454.51 352.267 15
 -1 8 -7 1307.2 200.243 14
 -1 8 -7 1161.93 178.26 15
 -1 8 -8 306.814 130.665 15
 -1 8 -8 622.858 160.529 14
 -1 8 -9 771.005 181.149 14
 -1 8 -9 740.672 155.788 15
 -1 8 -10 3336.11 283.611 15
 -1 8 -11 2174.53 238.459 15
 -1 8 -12 1371.76 190.034 15
 -1 8 -13 564.24 127.921 17
 -1 8 -13 870.56 147.135 15
 -1 8 -14 75.9002 65.8555 15
 -1 8 -14 233.543 99.7311 17
 -1 8 -15 168.35 87.6643 17
 -1 8 -15 148.83 60.0798 9
 -1 8 -16 861.577 107.571 17
 1 9 -14 474.311 102.895 15
 1 9 -14 251.722 71.6191 17
 1 9 -13 164.791 94.2417 15
 1 9 -12 1290.52 174.216 15
 1 9 -11 465.295 141.403 13
 1 9 -11 46.3956 107.565 15
 1 9 -10 2597.29 253.429 14
 1 9 -10 2434.48 250.655 15
 1 9 -10 2426.53 244.583 13
 1 9 -9 403.535 128.626 13
 1 9 -9 580.274 143.703 14
 1 9 -8 1314.32 183.605 13
 1 9 -8 1592.63 206.98 14
 1 9 -7 -64.9786 84.8756 13
 1 9 -7 -45.6496 92.1757 14
 1 9 -6 2357.39 226.338 13
 1 9 -6 2260.81 250.796 14
 1 9 -5 7931.14 443.307 14
 1 9 -4 3072.84 277.673 14
 1 9 -3 3613.56 290.478 14
 1 9 -2 906.068 158.13 14
 -1 9 1 23487.6 686.338 14
 1 9 -1 23608.7 720.919 14
 -1 9 0 6664.65 373.335 14
 1 9 0 5827.29 952.215 5
 1 9 0 7065.66 394.857 14
 1 9 1 24601.4 729.948 14
 -1 9 -1 24600.1 723.694 14
 1 9 2 1893.99 215.57 14
 -1 9 -2 1863.67 209.857 14
 -1 9 -2 1768.26 203.887 15
 1 9 3 3812.59 293.861 14
 -1 9 -3 4153.34 306.38 15
 -1 9 -3 4380.34 325.891 14
 -1 9 -4 3504.08 288.78 15
 -1 9 -4 3460.02 294.471 14
 1 9 4 2947.99 261.169 14
 -1 9 -5 7786.9 426.438 15
 -1 9 -5 7719.25 434.252 14
 -1 9 -6 2348.99 257.086 14
 -1 9 -6 2714.1 263.141 15
 -1 9 -7 16.4247 96.1416 14
 -1 9 -7 14.5287 105.269 15
 -1 9 -8 1949.05 227.005 15
 -1 9 -8 2424.23 272.77 14
 -1 9 -9 282.424 102.023 17
 -1 9 -9 263.835 103.313 15
 -1 9 -10 2530.95 234.363 17
 -1 9 -10 2436.34 249.199 15
 -1 9 -11 278.874 112.031 17
 -1 9 -11 391.459 123.618 15
 -1 9 -12 945.201 150.486 17
 -1 9 -12 1105.78 177.466 15
 -1 9 -13 195.077 89.6393 17
 -1 9 -13 288.565 103.927 15
 -1 9 -14 420.609 92.8614 17
 -1 9 -14 393.277 87.9531 15
 1 10 -13 1127.78 138.844 15
 1 10 -12 465.119 117.027 15
 1 10 -11 359.888 124.885 15
 1 10 -10 423.559 134.57 15
 1 10 -9 -60.2161 101.586 15
 1 10 -9 122.317 94.2822 13
 1 10 -9 60.9736 100.705 14
 1 10 -8 703.027 135.423 13
 1 10 -8 665.632 148.697 15
 1 10 -8 730.609 160.905 14
 1 10 -7 1685.58 224.326 14
 1 10 -7 1430.8 200.647 15
 1 10 -6 1115.56 198.981 14
 1 10 -6 470.072 130.171 15
 1 10 -5 2016.64 230.121 15
 1 10 -5 2391 264.452 14
 1 10 -4 4358.65 342.078 14
 1 10 -4 4598.27 332.448 15
 1 10 -3 14867.2 606.822 14
 1 10 -2 12712.2 556.276 14
 -1 10 1 28765.2 788.206 14
 1 10 -1 27207.1 804.556 14
 1 10 0 11379.9 522.759 14
 -1 10 0 11470.5 506.268 14
 1 10 1 27442.3 800.674 14
 -1 10 -1 25576.9 765.648 14
 -1 10 -2 12859.5 538.764 15
 1 10 2 13081.4 551.561 14
 -1 10 -2 12290.5 541.133 14
 -1 10 -3 15817.2 618.406 14
 -1 10 -3 16314.1 617.177 15
 1 10 3 16223.9 614.162 14
 1 10 4 5979.37 372.605 14
 -1 10 -4 6044.95 380.806 15
 -1 10 -4 5665.71 379.706 14
 -1 10 -5 1304.08 209.29 14
 -1 10 -5 1736.83 218.805 15
 -1 10 -6 626.43 156.011 15
 -1 10 -6 509.401 151.212 14
 -1 10 -7 1269.67 196.837 15
 -1 10 -7 1137.76 197.31 14
 -1 10 -8 1227.39 203.972 14
 -1 10 -8 683.478 153.13 15
 -1 10 -9 101.32 124.534 15
 -1 10 -10 407.445 140.541 15
 -1 10 -11 508.171 127.209 15
 -1 10 -11 377.472 101.011 17
 -1 10 -12 281.431 75.5229 17
 -1 10 -12 189 84.0085 15
 -1 10 -13 842.936 106.9 17
 -1 10 -13 980.111 127.337 15
 1 11 -12 1210.64 136.131 15
 1 11 -11 410.641 110.206 15
 1 11 -10 403.114 109.539 15
 1 11 -9 519.879 120.54 15
 1 11 -9 634.514 141.091 14
 1 11 -8 3716.72 292.743 14
 1 11 -8 3479.23 282.562 15
 1 11 -7 1271.78 196.175 14
 1 11 -7 1570.08 221.169 15
 1 11 -6 1571.98 202.496 15
 1 11 -6 1586.35 212.182 14
 1 11 -5 795.493 155.45 15
 1 11 -5 575.622 155.169 14
 1 11 -4 1696.98 207.809 15
 1 11 -4 1667.67 225.622 14
 1 11 -3 1887.5 228.296 14
 1 11 -2 13283.1 572.185 14
 -1 11 1 1661.2 202.137 14
 1 11 -1 1544.57 216.824 14
 -1 11 0 6189.67 377.958 14
 1 11 0 5651.91 376.733 14
 1 11 1 887.306 171.748 14
 -1 11 -1 1070.19 174.65 14
 -1 11 -2 13628.4 564.299 14
 1 11 2 13944.5 571.662 14
 -1 11 -3 1168.42 191.594 14
 1 11 3 1281.5 202.468 14
 -1 11 -3 1671.96 206.183 15
 1 11 4 1941.51 220.283 14
 -1 11 -4 2015.34 231.718 15
 -1 11 -4 1971.55 244.475 14
 -1 11 -5 394.759 137.311 15
 -1 11 -5 424.473 136.004 14
 -1 11 -6 1690.53 217.219 15
 -1 11 -6 1767.32 235.416 14
 -1 11 -7 1680.16 214.401 15
 -1 11 -7 1687.15 234.4 14
 -1 11 -8 3450.16 288.28 15
 -1 11 -9 542.401 134.271 15
 -1 11 -10 -72.1437 106.366 15
 -1 11 -11 323.982 95.7692 15
 -1 11 -12 1379.2 138.705 15
 1 12 -10 281.662 82.7848 15
 1 12 -9 2044.18 186.736 15
 1 12 -8 156.225 103.683 14
 1 12 -8 225.893 96.2984 15
 1 12 -7 351.216 102.967 15
 1 12 -7 443.443 133.381 14
 1 12 -6 287.239 108.957 15
 1 12 -6 476.858 142.681 14
 1 12 -5 1864.52 219.547 14
 1 12 -5 1880.07 201.533 15
 1 12 -4 1826.96 229.219 14
 1 12 -3 2945.56 278.658 14
 1 12 -2 523.009 137.684 14
 1 12 -1 2703.28 265.223 14
 -1 12 1 2822.06 245.661 14
 1 12 0 23602.2 731.12 14
 -1 12 0 23949 697.933 14
 -1 12 -1 2385.24 242.908 14
 1 12 1 2293.43 243.367 14
 1 12 2 308.615 111.518 14
 -1 12 -2 508.026 135.983 14
 -1 12 -3 2675.4 257.07 14
 -1 12 -3 3125.42 259.598 15
 1 12 3 2658.11 248.635 14
 -1 12 -4 1543.17 196.494 15
 1 12 4 1705.36 195.981 14
 -1 12 -4 1299.11 190.602 14
 -1 12 -5 2421.64 252.273 14
 -1 12 -5 1827.91 205.369 15
 -1 12 -6 296.56 147.31 14
 -1 12 -6 189.076 108.603 15
 -1 12 -7 323.589 117.438 15
 -1 12 -8 27.7147 95.5274 15
 -1 12 -9 2404.15 203.047 15
 -1 12 -10 453.428 101.087 15
 1 13 -7 188.373 74.6337 15
 1 13 -6 2293.91 202.548 14
 1 13 -5 98.0471 88.2362 14
 1 13 -4 1237.05 172.531 14
 1 13 -3 330.066 124.425 14
 1 13 -2 398.12 124.333 14
 1 13 -1 1706.15 195.305 14
 -1 13 0 2431.19 209.018 14
 1 13 0 2670.04 236.474 14
 -1 13 -1 2096.62 202.315 14
 1 13 1 1932.49 204.775 14
 -1 13 -2 44.2083 81.553 14
 1 13 2 54.7054 80.476 14
 -1 13 -3 423.449 124.045 14
 1 13 3 97.6373 66.9315 14
 -1 13 -4 1346.54 172.123 14
 -1 13 -5 68.7313 61.2619 15
 -1 13 -6 1345.81 142.996 15
 -1 13 -7 34.7813 51.5618 15
 1 14 -4 91.4213 65.4033 14
 1 14 -3 240.877 86.7283 14
 1 14 -2 1683.04 154.729 14
 1 14 -1 1480.82 147.431 14
 1 14 0 110.073 60.532 14
 1 14 1 1603.34 145.948 14
 -2 0 0 999999 5911.44 2
 -2 0 1 14599.6 704.981 2
 2 0 -1 13149.6 785.438 4
 -2 0 -1 14927.5 783.322 2
 2 0 -2 30430.3 1067.73 4
 -2 0 -2 30771.6 1219.95 2
 -2 0 -2 30882.1 778.289 1
 2 0 3 369968 4165.05 7
 -2 0 -3 374242 4557.16 2
 2 0 4 8739.4 718.731 7
 -2 0 -4 9779.98 680.999 1
 2 0 -4 8831.11 481.443 5
 2 0 4 9385.57 364.01 8
 -2 0 -4 9646.41 828.048 2
 -2 0 -5 4149.5 578.02 2
 -2 0 -5 4390.51 551.245 1
 2 0 5 3219.82 473.573 7
 2 0 -5 3434.9 287.297 5
 -2 0 -5 3528.74 541.361 3
 -2 0 -6 28159.6 1474.29 1
 -2 0 -6 27507.1 1499.82 3
 2 0 6 28722.3 1467.85 7
 -2 0 -6 27958.3 1577.57 2
 -2 0 -7 59640.6 2366.79 1
 -2 0 -7 58155.5 2406.2 2
 2 0 7 58711 2268.99 7
 -2 0 -7 55854.3 2260.79 3
 2 0 8 11226.1 1066.94 7
 -2 0 -8 13058.5 1209.84 1
 -2 0 -8 11041.8 1084.34 3
 2 0 9 7599.79 947.445 7
 -2 0 -9 9991.47 1142.28 1
 -2 0 -9 8737.5 1024 3
 2 0 10 450.877 224.557 7
 -2 0 -10 752.601 392.749 3
 -2 0 -11 1662.16 612.298 1
 -2 0 11 2039.47 549.628 7
 2 0 11 1560.6 516.195 7
 -2 0 -12 5543.13 331.897 11
 2 0 -12 6062.54 370.531 12
 2 0 12 5875.6 347.858 10
 -2 0 12 5666.28 340.172 10
 2 0 13 2686.03 244.358 10
 -2 0 -13 3052.28 262.548 11
 -2 0 13 2665.61 250.75 10
 2 0 14 150.336 92.3693 10
 -2 0 -14 345.012 117.624 11
 -2 0 14 465.684 122.036 10
 -2 0 15 35.1033 80.6359 10
 -2 0 -15 32.8732 78.8461 11
 -2 0 16 370.855 111.13 10
 -2 0 -16 268.967 90.9144 11
 -2 0 -17 247.579 87.139 11
 -2 0 17 231.642 80.6136 10
 2 0 -18 132.674 65.2314 11
 2 1 -18 111.355 80.9711 11
 -2 1 18 122.506 71.3601 10
 -2 -1 -17 155.54 85.6287 11
 -2 1 17 66.0617 79.5775 10
 -2 1 16 746.599 144.5 10
 -2 -1 -16 767.24 128.847 11
 -2 -1 -15 441.557 111.018 11
 -2 1 15 255.742 111.328 10
 -2 -1 -14 1260.48 169.714 11
 -2 1 14 1663.24 206.458 10
 -2 -1 -13 3244.37 256.857 11
 -2 1 13 3502.4 285.805 10
 -2 -1 -12 1054.8 152.931 11
 -2 1 12 1337.33 182.045 10
 2 1 -11 9032.72 1354.84 1
 -2 -1 -11 10036.8 1326.92 1
 -2 1 11 9763.85 1292.65 7
 -2 1 10 1732.52 525.752 7
 -2 -1 -10 1869.92 494.622 3
 2 -1 10 2243.16 556.466 7
 2 -1 9 12028.8 1144.66 7
 -2 -1 -9 10561.6 1094.69 3
 -2 -1 -8 1044.58 418.076 2
 2 -1 8 823.937 301.341 7
 -2 -1 -8 572.514 322.368 3
 2 -1 7 19800.8 1268.43 7
 -2 -1 -7 19502.3 1408.58 2
 -2 -1 -7 18641.1 1281.23 3
 2 -1 6 14829.7 1008.52 7
 -2 -1 -6 14078.7 1133.09 2
 2 1 -6 14149.8 801.914 5
 -2 -1 -6 14567 1067.43 3
 2 -1 5 18066.2 1016.64 7
 -2 -1 -5 17359.8 1177.52 2
 2 1 -5 17280.4 883.751 5
 -2 -1 -4 7944.25 769.094 2
 2 1 -4 7191.19 566.311 5
 2 -1 4 7525.99 605.599 7
 2 -1 3 108122 2057.43 7
 2 1 -3 106573 1603.83 6
 -2 -1 -3 112185 2600.66 2
 -2 1 2 23974.5 667.038 2
 -2 -1 -2 35545.1 1386.03 2
 -2 1 1 342501 2632.08 2
 -2 -1 -1 340823 4074.2 2
 2 1 -1 339870 4318.6 4
 -2 -1 0 12143.3 776.111 2
 -2 1 0 12866.3 596.698 2
 -2 -1 1 336140 3943.41 2
 -2 1 -1 330013 3413.43 2
 -2 1 -2 36318.4 1272.04 2
 -2 1 -2 35761.8 1049.88 1
 2 1 3 112637 2482.42 7
 -2 1 -3 116645 2144.93 1
 -2 1 -3 118582 2517.37 2
 -2 1 -4 4878.73 596.293 2
 -2 1 -4 5033.69 599.495 3
 2 1 4 6512.18 427.104 8
 -2 1 -4 5838.79 573.589 1
 2 1 4 5002.82 574.346 7
 -2 1 -5 19939.8 1244.69 2
 2 1 5 18311.8 1134.84 7
 -2 1 -5 19164.2 1114.17 1
 -2 1 -5 17205.1 1130 3
 -2 1 -6 13327.8 1070.62 3
 -2 1 -6 12406.7 1011.11 1
 2 1 6 13458.9 1055.4 7
 2 1 7 16222.4 1247.74 7
 -2 1 -7 16573.9 1266.87 1
 -2 1 -7 15212.2 1220.83 3
 2 1 8 681.665 343.676 7
 -2 1 -8 934.342 344.135 1
 -2 1 -8 600.37 289.923 3
 -2 1 -9 13269.1 1300.78 3
 -2 1 -9 13997.6 1364.09 1
 2 1 9 13557.9 1286.23 7
 -2 1 -10 1297.46 480.296 3
 2 1 10 971.595 415.873 7
 -2 1 -10 1779.36 515.415 1
 2 1 11 9958.25 1260.47 7
 -2 1 -11 8360.38 1162.9 1
 2 -1 -12 1666.29 203.377 12
 -2 1 -12 1707.87 194.09 11
 2 1 12 1318.42 180.045 10
 -2 -1 12 1137.89 155.683 10
 -2 -1 13 3276.57 260.658 10
 -2 1 -13 3624.27 285.317 11
 2 1 13 3422.44 283.153 10
 2 1 14 1417.61 191.678 10
 -2 1 -14 1287.3 181.501 11
 -2 -1 14 1271.99 170.482 10
 -2 1 -15 186.37 95.9437 11
 -2 1 -16 521.163 134.639 11
 -2 1 -17 -34.3671 72.7832 11
 -2 1 -18 4.74947 53.044 9
 2 -1 -18 -41.6479 53.6027 11
 -2 2 18 393.362 95.5934 10
 2 2 -18 597.27 108.989 11
 -2 2 17 821.656 138.989 10
 -2 2 16 467.32 128.268 10
 -2 2 15 1948.38 222.704 10
 -2 2 14 794.573 155.579 10
 -2 2 13 10453.4 487.72 10
 2 2 -12 7167.95 385.061 13
 -2 2 12 7639.25 409.838 10
 -2 2 11 2177.53 614.022 7
 2 2 -11 2252.76 733.149 1
 -2 2 10 6159.22 989.165 7
 2 2 -10 6495.61 1090.92 1
 -2 -2 -9 7011.42 884.621 3
 -2 2 9 9205.1 1142.22 7
 -2 -2 -9 7989.58 1033.63 2
 2 2 -9 7054.1 1067.5 1
 -2 -2 -8 11249.7 1165.16 2
 2 2 -8 12847.3 1345.22 1
 -2 -2 -8 13979.2 1167.09 3
 -2 -2 -7 4379.49 697.382 2
 -2 -2 -7 3959.72 597.927 3
 2 2 -7 5172.75 811.62 1
 -2 -2 -6 45056.7 2069.58 2
 2 -2 6 46350.5 1663.43 7
 2 2 -6 47765.7 2190.32 1
 -2 -2 -6 43739.4 1826.94 3
 2 2 -6 46748.7 1742.73 5
 2 2 -5 383.52 273.525 1
 2 -2 5 178.176 146.591 7
 2 2 -5 36.3707 156.125 5
 -2 -2 -5 657.769 348.032 2
 2 2 -4 932.352 264.377 5
 2 -2 4 1434.12 251.744 7
 2 2 -4 2039.38 418.655 1
 -2 -2 -4 1260.56 367.797 2
 2 2 -3 46129.3 1389.89 6
 -2 -2 -3 45620.2 1789.27 2
 2 2 -3 48673.8 1551.1 1
 -2 -2 -2 343706 4672.24 2
 2 2 -2 344396 3424.7 1
 -2 -2 -1 414101 5051.02 2
 2 2 -1 421243 3030.58 1
 -2 -2 0 48714.6 1704.94 2
 -2 2 -1 427725 4218.95 1
 -2 2 -2 349663 3949.78 1
 -2 2 -2 342614 4105.54 3
 2 2 3 41341.8 1623.05 7
 -2 2 -3 44664.3 1513.54 1
 -2 2 -3 42520.9 1568.4 3
 -2 2 -4 559.787 265.878 1
 2 2 4 878.688 310.209 7
 -2 2 -4 1081.45 329.129 3
 -2 2 -5 35.2223 211.506 3
 2 2 5 143.603 239.965 7
 -2 2 -5 332.034 249.936 1
 -2 2 -6 42629 1972.7 3
 2 2 6 44755.5 2000.79 7
 -2 2 -6 43681.1 1955.61 1
 2 2 7 5088.03 763.504 7
 -2 2 -7 3598.26 647.156 3
 -2 2 -7 4647.23 709.087 1
 2 2 8 13713.4 1267.49 7
 -2 2 -8 12599.6 1226.15 3
 -2 2 -8 12651 1227.63 1
 -2 2 -9 9485.55 1130.15 3
 2 2 9 9713.84 1151 7
 -2 2 -9 9433.52 1121.47 1
 2 2 10 5408.69 929.178 7
 -2 2 -10 5310.85 906.657 1
 2 2 11 2121.07 657.014 7
 -2 2 -11 2539.61 716.17 1
 2 -2 -12 8397.9 426.421 12
 2 2 12 7899.92 414.905 10
 -2 2 -12 8835.81 426.346 11
 2 2 13 11518.9 514.247 10
 -2 2 -13 10925.3 488.826 11
 2 2 14 965.229 175.984 10
 -2 2 -14 801.283 155.193 11
 -2 2 -15 1713.42 211.458 11
 -2 2 -16 499.224 133.57 11
 -2 2 -17 647.752 126.976 11
 -2 2 -18 463.773 91.6088 9
 -2 3 18 436.583 97.0986 10
 2 3 -18 243.729 80.3302 11
 2 3 -17 722.658 133.673 11
 -2 3 17 640.067 129.493 10
 -2 3 16 484.63 135.39 10
 -2 3 15 515.52 136.21 10
 -2 3 14 2417.5 252.919 10
 2 3 -13 8092.41 425.837 13
 -2 3 13 7790.89 426.777 10
 -2 3 12 8079.1 425.179 10
 2 3 -12 7392.36 405.771 13
 -2 3 11 2227.96 222.177 10
 2 3 -11 2241.6 221.333 13
 2 3 -10 5146.66 958.867 1
 -2 3 10 4385.41 874.241 7
 -2 -3 -9 625.987 418.728 2
 -2 3 9 887.459 430.536 7
 2 3 -9 138.419 283.815 1
 2 3 -8 11543.2 1278.17 1
 -2 -3 -8 10231 1143.14 2
 -2 3 8 11516.4 1217.01 7
 2 3 -7 664.788 277.251 5
 -2 -3 -7 755.02 341.668 2
 -2 -3 -7 753.183 311.865 3
 2 3 -7 1042.87 371.95 1
 -2 3 7 895.244 335.267 7
 -2 -3 -6 13652.4 1196.29 2
 2 3 -6 14187.5 1078.44 5
 -2 -3 -6 14221.3 1049.31 3
 2 3 -6 12941.7 1170.19 1
 2 3 -5 29356.2 1596.83 1
 -2 -3 -5 28392.9 1635.52 2
 2 3 -5 30810.9 1551.36 5
 2 3 -4 19827 1211.98 5
 -2 -3 -4 20674.1 1354.62 2
 2 3 -4 19863.5 1177.82 1
 -2 -3 -3 8507.78 838.023 2
 2 3 -3 8160.47 712.456 6
 2 3 -3 7468.89 649.043 1
 -2 -3 -2 9906.2 890.486 2
 2 3 -2 9107.51 631.945 1
 -2 -3 -1 28746.2 1466.81 2
 -2 3 1 29715.3 893.633 3
 2 3 -1 28430.1 1011.47 1
 -2 -3 0 160639 3450.74 2
 -2 3 0 165823 3129.51 1
 -2 3 0 161768 2390.06 3
 -2 3 -1 26345.5 1244.09 1
 2 3 1 29965.8 1604.11 4
 -2 3 -1 27098.3 1089.77 3
 -2 3 -2 9489.32 772.236 1
 2 3 2 9004.14 914.966 4
 -2 3 -2 9029.94 707.531 3
 2 3 2 7996.35 733.906 8
 -2 3 -3 7007.07 696.565 1
 2 3 3 6554.51 811.975 4
 2 3 3 7223.75 746.457 7
 -2 3 -3 6992.11 668.45 3
 2 3 3 7159.03 677.651 8
 -2 3 -4 18027.3 1163.38 3
 2 3 4 19314.9 1059.29 8
 -2 3 -4 17845.9 1166.05 1
 2 3 4 19441.6 1246.66 7
 2 3 4 20353 1476.95 4
 2 3 5 28078.3 1591.69 7
 -2 3 -5 29825 1591.73 1
 -2 3 -5 28610.2 1567.62 3
 2 3 5 28606.5 1865.83 4
 -2 3 -6 11600.5 1083.86 3
 2 3 6 12133 1114.15 7
 -2 3 -6 12345.5 1115.49 1
 2 3 6 12452.6 1299.14 4
 -2 3 -7 485.692 325.177 3
 -2 3 -7 1331.08 437.846 1
 2 3 7 1038.66 403.2 7
 2 3 7 1687.09 567.488 4
 -2 3 -8 8087.13 1033.06 1
 2 3 8 7547.45 988.688 7
 -2 3 -8 9494.94 1108.41 3
 2 3 8 8835.71 1201.58 4
 2 3 9 1027.83 449.312 7
 -2 3 -9 745.8 433.464 1
 2 3 10 5837.87 978.229 7
 -2 3 -10 8018.29 1151.62 1
 -2 3 -11 2455.9 224.654 11
 2 3 11 2462.5 236.882 10
 2 3 12 8132.28 431.249 10
 -2 3 -12 8762.53 430.58 11
 2 3 13 6934.73 405.31 10
 -2 3 -13 7993.79 421.075 11
 2 3 14 3001.85 275.148 10
 -2 3 -14 2830 263.502 11
 -2 3 -15 483.808 139.469 11
 -2 3 -16 495.775 112.294 17
 -2 3 -16 724.916 137.772 11
 -2 3 -17 569.08 107.361 17
 -2 3 -17 550.641 120.496 11
 -2 3 -18 303.628 83.3779 9
 -2 4 18 1290.4 132.817 10
 2 4 -18 1061.87 113.966 11
 -2 4 17 214.521 91.9565 10
 2 4 -17 157.157 84.0735 11
 2 4 -16 731.666 137.71 11
 -2 4 16 821.281 158.282 10
 -2 4 15 376.934 129.016 10
 -2 4 14 3358.48 290.542 10
 2 4 -13 4905.76 343.811 13
 -2 4 13 4467.33 330.931 10
 -2 4 12 9152.79 460.519 10
 2 4 -12 8983.2 458.07 13
 2 4 -11 6339.62 380.479 13
 -2 4 11 6502.33 375.848 10
 2 4 -10 4369.12 926.956 1
 -2 4 10 3247.02 771.178 7
 2 4 -9 2369.44 636.258 1
 -2 -4 -9 2356.5 621.777 2
 -2 4 9 1090.94 441.931 7
 2 4 -8 6928.37 1017.39 1
 -2 4 8 9723.87 1149.73 7
 -2 -4 -8 8208.43 1040.42 2
 -2 4 7 19078.5 1499.9 7
 2 4 -7 14953.7 1379.9 1
 -2 -4 -7 16547 1421.64 2
 2 4 -7 19205 1447.2 5
 -2 -4 -6 15917.7 1338.5 2
 -2 4 6 17891.6 1345.07 7
 2 4 -6 15786.2 1273.8 5
 2 4 -6 14056.5 1240.23 1
 -2 4 5 13105.7 1064.65 7
 2 4 -5 13908.6 1138.4 1
 2 4 -5 13079 1134.01 5
 -2 -4 -5 12511 1150.32 2
 -2 -4 -4 8919.75 958.937 2
 -2 4 4 9017.18 796.436 7
 2 4 -4 8361.36 815.382 1
 2 4 -4 8914.75 921.513 5
 2 4 -3 2059.8 435.944 6
 -2 -4 -3 2566.26 532.606 2
 2 4 -3 2708.25 455.252 1
 -2 4 3 3332.98 441.11 7
 2 4 -2 65108.2 1915.27 1
 -2 -4 -2 58086.6 2310.36 2
 2 4 -2 62451.1 2160.35 6
 -2 -4 -1 7853.6 870.648 2
 2 4 -1 7675.65 632.813 1
 2 4 -1 6339.65 711.939 6
 2 4 0 6631.22 763.401 8
 -2 4 0 7684.71 538.963 3
 -2 -4 0 7014.36 821.11 2
 2 4 1 7163.83 779.678 8
 -2 4 -1 7860.17 621.888 3
 -2 4 -1 7030.65 757.816 1
 -2 4 -2 64871.7 2266.43 1
 2 4 2 67630.6 2287.6 8
 -2 4 -2 66202.3 1975.88 3
 2 4 3 2311.41 429.786 8
 -2 4 -3 2364.74 428.602 3
 -2 4 -3 2669.88 491.735 1
 2 4 4 9294.33 842.166 8
 -2 4 -4 9465.4 900.062 3
 2 4 4 9591.4 954.333 7
 2 4 4 10984.8 1142.53 4
 -2 4 -4 9626.04 959.875 1
 -2 4 -5 12641.6 1091.93 3
 2 4 5 11810.6 1101.13 7
 -2 4 -5 12970.3 1140.93 1
 2 4 5 12698.6 1270.57 4
 2 4 6 15319.1 1332.92 7
 -2 4 -6 14140.5 1248.81 3
 2 4 6 19172.3 1587.43 4
 -2 4 -6 15787.1 1331.65 1
 2 4 7 15808.5 1396.78 7
 2 4 7 18902.5 1637.74 4
 -2 4 -7 15675.3 1417.61 1
 2 4 8 7824.87 1059.38 7
 -2 4 -8 6569.88 980.249 1
 2 4 9 2927.3 674.837 7
 -2 4 -9 2491.48 684.134 1
 2 4 10 1404.18 569.619 7
 -2 4 -10 2738.59 715.55 1
 -2 4 -11 6054.63 350.079 11
 2 4 11 6166.45 367.799 10
 -2 4 -12 8605.71 429.698 11
 2 4 12 8282.4 434.232 10
 2 4 13 4506.05 337.184 10
 -2 4 -13 4683.44 328.584 11
 2 4 14 3453.09 290.837 10
 -2 4 -14 3702.93 291.316 11
 -2 4 -15 613.013 143.678 11
 -2 4 -15 328.645 111.564 17
 -2 4 -16 923.152 152.049 11
 -2 4 -16 929.173 140.897 17
 -2 4 -17 -38.1056 70.5422 17
 -2 4 -18 1395.13 136.147 9
 2 5 -17 1326.88 138.533 11
 -2 5 17 1366.71 155.22 10
 -2 5 16 423.403 112.843 10
 2 5 -16 350.665 98.004 11
 -2 5 15 2127.07 227.276 10
 2 5 -15 2580.24 228.656 11
 -2 5 14 1313.36 192.113 10
 2 5 -13 5107.87 358.953 13
 -2 5 13 5352.36 362.542 10
 -2 5 12 2470.02 250.306 10
 2 5 -12 2448.6 256.022 13
 2 5 -11 7478.17 424.872 13
 -2 5 11 7647.93 414.707 10
 -2 5 10 9961.51 458.863 10
 2 5 -10 10070.5 474.721 13
 2 5 -9 1795.77 649.581 1
 -2 5 9 2042.25 594.597 7
 -2 -5 -8 16443.2 1517.28 2
 2 5 -8 13782.9 1483.63 1
 2 5 -7 15155.6 1405.98 5
 2 5 -7 13829.7 1381.11 1
 -2 5 7 15214.9 1378.32 7
 -2 -5 -7 13681.5 1353.29 2
 2 5 -6 11673.5 1162.24 8
 -2 5 6 11089.8 1101 7
 -2 -5 -6 9253.28 1079.45 2
 2 5 -6 9171.68 1062.78 5
 2 5 -6 10769.1 1157.64 1
 -2 -5 -5 4901.71 770.072 2
 2 5 -5 3969.01 680.914 8
 -2 5 5 4329.1 633.093 7
 2 5 -5 4136.83 679.743 1
 2 5 -5 4400.06 719.085 5
 2 5 -4 27891.8 1751.72 8
 2 5 -4 26209.7 1579.59 1
 -2 -5 -4 25239.4 1675.68 2
 2 5 -4 24029 1639.35 5
 2 5 -3 13232.6 1185.83 8
 2 5 -3 13586.9 1207.1 5
 -2 -5 -3 13361.3 1216.34 2
 2 5 -3 13421.6 1065.78 1
 2 5 -2 50838.8 2292.74 8
 2 5 -2 51799 1955.64 1
 -2 -5 -2 49454.8 2292.54 2
 2 5 -2 52935.7 2246.34 6
 2 5 -1 3024.42 592.943 8
 2 5 -1 3265.51 592.889 6
 -2 -5 -1 3325.44 625.559 2
 2 5 -1 3631.38 521.568 1
 2 5 0 10954.9 1049.19 8
 -2 -5 0 10889.3 1107.16 2
 2 5 0 9956.47 992.111 6
 -2 -5 1 4228.47 695.178 2
 2 5 1 3612.28 613.794 8
 2 5 1 3831.17 638.34 6
 -2 5 -1 4860.71 715.04 1
 -2 5 -2 52290.8 2285.39 1
 2 5 2 54534.5 2260.04 8
 2 5 3 14600.8 1154.99 8
 -2 5 -3 16102.7 1299.44 1
 -2 5 -4 28389.8 1784.06 1
 2 5 5 3977.2 708.827 7
 -2 5 -5 4034.81 718.568 1
 2 5 6 10947.2 1172.37 7
 -2 5 -6 11574.3 1224.47 1
 2 5 7 17137.8 1539.77 7
 -2 5 -7 15881.5 1521.62 1
 2 5 8 17671 1626.82 7
 -2 5 -8 16500.2 1600.92 1
 2 5 9 926.889 398.649 7
 -2 5 -9 818.166 403.293 1
 -2 5 -10 8293.4 415.528 15
 2 5 10 8275.91 416.753 10
 -2 5 -10 7972.08 392.678 11
 2 5 11 7646.76 416.951 10
 -2 5 -11 7686.6 399.085 11
 2 5 12 2157.46 234.062 10
 -2 5 -12 1921.7 207.843 11
 -2 5 -13 5877.94 358.856 11
 2 5 13 5621.96 370.125 10
 -2 5 -14 1492.17 193.791 11
 -2 5 -15 2339.56 233.831 17
 -2 5 -15 2307.64 215.758 11
 -2 5 -16 432.383 110.382 17
 -2 5 -17 1216.88 141.63 9
 -2 5 -17 1418.82 147.768 17
 -2 6 17 -25.0053 45.9949 10
 2 6 -16 260.077 67.8108 11
 -2 6 16 411.214 102.161 10
 2 6 -15 321.284 93.94 11
 -2 6 15 303.146 108.736 10
 -2 6 14 595.867 146.803 10
 2 6 -14 362.832 89.2124 11
 2 6 -13 660.622 160.376 13
 -2 6 13 420.181 124.468 10
 2 6 -12 6368.77 400.627 13
 -2 6 12 6858.67 399.427 10
 2 6 -11 6801.43 414.492 13
 -2 6 11 7324.73 410.03 10
 2 6 -10 13399.6 561.877 13
 -2 6 10 12931.6 528.435 10
 2 6 -9 4262.53 314.722 13
 -2 6 9 4013.97 288.678 10
 2 6 -8 10093.9 1314.42 1
 2 6 -7 10382.1 1279.98 1
 2 6 -7 9107.43 1171.48 5
 2 6 -6 -113.501 225.382 5
 2 6 -6 446.447 324.549 8
 2 6 -6 423.658 284.734 1
 -2 -6 -6 -540.881 327.146 2
 2 6 -5 21980.1 1659.68 1
 2 6 -5 22419.5 1690.55 8
 -2 -6 -5 22466 1713.39 2
 2 6 -5 22596.1 1738.36 5
 -2 -6 -4 2324.37 571.56 2
 2 6 -4 2609.47 574.549 8
 2 6 -4 3177.08 608.664 1
 2 6 -4 2613.3 596.097 5
 2 6 -3 28760.7 1869.44 8
 2 6 -3 27765.2 1685.62 1
 -2 -6 -3 25718.3 1786.8 2
 2 6 -3 23571.7 1709.24 5
 2 6 -2 3250.62 671.513 6
 2 6 -2 2714.78 536.894 1
 2 6 -2 3502.7 665.619 8
 2 6 -2 2840.39 582.458 5
 -2 -6 -2 3752.54 708.594 2
 2 6 -1 19104 1497.54 8
 -2 -6 -1 21308.1 1628.55 2
 2 6 -1 22478.7 1603.31 6
 2 6 0 3259.51 636.968 8
 -2 -6 0 2541.29 592.001 2
 2 6 0 2575.68 542.328 6
 2 6 1 23545.1 1632.18 8
 -2 -6 1 21221.9 1641.32 2
 -2 6 -1 21696.2 1613.34 1
 2 6 1 22340.4 1596.38 6
 2 6 2 4478.08 732.483 8
 2 6 2 3737.67 673.886 6
 -2 6 -2 4113.14 715.257 1
 -2 6 -3 28909.4 1913.26 1
 2 6 3 26176.7 1820.34 6
 2 6 4 3607.36 749.21 6
 -2 6 -4 3075.63 670.667 1
 -2 6 -5 23625.8 1852.14 1
 -2 6 -6 292.783 328.422 1
 -2 6 -7 11127.7 1367.25 1
 2 6 8 8479.46 1211.36 7
 -2 6 -8 10931.4 1407.03 1
 2 6 9 2805.37 245.089 10
 -2 6 -9 2810.91 254.072 15
 -2 6 -9 3105.23 246.708 11
 2 6 10 12942.7 528.739 10
 -2 6 -10 12580.8 528.83 15
 -2 6 -10 13390.2 516.01 11
 -2 6 -11 7301.09 390.758 11
 2 6 11 7156.67 403.194 10
 -2 6 -11 7471.16 409.284 15
 -2 6 -12 6091.53 361.338 11
 -2 6 -13 260.104 98.5986 11
 -2 6 -14 407.083 127.568 17
 -2 6 -15 250.105 111.511 17
 -2 6 -16 388.571 97.946 9
 -2 6 -16 507.226 113.436 17
 -2 6 -17 -9.01118 47.5092 9
 -2 6 -17 57.736 54.8918 17
 -2 7 16 104.57 53.7158 10
 2 7 -15 350.298 85.3725 15
 -2 7 15 235.206 85.149 10
 2 7 -14 770.468 143.198 15
 -2 7 14 560.632 125.22 10
 2 7 -13 509.72 154.331 13
 -2 7 13 419.418 123.474 10
 2 7 -12 4138.17 325.607 13
 -2 7 12 4318.1 306.525 10
 2 7 -11 3534.8 311.439 13
 -2 7 11 3252.49 270.258 10
 2 7 -10 4296.07 331.675 13
 -2 7 10 4063.57 295.809 10
 2 7 -9 8997.63 462.201 13
 2 7 -8 173.803 103.659 13
 2 7 -7 10027.6 466.544 13
 2 7 -6 573.079 368.802 8
 2 7 -6 1035.3 483.519 5
 2 7 -5 13497.6 1401.03 8
 2 7 -5 13400.5 1446.25 5
 -2 -7 -4 1117.99 452.658 2
 2 7 -4 170.408 257.451 8
 2 7 -3 26405.1 1935.8 8
 -2 -7 -3 27125.2 1963.49 2
 2 7 -3 28519.4 2021.82 5
 2 7 -2 828.57 400.299 8
 2 7 -2 1017.61 422.593 5
 -2 -7 -2 782.465 397.97 2
 2 7 -1 7033.86 1007.98 8
 2 7 -1 4833.97 846.292 6
 2 7 -1 6595.88 976.834 5
 -2 -7 -1 6856.48 1005.66 2
 2 7 0 10851.2 1225.88 8
 -2 -7 0 9794.17 1201.08 2
 2 7 0 8506.29 1097.96 6
 2 7 0 12698.2 1303.08 5
 -2 -7 1 5194.74 890.079 2
 2 7 1 4181.2 785.825 6
 -2 7 -2 688.316 354.131 1
 2 7 2 236.008 298.86 6
 -2 -7 2 897.01 414.053 2
 2 7 3 32125.4 2145.51 6
 -2 7 -3 32045.7 2210.09 1
 2 7 4 862.329 375.409 6
 -2 7 -4 449.86 345.18 1
 -2 7 -5 14808.2 1583.93 1
 2 7 5 9696.05 1225.19 6
 -2 7 -6 1137.77 543.208 1
 2 7 6 798.228 409.452 6
 -2 7 -7 10804.7 480.551 15
 -2 7 -7 10137.6 490.912 14
 2 7 7 10658.9 1344.46 6
 -2 7 -8 175.786 100.417 15
 -2 7 -9 9647.4 474.271 15
 -2 7 -10 4562.48 331.644 15
 -2 7 -11 2425.71 247.569 15
 -2 7 -12 4628.52 325.923 15
 -2 7 -12 4089.83 314.362 17
 -2 7 -13 592.423 146.635 17
 -2 7 -14 517.075 134.299 17
 -2 7 -15 441.175 105.522 9
 -2 7 -15 310.454 114.136 17
 -2 7 -16 104.218 57.0829 9
 -2 7 -16 265.486 84.135 17
 2 8 -15 110.691 63.243 15
 -2 8 14 131.665 72.4302 10
 2 8 -14 128.853 78.5267 15
 2 8 -13 2575.17 240.198 15
 2 8 -12 2104.82 236.352 13
 2 8 -11 2240.69 250.407 13
 2 8 -10 2647.5 266.113 13
 2 8 -9 7382.72 420.663 13
 2 8 -8 301.083 115.713 13
 2 8 -8 96.0697 93.5398 14
 2 8 -7 1160.91 176.014 13
 2 8 -7 1214.94 186.573 14
 2 8 -6 2366.46 242.268 13
 2 8 -6 2469.87 246.972 14
 2 8 -5 18015.8 608.3 13
 2 8 -5 17999 636.306 14
 2 8 -4 3161.83 742.001 8
 2 8 -3 3394.18 762.084 8
 2 8 -3 3283.48 739.519 5
 -2 -8 -2 11849.9 1371.56 2
 2 8 -2 9319.04 1215.93 5
 -2 -8 -1 1292.63 521.882 2
 2 8 -1 337.014 298.087 5
 -2 -8 0 11281.5 1381.58 2
 2 8 0 9514.89 1206.62 5
 2 8 1 789.512 404.775 6
 -2 -8 1 921.355 453.393 2
 2 8 1 -60.081 155.101 5
 2 8 2 11188 1348.5 6
 -2 -8 2 8714.05 1236.58 2
 2 8 2 8120.26 1104.98 5
 2 8 3 1023.9 438.008 5
 -2 -8 3 1048.55 472.578 2
 -2 8 -3 2362.69 709.561 1
 2 8 3 2407.98 599.491 6
 2 8 4 3898.4 820.3 6
 -2 8 -4 4236.96 305.946 15
 -2 8 -4 4572.01 323.884 14
 -2 8 -5 17915.3 639.982 14
 -2 8 -5 17338.1 620.434 15
 -2 8 -6 1714.57 197.867 17
 -2 8 -6 2129.35 238.192 15
 -2 8 -6 2280.78 258.038 14
 -2 8 -7 1087.6 166.342 17
 -2 8 -7 1486.22 229.175 14
 -2 8 -7 1192.08 183.345 15
 -2 8 -8 158.395 85.5359 17
 -2 8 -8 162.124 103.456 15
 -2 8 -9 7046.38 407.086 17
 -2 8 -9 6800.75 405.582 15
 -2 8 -10 2065.01 229.098 17
 -2 8 -10 2338.07 247.091 15
 -2 8 -11 2244.15 237.197 17
 -2 8 -11 2115.57 232.039 15
 -2 8 -12 2103.66 221.275 17
 -2 8 -12 2813.66 250.105 15
 -2 8 -12 2671.84 223.828 9
 -2 8 -13 2621.63 213.248 9
 -2 8 -13 2567.1 231.912 17
 -2 8 -13 2671.15 226.302 15
 -2 8 -14 198.762 74.3308 9
 -2 8 -14 148.292 85.2617 17
 -2 8 -15 81.9859 69.1632 17
 -2 8 -15 15.0286 53.8848 9
 2 9 -14 149.522 69.8611 15
 2 9 -13 2841.58 227.36 15
 2 9 -12 924.689 166.192 13
 2 9 -12 704.66 135.23 15
 2 9 -11 1482.8 196.466 13
 2 9 -10 574.737 153.284 13
 2 9 -9 1160.7 187.052 13
 2 9 -8 1021.21 166.728 14
 2 9 -8 1151.39 184.687 13
 2 9 -7 7090.59 415.938 14
 2 9 -7 7464.04 411.425 13
 2 9 -6 1362.27 188.46 13
 2 9 -6 1387.3 201.324 14
 2 9 -5 234.119 109.478 13
 2 9 -5 208.652 97.7336 14
 2 9 -4 2089.36 234.514 14
 2 9 -4 2129.66 221.334 13
 2 9 -3 1781.67 209.685 14
 2 9 -2 1119.59 180.876 14
 2 9 -1 8803.91 454.236 14
 2 9 0 619.825 144.966 14
 -2 9 -1 10278 471.379 15
 -2 9 -1 9703.83 458.723 14
 2 9 1 10158.4 485.391 14
 2 9 2 1159.06 183.491 14
 -2 9 -2 1023.51 171.979 15
 -2 9 -2 1132.21 179.546 14
 2 9 3 1738 209.061 14
 -2 9 -3 1932.08 222.611 15
 -2 9 -3 1954.58 225.054 14
 2 9 4 1760.16 207.964 14
 -2 9 -4 1828.56 217.55 15
 -2 9 -4 2175.18 239.541 14
 2 9 5 418.428 122.879 14
 -2 9 -5 286.491 112.04 15
 -2 9 -5 437.989 141.013 14
 2 9 6 1323.82 186.111 14
 -2 9 -6 1769.7 224.68 15
 -2 9 -6 1673.99 225.982 14
 -2 9 -7 6513.41 398.945 15
 -2 9 -7 6859.22 432.486 14
 -2 9 -8 1263.55 198.888 15
 -2 9 -8 962.561 164.186 17
 -2 9 -9 885.55 152.573 17
 -2 9 -9 774.506 150.356 15
 -2 9 -10 600.135 138.433 17
 -2 9 -10 635.451 149.615 15
 -2 9 -11 1365.61 176.848 17
 -2 9 -11 1196.96 174.57 15
 -2 9 -12 747.616 146.168 17
 -2 9 -12 776.781 133.298 15
 -2 9 -13 2471.95 204.967 17
 -2 9 -13 2441.76 200.694 15
 -2 9 -14 348.538 88.917 17
 2 10 -13 2196.51 175.833 15
 2 10 -12 690.693 124.297 15
 2 10 -11 819.945 149.622 15
 2 10 -10 2174.56 219.348 13
 2 10 -10 2296.1 238.309 15
 2 10 -9 1571.26 193.274 13
 2 10 -9 1532.58 211.156 15
 2 10 -9 1225.04 173.951 14
 2 10 -8 3074.24 265.231 13
 2 10 -8 2655.6 260.61 15
 2 10 -8 3118.34 275.111 14
 2 10 -7 -68.636 85.4953 13
 2 10 -7 131.635 110.348 14
 2 10 -6 12903.7 520.523 13
 2 10 -6 12508.2 557.532 14
 2 10 -5 5519.36 375.918 14
 2 10 -4 5780.42 372.493 15
 2 10 -4 4931.55 361.847 14
 2 10 -3 2581.48 264.709 14
 2 10 -2 1485.39 212.879 14
 2 10 -1 1706.87 227.142 14
 -2 10 0 33104.2 840.546 14
 2 10 0 31545.9 877.201 14
 -2 10 -1 1933.71 222.255 14
 2 10 1 2043.06 232.333 14
 -2 10 -1 2107.51 227.969 15
 -2 10 -2 2803.22 264.61 15
 -2 10 -2 2948.12 270.785 14
 2 10 2 3050.92 285.697 14
 2 10 3 3061.6 282.694 14
 -2 10 -3 2904.91 269.091 15
 -2 10 -3 3352.84 298.969 14
 2 10 4 6413.55 400.089 14
 -2 10 -4 5260.8 356.639 15
 -2 10 -4 5544.26 372.648 14
 -2 10 -5 5413.63 378.151 14
 -2 10 -5 5407.03 368.559 15
 2 10 5 6046.88 383.602 14
 -2 10 -6 13438.8 581.229 14
 -2 10 -6 13004.3 566.678 15
 2 10 6 14227.3 570.665 14
 -2 10 -7 178.52 118.542 15
 -2 10 -8 2740.55 263.531 15
 -2 10 -9 879.907 167.752 15
 -2 10 -10 1806.25 185.314 17
 -2 10 -10 1871.84 207.92 15
 -2 10 -11 905.828 131.299 17
 -2 10 -11 522.791 125.67 15
 -2 10 -12 556.793 95.4777 17
 -2 10 -12 733.947 124.716 15
 -2 10 -13 2232.75 154.988 17
 -2 10 -13 2202.56 164.663 15
 2 11 -12 3615.27 205.508 15
 2 11 -11 153.21 75.1272 15
 2 11 -10 1586.8 175.119 15
 2 11 -9 837.107 132.508 13
 2 11 -9 654.088 133.683 15
 2 11 -9 805.699 136.535 14
 2 11 -8 4779.93 283.523 13
 2 11 -8 4945.86 327.056 15
 2 11 -8 4770.85 310.184 14
 2 11 -7 1850.65 217.199 14
 2 11 -7 1824.63 212.234 15
 2 11 -6 4592.36 332.934 15
 2 11 -6 4745.08 336.946 14
 2 11 -5 540.288 151.104 14
 2 11 -5 495.915 123.157 15
 2 11 -4 5828.12 385.34 14
 2 11 -3 2278.37 252.376 14
 2 11 -2 1338.71 203.351 14
 2 11 -1 8224.66 456.415 14
 2 11 0 5191.24 364.498 14
 -2 11 -1 8346.53 428.443 14
 2 11 1 7642.65 439.602 14
 2 11 2 1636.57 217.256 14
 -2 11 -2 1497.54 200.391 15
 -2 11 -2 1278.48 190.107 14
 -2 11 -3 2994.93 274.841 15
 2 11 3 2182.79 241.81 14
 -2 11 -3 2494.53 254.509 14
 -2 11 -4 7590.91 425.017 14
 -2 11 -4 7383.3 414.369 15
 2 11 4 7976.41 434.836 14
 -2 11 -5 466.868 154.24 14
 -2 11 -5 303.289 131.126 15
 2 11 5 260.101 118.006 14
 -2 11 -6 4341.22 318.354 15
 2 11 6 4837.82 320.317 14
 -2 11 -7 2021.22 229.872 15
 -2 11 -8 4675.81 315.784 15
 -2 11 -9 809.462 151.267 15
 -2 11 -10 1236.61 161.483 15
 -2 11 -11 -0.16885 68.4422 15
 2 12 -10 1790.63 150.233 15
 2 12 -9 363.962 85.6944 15
 2 12 -8 2324.54 196.322 15
 2 12 -8 2262.49 194.75 14
 2 12 -7 724.936 128.606 15
 2 12 -7 565.085 133.362 14
 2 12 -6 620.69 122.914 15
 2 12 -6 380.231 111.406 14
 2 12 -5 618.809 146.244 14
 2 12 -4 1389.59 193.626 14
 2 12 -3 921.807 176.509 14
 2 12 -2 442.391 151.2 14
 2 12 -1 2820.34 272.776 14
 2 12 0 9438.03 469.071 14
 2 12 1 2640.95 257.606 14
 -2 12 -1 3062.51 253.282 14
 -2 12 -2 -34.0753 88.9023 14
 2 12 2 -124.483 117.386 14
 -2 12 -3 739.026 146.076 15
 2 12 3 379.161 100.233 14
 -2 12 -3 645.06 151.207 14
 2 12 4 1136.41 158.085 14
 -2 12 -4 1532.87 193.602 15
 2 12 5 410.982 108.129 14
 -2 12 -5 494.055 131.19 15
 -2 12 -6 522.037 125.539 15
 -2 12 -7 493.862 117.088 15
 -2 12 -8 2707.12 219.979 15
 -2 12 -9 731.533 122.354 15
 -2 12 -10 2061.23 160.394 15
 2 13 -7 84.2696 73.8024 14
 2 13 -6 1575.96 159.149 14
 2 13 -5 1774.61 178.931 14
 2 13 -4 1683.25 186.791 14
 2 13 -3 607.203 134.442 14
 2 13 -2 970.572 165.405 14
 2 13 -1 474.528 118.123 14
 2 13 0 2901.8 243.131 14
 2 13 1 350.178 113.518 14
 2 13 2 882.375 143.891 14
 2 13 3 577.949 120.938 14
 -2 13 -4 1097.99 135.247 15
 2 13 4 852.287 123.226 14
 -2 13 -5 1183.2 133.181 15
 -2 13 -6 975.061 121.329 15
 -2 13 -7 20.3047 49.8613 15
 2 14 -3 1996.35 160.456 14
 2 14 -2 298.067 86.2682 14
 2 14 -1 504.398 91.3818 14
 2 14 0 62.916 58.6196 14
 2 14 1 396.015 81.9753 14
 -3 0 0 159.91 188.507 2
 -3 0 1 12164.1 801.205 2
 3 0 -1 11143.4 930.543 4
 -3 0 -1 12473.2 867.1 2
 3 0 -2 4782.72 574.101 4
 -3 0 2 4563.31 498.565 2
 -3 0 -2 5123.26 311.009 1
 -3 0 -2 5193.95 617.323 2
 -3 0 3 77756.8 2025.26 2
 -3 0 -3 78192.5 2427.89 2
 -3 0 -4 53677.3 2134.6 2
 -3 0 -4 58909.9 1525.11 1
 -3 0 -5 163.625 271.379 2
 -3 0 -5 308.107 184.541 1
 3 0 6 21572.9 1410.37 7
 -3 0 -6 22661 1563.84 2
 -3 0 -6 21223.5 1218.57 1
 -3 0 -6 19060.9 1391.2 3
 3 0 7 20724.9 1453.31 7
 -3 0 -7 22114.2 1371.34 1
 -3 0 -7 17374.3 1395.99 3
 -3 0 -7 18437.4 1497.67 2
 -3 0 -8 11759.9 1222.1 3
 3 0 8 14066.9 1279.69 7
 -3 0 -9 17826.4 1584.64 3
 3 0 9 18654.2 1546.69 7
 3 0 10 15383.6 1498.77 7
 -3 0 -10 12188.8 1375.91 3
 3 0 -11 1150.23 179.913 12
 -3 0 -11 755.838 136.921 11
 3 0 -12 -66.8625 108.194 12
 -3 0 -12 132.856 88.7926 11
 -3 0 12 135.435 85.5444 10
 3 0 -13 71.5141 108.409 12
 -3 0 -13 -84.756 94.7449 11
 -3 0 13 -98.039 87.2816 10
 -3 0 -14 5898.48 356.662 11
 -3 0 14 5303.85 346.87 10
 -3 0 -15 1017.39 160.384 11
 -3 0 15 990.85 155.376 10
 -3 0 16 1442.3 173.63 10
 -3 0 17 87.0438 59.2902 10
 3 0 -18 504.647 93.7495 11
 3 1 -18 -12.5953 59.3063 11
 -3 1 18 -29.7175 49.2572 10
 -3 1 17 1047.01 146.133 10
 -3 1 16 731.411 142.583 10
 -3 1 15 5900.22 359.698 10
 -3 -1 -14 583.794 124.901 11
 -3 1 14 443.652 125.24 10
 -3 -1 -13 1446.63 182.273 11
 -3 1 13 1055.26 173.601 10
 -3 -1 -12 1327.32 169.021 11
 3 1 -12 1445.75 202.418 12
 -3 1 12 1297.38 186.548 10
 3 1 -11 4403.22 320.058 12
 -3 -1 -11 4353.85 288.279 11
 -3 -1 -10 -147.184 245.261 3
 -3 -1 -9 1300.84 469.753 2
 -3 -1 -9 1666.92 499.377 3
 -3 -1 -8 28405.3 1963.06 2
 -3 -1 -8 27127.4 1798.61 3
 3 -1 7 9819.28 973.029 7
 -3 -1 -7 7888.26 1010.02 2
 -3 -1 -7 7754.43 950.812 3
 -3 -1 -6 62039 2621.96 2
 -3 -1 -6 57638.3 2389.73 3
 3 1 -5 90386.3 2243.39 5
 -3 -1 -5 93069.6 3059.17 2
 -3 -1 -4 72417.5 2577.58 2
 -3 1 3 5845.26 442.06 2
 3 1 -3 7868.73 525.158 6
 -3 -1 -3 7325.29 796.488 2
 -3 1 2 101808 1849.47 2
 -3 -1 -2 101063 2731.25 2
 -3 -1 -1 98445.8 2617.49 2
 -3 1 1 99133 1945.84 2
 3 1 -1 102183 2871.39 4
 -3 -1 0 31709.6 1455.31 2
 -3 1 0 31043 1190.27 2
 3 1 0 32493.5 1719.7 4
 -3 -1 1 95824.3 2496.24 2
 -3 1 -1 95749.7 2258.57 2
 -3 -1 2 102312 2575.02 2
 -3 1 -2 105031 1921.29 1
 -3 1 -2 101021 2502.01 2
 -3 1 -3 6335.53 520.315 1
 -3 1 -3 5743.47 662.785 2
 3 -1 -3 7685.89 582.606 4
 -3 1 -4 67137.4 2349.9 2
 -3 1 -4 71107.7 1904.55 1
 -3 1 -5 93922.9 2420.71 1
 -3 1 -5 94638.9 2978.76 2
 -3 1 -5 93322 2933.03 3
 3 1 6 61884.8 2475.11 7
 -3 1 -6 63020.7 2173.76 1
 -3 1 -6 65076.9 2623.58 2
 -3 1 -6 58417.5 2469.2 3
 -3 1 -7 7232.87 929.243 3
 3 1 7 8221.11 971.355 7
 -3 1 -7 7360.83 824.789 1
 -3 1 -8 29413.4 1957.23 3
 3 1 8 29667.6 1900.57 7
 -3 1 -8 29738.8 1762.28 1
 3 1 9 715.594 397.754 7
 -3 1 -9 1031.33 410.927 3
 -3 1 -10 -364.34 313.65 3
 3 1 10 301.927 341.716 7
 3 -1 -11 4626.23 324.339 12
 -3 1 -11 5249.83 322.519 11
 3 -1 -12 1374.03 190.998 12
 -3 1 -12 1596.96 193.541 11
 -3 -1 12 1422.38 181.196 10
 -3 1 -13 1059.84 169.514 11
 3 -1 -13 1071.21 177.084 12
 -3 -1 13 1291.11 171.733 10
 -3 1 -14 447.341 133.585 11
 -3 -1 14 556.301 126.931 10
 -3 1 -15 6334.38 366.219 11
 -3 1 -16 522.871 113.554 9
 -3 1 -17 1055.01 137.271 9
 3 -1 -18 -53.2551 53.0828 11
 3 2 -18 110.92 66.269 11
 -3 2 18 139.461 69.767 10
 -3 2 17 83.4803 81.2025 10
 -3 2 16 149.287 95.3776 10
 -3 2 15 1985.31 224.016 10
 -3 2 14 227.205 108.213 10
 -3 2 13 4484.01 330.29 10
 3 2 -12 779.703 158.197 12
 -3 2 12 927.595 165.697 10
 3 2 -11 294.675 121.282 12
 -3 2 10 1039.47 447.068 7
 3 2 -10 546.007 386.78 1
 -3 -2 -9 2191.23 586.995 3
 -3 -2 -9 1997.54 578.738 2
 3 2 -9 2605.77 683.037 1
 -3 -2 -8 1266.89 453.503 3
 -3 -2 -8 1493.56 455.352 2
 3 2 -8 1376.84 476.842 1
 3 2 -7 29257.8 1885.55 1
 -3 -2 -7 28709.1 1930.42 2
 -3 -2 -7 29766.2 1806.65 3
 3 2 -6 33963.8 1865.01 1
 -3 -2 -6 33248.5 1990.82 2
 -3 -2 -5 5960.86 842.167 2
 3 2 -5 5785.09 710.779 1
 3 2 -5 5357.39 646.271 5
 3 2 -4 11433.3 858.427 1
 -3 -2 -4 11083.6 1052.54 2
 -3 -2 -3 733.604 314.003 2
 3 2 -3 1080.41 250.756 6
 3 2 -3 1011.51 237.306 1
 -3 -2 -2 6336.91 760.852 2
 -3 -2 -1 61136.1 2251.31 2
 3 2 -1 69190.2 2532.96 4
 -3 -2 0 90343 2683.48 2
 -3 2 0 91663.5 1856.65 2
 3 2 0 87578 2928.86 4
 -3 -2 1 57889.1 2135.72 2
 3 2 1 55128.5 2406.41 4
 -3 2 -1 62766.3 1777.66 1
 -3 2 -1 59092.2 1698.23 2
 -3 -2 2 9304.87 884.981 2
 -3 2 -2 9866.87 733.167 1
 -3 2 -2 9828.35 768.016 2
 3 2 2 9110.44 1060.53 4
 -3 2 -3 553.879 215.444 1
 -3 2 -3 457.462 266.486 2
 3 2 3 1354.54 552.116 4
 -3 2 -3 669.016 296.638 3
 3 2 4 9155.97 747.887 8
 -3 2 -4 8204.41 866.89 3
 -3 2 -4 9036.38 767.242 1
 -3 2 -5 6020.64 795.985 3
 -3 2 -5 7586.9 758.925 1
 -3 2 -6 35276.2 1957 3
 3 2 6 33907.3 1917.92 7
 -3 2 -6 34626.5 1731.73 1
 -3 2 -7 26129.6 1775.1 3
 3 2 7 28994.4 1863.07 7
 -3 2 -7 29351.6 1717.93 1
 -3 2 -8 1570.9 484.486 3
 -3 2 -8 1772.2 495.5 1
 3 2 8 1747.92 496.823 7
 -3 2 -9 3060.74 678.383 3
 -3 2 -9 3924.71 751.992 1
 3 2 9 2797.14 667.253 7
 -3 2 -10 1086.97 432.819 3
 3 2 10 790.978 428.905 7
 3 -2 -11 352.764 128.775 12
 -3 2 -11 310.034 104.949 11
 3 -2 -12 534.818 142.372 12
 -3 2 -12 814.494 149.84 17
 -3 2 -12 502.914 125.381 11
 3 -2 -13 4231.25 314.604 12
 -3 2 -13 4098.3 308.261 11
 -3 2 -13 4151.6 303.588 17
 -3 2 -14 2.91744 94.5458 17
 -3 2 -14 171.629 104.936 11
 -3 2 -15 2103.42 222.204 11
 -3 2 -16 91.3468 94.4039 9
 -3 2 -17 11.402 69.9209 9
 -3 2 -18 175.703 63.8997 9
 -3 3 18 1227.95 122.89 10
 3 3 -18 1395.18 129.56 11
 -3 3 17 237.684 89.2679 10
 -3 3 16 518.272 128.646 10
 -3 3 15 20.3203 98.5641 10
 -3 3 14 340.367 126.294 10
 -3 3 13 1419.59 196.822 10
 3 3 -13 1510.29 194.261 13
 3 3 -12 384.448 115.249 13
 -3 3 12 464.867 143.578 10
 3 3 -11 9608.86 449.494 13
 3 3 -11 9949.67 474.798 12
 -3 3 11 10090.4 474.894 10
 3 3 -10 5375.23 336.087 12
 -3 3 10 4789.33 318.882 16
 -3 -3 -9 8585.65 1196.91 2
 -3 3 9 6737.92 1034.94 7
 3 3 -9 7366.13 1086.51 1
 -3 -3 -8 15.2951 171.762 3
 -3 -3 -8 -33.5977 255.519 2
 3 3 -8 40.4656 236.055 1
 -3 -3 -7 17406.4 1552.18 2
 3 3 -7 14275.7 1310.8 1
 -3 -3 -7 14701.6 1281.6 3
 3 3 -6 53883.6 2335.37 1
 -3 -3 -6 53069.8 2598.57 2
 3 3 -6 56906.9 2308.62 5
 -3 -3 -5 2330.61 593.824 2
 3 3 -5 1335.54 360.748 1
 3 3 -5 2775.34 510.049 5
 -3 -3 -4 8354.28 979.701 2
 -3 -3 -3 3792.66 670.276 2
 3 3 -3 4231.17 549.718 6
 -3 -3 -2 144064 3750.95 2
 3 3 -2 136332 3104.22 6
 -3 -3 -1 20147.9 1407.62 2
 -3 -3 0 106169 3186.08 2
 -3 -3 1 15637.7 1251.88 2
 -3 3 -1 15962.3 1040.62 1
 3 3 1 16423.5 1399.45 4
 -3 3 -1 15563.5 1002.75 3
 -3 -3 2 136943 3637.5 2
 -3 3 -2 128592 2990.52 1
 3 3 2 127916 3960.87 4
 -3 3 -2 132494 3053.83 3
 -3 3 -3 3614.3 577.588 3
 3 3 3 3473.53 516.18 8
 -3 3 -3 3869.59 552.352 1
 3 3 3 2116.96 570.755 4
 -3 3 -4 8066.61 828.486 1
 3 3 4 8971.42 809.748 8
 3 3 4 9166.42 1169.21 4
 -3 3 -4 8795.79 901.839 3
 -3 3 -5 1899 441.551 1
 -3 3 -5 1826.56 472.836 3
 3 3 5 1804.1 644.471 4
 -3 3 -6 51006 2425.5 3
 3 3 6 53272.4 2993 4
 -3 3 -6 55426.9 2359.27 1
 -3 3 -7 16093.1 1435.01 3
 3 3 7 15382.1 1406.66 7
 3 3 7 16313.3 1740.74 4
 -3 3 -7 16052.5 1354.19 1
 -3 3 -8 1.81134 359.75 3
 3 3 8 300.278 298.377 7
 -3 3 -8 -150.953 260.58 1
 3 3 8 958.584 616.547 4
 -3 3 -9 8767.33 1178.31 3
 3 3 9 6727.51 1044.17 7
 -3 3 -9 6863.58 1005.6 1
 -3 3 -10 5189.7 924.963 1
 -3 3 -10 5959.55 341.373 11
 3 -3 -11 10537.9 470.604 12
 -3 3 -11 9784.75 449.966 11
 -3 3 -12 412.505 120.952 11
 3 -3 -12 563.3 130.129 12
 -3 3 -12 688.312 138.243 17
 -3 3 -13 1300.97 191.248 11
 -3 3 -13 1557.51 202.616 17
 -3 3 -14 236.112 116.322 11
 -3 3 -14 181.243 101.085 17
 -3 3 -15 48.1431 79.4215 17
 -3 3 -16 426.866 110.534 9
 -3 3 -16 543.525 111.179 17
 -3 3 -17 240.486 92.2087 9
 -3 3 -18 1625.09 136.768 9
 3 4 -17 1046.5 124.742 11
 -3 4 17 1116.26 139.461 10
 -3 4 16 1308.47 166.227 10
 -3 4 15 452.873 135.075 10
 -3 4 14 4339.92 322.744 10
 3 4 -13 924.356 166.56 13
 -3 4 13 507.386 140.376 10
 3 4 -12 3853.35 305.661 13
 -3 4 12 3931.22 311.264 10
 3 4 -11 3915.84 303.898 13
 -3 4 11 3862.46 302.375 10
 3 4 -10 7130.38 393.781 13
 3 4 -10 6593.61 375.392 12
 -3 4 10 6955.11 389.546 10
 -3 4 9 27526.7 2109.95 7
 -3 -4 -9 27274.7 2137.13 2
 -3 -4 -8 -204.604 325.657 2
 -3 4 8 297.647 263.325 7
 -3 -4 -7 1326.68 445.468 2
 -3 4 7 1423.58 440.174 7
 3 4 -7 1948.34 501.497 5
 -3 4 6 11198 1148.69 7
 -3 -4 -6 10319 1202.39 2
 3 4 -6 9177.08 1024.22 5
 -3 -4 -5 59102.8 2749.93 2
 3 4 -5 64467.5 2672.23 5
 3 4 -4 8365.77 954.192 5
 -3 -4 -4 7552.6 981.37 2
 3 4 -3 3783.5 591.156 6
 -3 -4 -3 3904.69 723.903 2
 -3 -4 -2 24291.8 1683.42 2
 3 4 -2 25055.1 1489.22 6
 3 4 -1 5877.54 747.412 6
 -3 -4 -1 5608.89 828.56 2
 -3 4 0 3392.76 446.735 3
 -3 -4 0 3998.34 691.883 2
 -3 -4 1 5372.64 810.93 2
 -3 4 -1 5205.57 588.679 3
 -3 4 -2 26718.3 1420.92 3
 3 4 2 26245.6 1577.64 8
 -3 -4 2 29112.9 1848.48 2
 -3 4 -2 25288.2 1505.2 1
 3 4 3 3686.24 594.182 8
 -3 4 -3 5144.32 686.776 3
 3 4 3 5440.45 900.522 4
 -3 4 -3 4451.74 649.311 1
 -3 4 -4 10104.7 1016.75 3
 3 4 4 12005.8 1046.44 8
 -3 4 -4 10415 1030.96 1
 3 4 4 11990.8 1348.24 4
 -3 4 -5 63089.7 2649.05 3
 3 4 5 61149.2 2283.28 8
 3 4 5 63613.6 3202.9 4
 -3 4 -5 62926.3 2600.99 1
 -3 4 -6 9728.85 1082.62 1
 -3 4 -6 8678.69 1052.39 3
 3 4 6 12219.9 1463.72 4
 -3 4 -7 1121.45 498.553 3
 3 4 7 1382.57 527.794 4
 -3 4 -7 2000.66 554.125 1
 -3 4 -8 279.338 270.079 3
 3 4 8 646.687 426.41 7
 3 4 8 -55.3253 277.148 4
 3 4 9 28124.7 2158.14 7
 -3 4 -9 26955 2044.51 1
 -3 4 -10 6689.87 363.492 11
 -3 4 -11 3265.34 270.012 11
 -3 4 -12 3300.52 282.332 17
 -3 4 -12 3083.72 266.223 11
 -3 4 -13 517.142 137.352 17
 -3 4 -13 657.392 145.378 11
 -3 4 -14 3934.39 298.269 17
 -3 4 -15 452.991 115.696 17
 -3 4 -16 1272.7 159.43 9
 -3 4 -16 1418.78 163.524 17
 -3 4 -17 1140.16 142.47 9
 -3 4 -17 1048.79 118.413 17
 3 5 -17 379.311 74.128 11
 -3 5 17 417.112 91.2816 10
 3 5 -16 91.8685 74.8596 11
 -3 5 16 167.467 90.5785 10
 -3 5 15 1655.28 198.257 10
 -3 5 14 138.12 109.494 10
 3 5 -13 403.098 140.327 13
 -3 5 13 370.379 140.156 10
 3 5 -12 7487.81 427.464 13
 -3 5 12 7607.9 423.082 10
 3 5 -11 3862.38 307.499 13
 -3 5 11 3779.02 306.927 10
 3 5 -10 23282.3 729.327 13
 -3 5 10 24061.6 723.947 10
 3 5 -9 7149.66 401.768 13
 -3 5 9 7296.81 381.403 16
 -3 5 9 7352.78 390.836 10
 -3 -5 -8 2296.81 639.949 2
 -3 -5 -7 8909.11 1211.66 2
 3 5 -7 10183.4 1198.22 5
 -3 -5 -6 8147.79 1113.47 2
 3 5 -6 7152.87 984.553 5
 3 5 -5 2698.83 596.525 5
 -3 -5 -5 3101.38 697.162 2
 -3 -5 -4 4209.5 773.645 2
 3 5 -4 3915.27 708.433 5
 -3 -5 -3 49843.7 2577.3 2
 3 5 -3 56664.9 2457.2 6
 -3 -5 -2 17282.7 1512.41 2
 3 5 -2 18820.8 1416.83 6
 -3 -5 -1 46537.3 2453.13 2
 3 5 -1 47313.3 2252.52 6
 -3 -5 0 63555.5 2868.11 2
 3 5 0 63227 2653.45 6
 3 5 0 71803.1 2944.06 8
 3 5 1 51018.8 2446.43 8
 -3 -5 1 47739.1 2502.29 2
 3 5 2 21777.2 1563.05 8
 -3 -5 2 24677.6 1833.25 2
 -3 5 -2 21821 1548.71 1
 -3 5 -3 50320.5 2180.31 3
 3 5 3 48639.4 2305.27 8
 -3 5 -3 53658 2466.94 1
 3 5 4 2850.04 559.055 8
 -3 5 -4 2674.33 548.665 3
 -3 5 -4 3414.2 667.915 1
 -3 5 -5 1965.35 507.569 3
 -3 5 -5 4134.36 764.525 1
 -3 5 -6 7085.97 979.58 3
 -3 5 -6 8118.85 1085.12 1
 -3 5 -7 10955.8 1283.47 1
 -3 5 -8 1204.93 477.533 1
 -3 5 -9 6972.54 387.73 17
 -3 5 -9 7445.82 381.638 11
 -3 5 -9 7605.37 402.691 15
 -3 5 -10 22964.4 682.548 11
 -3 5 -10 22486.2 706.343 17
 -3 5 -11 4119.6 297.932 11
 -3 5 -11 3808.54 307.866 17
 -3 5 -12 7235.67 393.949 11
 -3 5 -12 7031.04 406.802 17
 -3 5 -13 432.123 137.609 17
 -3 5 -14 53.0461 91.317 17
 -3 5 -15 2040.65 205.563 9
 -3 5 -15 2163.81 212.517 17
 -3 5 -16 36.409 85.7939 9
 -3 5 -16 174.273 89.5762 17
 -3 5 -17 452.03 91.2582 9
 -3 5 -17 624.547 93.4386 17
 -3 6 16 33.471 68.5933 10
 3 6 -15 368.401 88.0924 11
 -3 6 15 699.537 133.637 10
 3 6 -14 1146.07 145.827 11
 -3 6 14 1285.36 180.108 10
 3 6 -13 1494.16 209.851 13
 -3 6 13 1144.37 177.033 10
 3 6 -12 8154.13 447.408 13
 -3 6 12 8171.29 429.723 10
 3 6 -11 3427.9 301.995 13
 -3 6 11 3622.04 293.576 10
 3 6 -10 2874.97 275.476 13
 -3 6 10 2985.85 270.643 10
 -3 6 9 213.09 95.5448 10
 3 6 -9 75.9285 89.8404 13
 3 6 -8 12353.6 526.755 13
 -3 6 8 12296.1 492.436 10
 3 6 -7 1487.55 189.343 13
 3 6 -7 1316.18 416.641 5
 -3 -6 -6 9826.5 1280.89 2
 3 6 -6 10417 1290.61 8
 3 6 -6 10568.8 1268.34 5
 -3 -6 -5 4477.44 861.731 2
 3 6 -5 4598.08 886.11 8
 3 6 -5 5119.37 891.517 5
 -3 -6 -4 1563.54 532.276 2
 3 6 -4 915.261 422.375 8
 3 6 -4 1526.19 506.206 5
 3 6 -3 3894.96 782.445 8
 3 6 -3 4478.1 824.688 5
 -3 -6 -3 4246.17 823.528 2
 3 6 -2 5820.38 940.814 8
 3 6 -2 6978.86 965.974 6
 -3 -6 -2 6198.47 966.024 2
 3 6 -1 16139.1 1512.96 8
 3 6 -1 14546.8 1369.9 6
 -3 -6 -1 13723.6 1422.14 2
 3 6 0 8298.94 1077.84 8
 -3 -6 0 6696.18 1014.14 2
 3 6 0 6251.5 909.606 6
 3 6 1 16687.2 1504.8 8
 -3 -6 1 15240.8 1526.53 2
 3 6 1 13085.5 1322.71 6
 3 6 2 5039.2 821.679 8
 -3 6 -2 4982.74 835.93 1
 3 6 2 4282.6 808.654 6
 -3 -6 2 4580.28 831.924 2
 3 6 3 5610.41 858.845 8
 -3 6 -3 5053.12 851.284 1
 -3 -6 3 5112.42 917.109 2
 -3 6 -4 5.41148 317.576 1
 -3 6 -5 4647.6 841.94 1
 -3 6 -6 9213.97 1244.68 1
 -3 6 -7 1800.31 200.655 17
 -3 6 -7 1438.19 467.043 1
 -3 6 -8 13371.1 530.914 17
 -3 6 -8 13793.2 550.094 15
 -3 6 -9 275.092 103.888 17
 -3 6 -9 527.406 135.021 15
 -3 6 -10 3512.4 292.384 17
 -3 6 -10 3217.2 279.398 15
 -3 6 -11 2724.15 264.264 17
 -3 6 -12 8360.18 445.36 17
 -3 6 -13 1184.66 192.592 17
 -3 6 -14 1056.42 162.928 9
 -3 6 -14 1254.14 179.464 17
 -3 6 -15 655.891 132.111 9
 -3 6 -15 638.147 127.43 17
 -3 6 -16 69.958 71.3762 9
 -3 6 -16 72.4836 71.4468 17
 -3 7 15 173.361 70.1727 10
 3 7 -15 214.123 74.8282 15
 -3 7 14 1338.99 161.053 10
 3 7 -13 949.616 169.786 13
 -3 7 13 484.702 116.451 10
 3 7 -12 930.228 181.898 13
 -3 7 12 900.075 155.134 10
 3 7 -11 1837.28 227.505 13
 -3 7 11 2235.19 229.531 10
 3 7 -10 6497.9 403.526 13
 -3 7 10 6800.26 386.405 10
 3 7 -9 428.646 125.852 13
 3 7 -8 1921.9 228.367 13
 3 7 -7 13086.4 546.257 13
 3 7 -6 5406.94 347.68 13
 -3 -7 -5 3883.67 842.643 2
 3 7 -5 4730.36 320.156 13
 3 7 -5 5597.39 1006.43 8
 3 7 -5 2867.36 750.979 5
 3 7 -4 5661.98 1001.56 8
 -3 -7 -4 8230.98 1176.43 2
 3 7 -4 7113.36 1088.85 5
 3 7 -3 18413.6 1762.39 8
 -3 -7 -3 15773.3 1631.63 2
 3 7 -3 16277.2 1623.69 5
 3 7 -2 21081.2 1876.36 8
 -3 -7 -2 17964.5 1725.86 2
 3 7 -2 19764.6 1765.34 5
 3 7 -1 3257.23 754.127 8
 3 7 -1 3735.84 771.09 6
 3 7 -1 4033.2 808.459 5
 -3 -7 -1 2421.8 687.273 2
 3 7 0 16275.7 1598.65 8
 -3 -7 0 13192.9 1490.05 2
 3 7 0 14423.3 1471.54 6
 3 7 1 4358.72 828.662 8
 3 7 1 4347.96 842.376 6
 -3 -7 1 3944.36 844.389 2
 3 7 2 14379 1465.34 8
 -3 -7 2 15195.2 1626.04 2
 -3 -7 3 19084.8 1840.68 2
 3 7 3 17917.8 1719.95 6
 -3 7 -3 19599.6 1780.36 1
 3 7 4 8704.67 1242.73 6
 -3 7 -4 7414.47 1145.64 1
 -3 -7 4 6387.39 1101.25 2
 3 7 5 3471.36 819.126 6
 -3 7 -5 3156.96 796.874 1
 -3 7 -5 3833.35 294.634 15
 -3 7 -6 5231.01 331.981 17
 -3 7 -6 5121.87 339.228 15
 -3 7 -7 12984.3 527.786 17
 -3 7 -7 13484.7 551.677 15
 -3 7 -8 1887.83 203.595 9
 -3 7 -8 1636.89 203.938 17
 -3 7 -8 1730.41 212.241 15
 -3 7 -9 164.537 87.1877 9
 -3 7 -9 245.546 115.772 17
 -3 7 -9 97.45 102.734 15
 -3 7 -10 6865.33 402.458 17
 -3 7 -10 6790.09 400.601 15
 -3 7 -10 6674.15 377.513 9
 -3 7 -11 2011.11 229.218 17
 -3 7 -11 1829.72 214.585 15
 -3 7 -11 2027.19 214.196 9
 -3 7 -12 688.088 133.188 9
 -3 7 -12 940.127 156.326 15
 -3 7 -13 1055.72 168.337 9
 -3 7 -13 762.326 155.608 17
 -3 7 -14 1213.79 166.233 17
 -3 7 -14 1351.95 167.163 9
 -3 7 -15 158.469 86.561 17
 -3 7 -15 20.8134 70.3586 9
 -3 7 -16 258.622 75.3379 17
 3 8 -14 181.042 85.7659 15
 3 8 -13 1422.04 183.399 13
 3 8 -12 4405.64 315.124 13
 3 8 -11 3580.67 293.595 13
 3 8 -10 785.96 167.514 13
 3 8 -9 1863.57 230.923 13
 3 8 -8 588.297 138.783 13
 3 8 -7 1777.74 220.133 13
 3 8 -6 930.676 154.696 14
 3 8 -6 1157.21 180.135 13
 3 8 -5 8787.74 448.055 13
 3 8 -5 9579.37 474.088 14
 3 8 -4 7234.45 399.357 13
 3 8 -4 7019.49 404.451 14
 3 8 -3 9121.8 442.84 13
 3 8 -3 9892.41 473.952 14
 3 8 -2 74432.5 1285.2 14
 3 8 -1 23309.7 720.144 14
 3 8 0 6032.18 371 14
 3 8 1 24362 739.88 14
 -3 8 -1 23020.9 697.347 15
 -3 8 -2 76210.7 1275.2 15
 -3 8 -2 75068.3 1239.19 14
 -3 8 -3 7368.43 412.77 15
 -3 8 -3 7992.96 423.491 14
 -3 8 -4 5750.06 364.88 15
 -3 8 -4 6825.72 402.262 14
 -3 8 -5 10132.7 458.04 17
 -3 8 -5 9626.89 477.398 15
 -3 8 -5 10628.2 507.708 14
 -3 8 -6 930.258 173.71 15
 -3 8 -6 1086.26 166.461 17
 -3 8 -7 1626.97 208.172 17
 -3 8 -7 1114.77 186.924 15
 -3 8 -8 484.352 128.263 17
 -3 8 -8 144.64 112.958 15
 -3 8 -9 2012.82 225.367 17
 -3 8 -9 1825.3 224.86 15
 -3 8 -10 1199.55 166.508 9
 -3 8 -10 1192.6 183.462 17
 -3 8 -10 936.311 163.211 15
 -3 8 -11 3926.55 298.111 17
 -3 8 -11 3743.32 289.323 15
 -3 8 -11 3864.68 275.162 9
 -3 8 -12 4912.46 291.778 9
 -3 8 -12 4718.01 309.803 17
 -3 8 -12 5207.32 317.278 15
 -3 8 -13 1304.59 157.03 9
 -3 8 -13 1344.43 165.278 17
 -3 8 -14 54.4546 51.7072 9
 -3 8 -14 183.55 98.0217 17
 -3 8 -15 1135.1 121.034 17
 3 9 -14 1029.18 118.905 15
 3 9 -13 1977.14 178.742 15
 3 9 -12 487.389 126.398 13
 3 9 -11 1320.57 178.164 13
 3 9 -10 857.467 166.733 13
 3 9 -9 1471.38 201.657 13
 3 9 -8 199.678 123.375 13
 3 9 -7 6896.58 404.89 13
 3 9 -7 6512.3 390.363 14
 3 9 -6 1792.55 219.823 13
 3 9 -6 2083.47 234.157 14
 3 9 -5 4149.35 319.699 13
 3 9 -5 3800.88 311.592 14
 3 9 -4 9097.59 456.969 13
 3 9 -4 8930.14 468.503 14
 3 9 -3 16942.4 610.02 13
 3 9 -3 16157 624.038 14
 3 9 -2 11573.5 498.488 13
 3 9 -2 10978.1 517.518 14
 3 9 -1 4571.99 340.692 14
 -3 9 0 24761.9 745.992 15
 3 9 0 23234.9 751.994 14
 -3 9 -1 4394.48 327.606 15
 3 9 1 3773.49 310.528 14
 -3 9 -2 9547.12 475.114 15
 -3 9 -2 10652.2 492.565 14
 3 9 2 10087.9 501.477 14
 -3 9 -3 16175.9 615.169 15
 -3 9 -3 17322.1 631.112 14
 3 9 3 16225.7 637.893 14
 -3 9 -4 7936.83 444.276 15
 -3 9 -4 9258.18 475.716 14
 3 9 4 8546.3 468.366 14
 -3 9 -5 4500.37 336.242 15
 3 9 5 4760.54 355.573 14
 3 9 6 1529.26 212.795 14
 -3 9 -6 1382.07 195.108 15
 -3 9 -7 6358.53 373.19 17
 -3 9 -7 5746.23 375.317 15
 3 9 7 6889.51 413.179 14
 3 9 8 326.73 108.006 14
 -3 9 -8 105.305 81.3824 17
 -3 9 -8 223.812 111.034 15
 -3 9 -9 1597.34 195.883 17
 -3 9 -9 1671.79 207.996 15
 -3 9 -10 1098.85 160.217 17
 -3 9 -10 985.55 169.348 15
 -3 9 -11 1143.31 166.146 17
 -3 9 -11 999.843 155.29 15
 -3 9 -12 487.165 108.161 17
 -3 9 -12 468.852 106.838 15
 -3 9 -13 2012.63 174.038 17
 -3 9 -13 1559.39 144.841 15
 -3 9 -14 677.628 95.9664 17
 3 10 -12 760.229 120.852 15
 3 10 -11 188.781 88.044 13
 3 10 -11 135.277 89.6338 15
 3 10 -10 205.19 99.5787 13
 3 10 -10 -158.195 101.73 15
 3 10 -9 1156.88 168.824 13
 3 10 -8 3063.46 256.582 13
 3 10 -7 731.604 156.641 13
 3 10 -7 492.252 126.904 14
 3 10 -6 2090.64 224.606 13
 3 10 -6 1909.06 222.129 14
 3 10 -5 2809.38 258.568 13
 3 10 -5 2635.18 267.31 14
 3 10 -4 4349.27 309.535 13
 3 10 -4 4238.69 335.542 14
 3 10 -3 -23.547 114.054 14
 3 10 -3 254.211 102.185 13
 3 10 -2 1882.64 234.328 14
 3 10 -1 175.719 106.493 14
 3 10 0 661.572 159.609 14
 -3 10 0 935.748 168.08 15
 3 10 1 152.499 106.44 14
 -3 10 -1 190.093 122.194 15
 3 10 2 1694.96 227.237 14
 -3 10 -2 1938 232.057 15
 -3 10 -2 1932.94 226.669 14
 3 10 3 23.9807 100.695 14
 -3 10 -3 -141.988 127.217 15
 -3 10 -3 240.691 127.698 14
 -3 10 -4 4009.97 319.232 15
 3 10 4 3683.22 316.778 14
 -3 10 -5 2942.83 280.356 15
 3 10 5 3017.43 289.932 14
 3 10 6 1333.6 198.127 14
 -3 10 -6 1392.73 210.516 15
 3 10 7 683.77 150.147 14
 -3 10 -7 698.862 158.732 15
 -3 10 -8 2630.21 258.811 15
 3 10 8 3407.96 274.453 14
 -3 10 -9 1239.23 160.796 17
 -3 10 -9 690.414 145.071 15
 -3 10 -10 122.121 83.7534 17
 -3 10 -10 -47.8178 104.417 15
 -3 10 -11 289.022 86.838 17
 -3 10 -11 128.792 92.4657 15
 -3 10 -12 382.983 79.1463 17
 -3 10 -12 801.489 117.589 15
 3 11 -11 610.254 98.2813 15
 3 11 -10 1454.32 141.715 13
 3 11 -10 2148.96 186.342 15
 3 11 -9 188.98 79.8862 13
 3 11 -9 387.152 108.078 15
 3 11 -8 651.418 123.313 13
 3 11 -8 441.485 114.509 15
 3 11 -8 571.114 119.725 14
 3 11 -7 15.9766 80.4343 13
 3 11 -7 2.89749 87.9865 15
 3 11 -7 57.8701 81.8712 14
 3 11 -6 4193.12 277.84 13
 3 11 -6 4057.33 291.505 15
 3 11 -6 4068.88 298.118 14
 3 11 -5 1004.16 150.343 13
 3 11 -5 1143.9 181.848 14
 3 11 -4 525.433 140.579 14
 3 11 -3 679.985 150.805 14
 3 11 -2 250.229 102.357 14
 3 11 -1 2241.32 252.339 14
 3 11 0 3002.96 291.508 14
 -3 11 -1 2378.87 244.411 15
 3 11 1 2467.03 266.883 14
 3 11 2 510.949 149.54 14
 -3 11 -2 629.883 151.015 15
 3 11 3 277.419 119.073 14
 -3 11 -3 484.864 145.76 15
 3 11 4 575.978 148.653 14
 -3 11 -4 378.148 121.041 15
 3 11 5 781.811 156.802 14
 -3 11 -5 773.412 156.02 15
 -3 11 -6 3984.37 299.116 15
 3 11 6 4563.21 317.593 14
 3 11 7 248.639 98.2015 14
 -3 11 -7 189.954 110.714 15
 -3 11 -8 396.288 127.908 15
 -3 11 -9 121.107 88.0891 15
 -3 11 -10 1794.62 169.94 15
 -3 11 -11 840.948 110.08 15
 3 12 -8 653.246 98.7894 15
 3 12 -7 685.452 108.852 15
 3 12 -7 1007.9 132.897 14
 3 12 -6 635.003 120.315 14
 3 12 -5 1384.71 178.528 14
 3 12 -4 546.444 130.459 14
 3 12 -3 3045.73 261.119 14
 3 12 -2 115.912 101.255 14
 3 12 -1 5244.17 345.954 14
 3 12 0 108.841 118.384 14
 3 12 1 5739.78 360.141 14
 3 12 2 300.533 110.122 14
 -3 12 -2 378.475 117.639 15
 -3 12 -3 2680.81 236.43 15
 3 12 3 2729.57 246.888 14
 3 12 4 619.668 131.355 14
 -3 12 -4 821.203 148.668 15
 3 12 5 1056.99 156.193 14
 -3 12 -5 1081.36 159.868 15
 3 12 6 817.793 122.605 14
 -3 12 -6 914.081 145.629 15
 -3 12 -7 697.795 127.37 15
 -3 12 -8 1086.79 133.986 15
 -3 12 -9 1814.73 157.053 15
 3 13 -5 1246.79 137.509 14
 3 13 -4 537.66 112.394 14
 3 13 -3 1851.58 181.919 14
 3 13 -2 189.768 83.9584 14
 3 13 -1 2773.66 232.537 14
 3 13 0 3297.98 249.371 14
 3 13 1 1947.35 193.452 14
 3 13 2 299.282 98.8524 14
 3 13 3 2070.06 186.509 14
 -3 13 -4 444.627 91.0175 15
 3 13 4 387.841 82.3312 14
 -3 13 -5 499.681 88.2448 15
 3 13 5 1037.7 118.2 14
 -4 0 0 59290.2 2091.48 2
 -4 0 -1 9341.13 873.5 2
 -4 0 1 11354.5 899.29 2
 4 0 -1 9577.29 1013.43 4
 -4 0 -2 483.079 278.929 2
 4 0 -2 400.809 284.176 4
 -4 0 2 267.488 187.017 2
 -4 0 -3 -67.0481 211.476 2
 -4 0 3 -374.587 206.285 2
 -4 0 -4 32821.7 1873.02 2
 -4 0 -5 394.286 359.011 2
 -4 0 -6 617.759 372.18 3
 -4 0 -6 386.18 274.036 2
 -4 0 -7 7574.09 1046.64 3
 -4 0 -7 7890.59 1097.69 2
 -4 0 -8 23643.6 1930.89 2
 -4 0 -8 21521 1791.05 3
 -4 0 -9 2140.05 634.537 3
 -4 0 -10 389.258 100.379 9
 -4 0 10 320.369 116.391 16
 4 0 -10 308.964 111.786 12
 -4 0 -11 286.634 92.6005 9
 4 0 -11 177.619 120.291 12
 4 0 -12 2910.68 279.273 12
 -4 0 -12 3042.26 263.226 9
 4 0 -13 7080.1 421.113 12
 -4 0 13 6629.32 387.925 10
 -4 0 -13 7211.08 390.564 9
 -4 0 -14 668.307 133.347 9
 -4 0 14 701.93 150.389 10
 -4 0 15 234.888 94.6085 10
 -4 0 16 1095.74 142.621 10
 -4 0 17 75.2814 60.194 10
 -4 1 17 661.918 104.018 10
 -4 1 16 1839.76 188.76 10
 -4 1 15 1508.43 188.014 10
 -4 1 14 1592.55 203.105 10
 4 1 -13 4235.37 337.761 12
 -4 1 13 3315.18 284.054 10
 4 1 -12 19.2438 90.4007 12
 4 1 -11 -3.82249 113.025 12
 4 1 -10 535.486 131.868 12
 -4 1 10 722.463 140.762 16
 -4 -1 -9 647.645 397.846 3
 -4 -1 -9 957.595 498.561 2
 -4 -1 -8 1398.03 495.946 3
 -4 -1 -8 1276.34 499.614 2
 -4 -1 -7 10573.1 1253.01 2
 -4 -1 -7 12671.3 1335 3
 -4 -1 -6 16084.8 1478.59 2
 -4 -1 -5 6597.33 917.248 2
 -4 -1 -4 5501.72 814.558 2
 -4 -1 -3 21665.8 1512.96 2
 4 1 -2 39757.3 2031.43 4
 -4 -1 -2 36335.5 1869.4 2
 -4 1 1 33341.8 1381.19 2
 -4 -1 -1 30924.6 1675.06 2
 4 1 -1 34672.5 1964.74 4
 -4 1 0 585.559 216.023 2
 4 1 0 304.171 304.466 4
 -4 -1 0 633.305 326.756 2
 -4 -1 1 30220.5 1605.63 2
 -4 1 -1 30968.6 1510.24 2
 4 1 1 29170.9 1976.58 4
 -4 -1 2 40621 1859.71 2
 -4 1 -2 39947.6 1816.49 2
 4 -1 -2 39529.4 1880.35 4
 -4 -1 3 22391.6 1399.74 2
 -4 1 -3 23632.4 1478.54 2
 -4 1 -4 5642.17 772.186 2
 -4 -1 4 4891.54 681.978 2
 -4 -1 5 8652.3 912.646 2
 -4 1 -5 8962.02 1009.53 2
 -4 1 -5 9659.95 1075.59 3
 -4 1 -6 19516.4 1577.44 2
 -4 1 -6 16789.5 1499.82 3
 -4 1 -7 10918.1 1257.8 3
 -4 1 -8 550.8 320.866 3
 -4 1 -9 57.2717 252.083 3
 4 -1 -10 795.123 151.311 12
 -4 -1 10 391.254 113.644 16
 4 -1 -11 192.337 111.097 12
 -4 1 -12 9.12941 89.0582 9
 4 -1 -12 141.948 115.18 12
 -4 -1 12 30.7273 86.2153 10
 4 -1 -13 3890.43 311.054 12
 -4 -1 13 3456.77 277.341 10
 -4 1 -13 3841.87 299.213 9
 -4 -1 14 1830.2 196.297 10
 -4 1 -14 2162.98 220.488 9
 -4 -1 15 1512.73 173.192 10
 -4 1 -15 1830.1 196.305 9
 -4 1 -16 1518.29 162.007 9
 -4 1 -17 439.507 82.5557 9
 -4 2 17 120.924 79.0892 10
 -4 2 16 1081.17 154.136 10
 -4 2 15 2684.59 244.313 10
 -4 2 14 2343.71 242.593 10
 -4 2 13 2838.75 270.977 10
 4 2 -12 799.698 167.728 12
 -4 2 12 644.113 152.701 10
 4 2 -11 3063.42 276.152 12
 4 2 -10 4601.17 328.645 12
 -4 2 10 4049.18 308.369 16
 -4 -2 -9 2432.46 673.448 3
 -4 -2 -8 6972.28 1030.21 3
 -4 -2 -8 6339.3 1059.47 2
 -4 -2 -7 1047.22 501.814 3
 -4 -2 -7 2162.58 612.596 2
 -4 -2 -6 14688.8 1470.45 2
 -4 -2 -5 26988.7 1886.62 2
 -4 -2 -4 55311.1 2606.64 2
 -4 -2 -3 11962.9 1180.95 2
 -4 -2 -2 80113.5 2959.68 2
 -4 -2 -1 104813 3303.23 2
 4 2 -1 110265 3661.46 4
 4 2 0 83141.3 3260.51 4
 -4 -2 0 84263.6 2906.9 2
 -4 -2 1 107984 3304.24 2
 -4 2 -1 104069 2600.62 2
 4 2 1 105889 3794.51 4
 -4 -2 2 77635.4 2804.81 2
 -4 2 -2 73608.9 2401.47 2
 4 2 2 74231 3321.96 4
 -4 -2 3 13657 1205.39 2
 -4 2 -3 13974 1122.81 2
 4 2 3 11250.4 1377.39 4
 -4 -2 4 50990.9 2360.5 2
 -4 2 -4 53545.9 2343.71 2
 4 2 4 51435.1 2979.14 4
 -4 2 -4 50666 2363.08 3
 -4 -2 5 24140.6 1663.8 2
 4 2 5 24399.8 2141.37 4
 -4 2 -5 24718.2 1730.41 3
 4 2 6 16414.9 1819.73 4
 -4 2 -6 13454.1 1333.51 3
 -4 2 -7 2395.79 610.39 3
 4 2 7 3231.31 875.263 4
 -4 2 -8 4915.9 882.697 3
 4 2 8 4381.95 998.721 4
 4 2 9 2769.34 876.841 4
 4 -2 -10 4123.5 309.532 12
 -4 2 -10 3872.16 293.787 17
 4 -2 -11 2739.12 267.839 12
 -4 2 -11 2614.97 251.441 17
 4 -2 -12 451.774 134.739 12
 -4 2 -12 405.116 107.663 17
 4 -2 -13 2776.22 262.069 12
 -4 2 -13 2993.6 255.767 17
 -4 2 -13 3111.76 272.862 9
 -4 2 -14 2137.33 221.823 9
 -4 2 -15 2958.91 247.899 9
 -4 2 -16 955.152 140.479 9
 -4 2 -17 95.9721 66.0059 9
 -4 3 17 499.865 96.0743 10
 -4 3 16 -31.4494 79.2231 10
 -4 3 15 192.787 107.694 10
 -4 3 14 764.684 151.039 10
 -4 3 13 738.381 154.599 10
 4 3 -12 507.372 139.424 12
 -4 3 12 731.211 157.865 10
 4 3 -11 477.025 125.17 13
 4 3 -11 600.755 148.079 12
 4 3 -10 1560.74 189.434 13
 4 3 -10 1890.11 223.573 12
 -4 3 10 1660.36 214.023 16
 4 3 -9 7468.28 400.4 12
 -4 3 9 6625.22 378.637 16
 -4 -3 -8 2073.93 604.244 3
 -4 -3 -8 1122.49 448.86 2
 -4 -3 -7 1452.85 604.831 2
 -4 -3 -7 388.123 309.639 3
 -4 -3 -6 19799 1746.79 2
 -4 -3 -5 1029.55 455.306 2
 4 3 -5 2709.77 562.612 5
 -4 -3 -4 12660 1321.11 2
 -4 -3 -3 12841.4 1300.62 2
 -4 -3 -2 98864.7 3476.3 2
 4 3 -2 101574 2944.33 6
 -4 -3 -1 13529.5 1291.85 2
 -4 -3 0 22727.7 1652.24 2
 -4 -3 1 17243.4 1433.34 2
 4 3 1 16907.6 1580.75 4
 -4 -3 2 102835 3513.85 2
 4 3 2 105047 4040.09 4
 -4 3 -2 98183.3 3074.47 3
 4 3 3 11702.2 1415.65 4
 -4 -3 3 14721.1 1352.39 2
 -4 3 -3 12395.1 1151.95 3
 4 3 4 12977.2 1090.04 8
 -4 -3 4 13626.2 1332.53 2
 4 3 4 13992.2 1604.4 4
 -4 3 -4 12120.5 1189.39 3
 -4 3 -5 3175.3 636.693 3
 -4 -3 5 3619.07 705.723 2
 4 3 5 4650.22 984.604 4
 -4 3 -6 18185.9 1588.75 3
 4 3 6 24094.5 2225.83 4
 -4 3 -7 924.778 440.507 3
 4 3 7 1027.57 593.19 4
 -4 3 -8 1312.73 581.101 3
 4 3 8 1488.43 629.457 4
 4 -3 -9 5148.2 330.155 12
 -4 3 -9 5722.04 348.942 17
 4 3 9 6167.24 1267 4
 4 -3 -10 1445.51 191.439 12
 -4 3 -10 1819.03 212.575 17
 4 -3 -11 526.966 132.577 12
 -4 3 -11 528.209 132.595 17
 -4 3 -12 355.958 132.535 9
 4 -3 -12 441.549 121.288 12
 -4 3 -13 804.953 153.312 9
 4 -3 -13 745.079 148.309 12
 -4 3 -13 809.889 153.487 17
 -4 3 -14 901.574 159.561 9
 -4 3 -14 749.77 144.155 17
 -4 3 -15 269.693 115.317 9
 -4 3 -15 251.24 85.2319 17
 -4 3 -16 64.4184 85.0819 9
 -4 3 -17 439.649 90.4274 9
 -4 4 17 118.915 60.3242 10
 -4 4 16 931.296 136.394 10
 -4 4 15 2382.41 223.843 10
 -4 4 14 207.783 112.405 10
 4 4 -13 790.111 149.857 13
 -4 4 13 367.697 124.644 10
 4 4 -12 2778.23 251.313 13
 -4 4 12 3001.6 273.774 10
 4 4 -11 2725.27 251.082 13
 4 4 -11 3062.04 275.68 12
 -4 4 11 2992.01 275.404 10
 4 4 -10 2543.51 249.317 13
 4 4 -10 2885.21 262.972 12
 -4 4 10 2510.96 251.437 16
 4 4 -9 11508.8 503.627 13
 4 4 -9 11522.8 493.832 12
 -4 4 9 11749.5 505.071 16
 -4 4 8 11423.8 481.061 16
 -4 -4 -7 21505 1935.11 2
 -4 -4 -6 500.804 339.999 2
 -4 -4 -5 2093.64 582.683 2
 4 4 -5 2176.84 517.645 5
 -4 -4 -4 23408.8 1869.11 2
 -4 -4 -3 70894 3180.19 2
 4 4 -2 536.99 276.265 6
 -4 -4 -2 919.471 418.24 2
 4 4 -1 2138.72 510.253 6
 -4 -4 -1 1428.36 455.139 2
 -4 -4 0 -308.511 362.85 2
 -4 -4 1 1960.27 592.506 2
 -4 4 -2 807.837 297.564 3
 -4 -4 2 526.764 316.157 2
 4 4 3 79735.3 3020.88 8
 -4 -4 3 74811.8 3260.12 2
 4 4 3 81417.7 3768.22 4
 -4 4 -3 79544.9 2846.14 1
 -4 4 -3 72994.7 2817.51 3
 4 4 4 23291.2 1585.8 8
 -4 -4 4 23624.8 1884 2
 -4 4 -4 23027.2 1579.53 1
 -4 4 -4 22889.1 1668.33 3
 4 4 4 21375.4 1998.15 4
 -4 4 -5 2130.22 579.38 3
 -4 -4 5 1483.48 516.55 2
 4 4 5 2180.6 729.537 4
 -4 4 -6 1090.79 507.011 3
 4 4 6 505.527 415.582 4
 -4 4 -7 21031 1827.09 3
 4 4 7 15146.9 1844.42 4
 -4 4 -8 10822.1 472.555 17
 4 4 8 12069.2 1676.44 4
 -4 4 -8 11040.6 468.823 9
 -4 4 -9 11600.9 505.604 17
 -4 4 -9 11884.4 500.894 9
 -4 4 -10 1996.78 217.397 9
 -4 4 -10 2267.11 239.759 17
 -4 4 -11 2781.29 264.03 17
 -4 4 -11 2826.38 265.924 9
 -4 4 -12 2679.55 261.759 17
 -4 4 -12 2359.79 240.745 9
 -4 4 -13 581.698 143.941 9
 -4 4 -13 600.049 143.478 17
 -4 4 -14 407.007 128.926 9
 -4 4 -14 212.733 105.576 17
 -4 4 -15 2510.58 216.944 17
 -4 4 -15 2455.41 222.613 9
 -4 4 -16 877.863 126.022 9
 -4 4 -16 891.401 118.882 17
 -4 4 -17 138.915 64.994 9
 4 5 -16 43.0981 46.1887 11
 -4 5 16 53.0568 68.4874 10
 -4 5 15 1174.82 156.35 10
 -4 5 14 99.6285 91.3959 10
 4 5 -13 6454.32 366.398 13
 -4 5 13 5964.24 361.654 10
 4 5 -12 168.624 101.176 13
 -4 5 12 128.233 105.071 10
 4 5 -11 6385.29 390.677 13
 -4 5 11 7413.76 413.577 10
 4 5 -10 11868.4 528.627 13
 -4 5 10 12620.2 525.441 16
 -4 5 10 11909.3 521.36 10
 4 5 -9 10985.1 504.671 13
 -4 5 9 11886.4 508.411 16
 4 5 -8 2728.34 252.787 13
 -4 5 8 2684.93 250.878 16
 4 5 -7 1025.42 164.469 13
 -4 5 7 841.889 143.633 16
 -4 -5 -6 182.815 382.963 2
 4 5 -6 -183.753 243.015 5
 -4 -5 -5 3033.66 764.13 2
 4 5 -5 1542.88 513.488 5
 -4 -5 -4 800.989 427.925 2
 4 5 -4 448.636 255.656 5
 -4 -5 -3 3867.86 827.932 2
 4 5 -3 5628.26 825.108 6
 4 5 -2 2706.6 590.897 6
 -4 -5 -2 2377.86 671.897 2
 4 5 -1 2722.11 593.004 6
 -4 -5 -1 3720.16 798.539 2
 4 5 0 4490.22 791.557 6
 -4 -5 0 3641.83 777.402 2
 4 5 1 5509.98 870.859 8
 -4 -5 1 4216.74 847.515 2
 4 5 2 2218.08 553.52 8
 -4 -5 2 1982.16 612.229 2
 4 5 3 4094.57 745.232 8
 -4 5 -3 4769.02 783.715 1
 -4 -5 3 3905.95 825.905 2
 -4 5 -4 587.008 320.19 1
 4 5 4 854.769 344.752 8
 -4 -5 4 -10.6909 259.025 2
 -4 5 -5 2841.32 653.066 3
 -4 5 -5 2932.75 665.879 1
 -4 -5 5 3184.64 778.417 2
 -4 5 -6 98.8459 251.557 3
 -4 -5 6 823.219 462.541 2
 -4 5 -7 830.216 152.28 9
 -4 5 -7 597.815 379.276 3
 -4 5 -7 587.04 131.688 17
 -4 5 -8 2628.97 251.996 17
 -4 5 -8 2435.65 238.971 15
 -4 5 -8 2895.92 256.82 9
 -4 5 -9 10393.1 490.985 17
 -4 5 -9 11243.1 490.025 9
 -4 5 -10 11344.3 514.298 17
 -4 5 -10 11821.8 510.712 9
 -4 5 -11 6915.86 407.646 17
 -4 5 -11 7384.35 412.334 9
 -4 5 -12 -36.5053 113.389 9
 -4 5 -12 187.752 114.953 17
 -4 5 -13 6699.03 385.954 17
 -4 5 -13 6472.23 371.23 9
 -4 5 -14 289.788 118.342 9
 -4 5 -14 341.983 118.428 17
 -4 5 -15 940.401 143.385 9
 -4 5 -15 861.501 132.157 17
 -4 5 -16 147.219 77.9432 9
 -4 5 -16 212.238 77.1991 17
 -4 6 15 301.927 94.4873 10
 -4 6 14 492.533 117.311 10
 4 6 -13 447.836 132.006 13
 -4 6 13 220.582 107.633 10
 4 6 -12 654.027 149.203 13
 -4 6 12 462.972 127.886 10
 4 6 -11 987.312 173.151 13
 -4 6 11 897.585 164.883 10
 4 6 -10 15386.4 606.55 13
 -4 6 10 15706.8 591.765 10
 4 6 -9 16479.6 630.967 13
 -4 6 9 17893.8 611.336 16
 -4 6 9 17646.1 623.425 10
 4 6 -8 30767.4 848.71 13
 4 6 -7 3328.88 283.048 13
 4 6 -6 384.469 130.911 13
 4 6 -5 6008.83 362.933 13
 4 6 -5 6076.91 1094.36 8
 4 6 -5 4717.89 895.739 5
 4 6 -4 17500.4 1800.1 8
 -4 -6 -4 19461.1 1875.72 2
 4 6 -4 19860.8 1800.62 5
 -4 -6 -3 229.495 308.355 2
 4 6 -3 1036.74 440.726 8
 4 6 -3 568.729 323.987 6
 4 6 -3 811.874 422.574 5
 4 6 -2 8012.86 1190.63 8
 4 6 -2 8299.91 1084.7 6
 -4 -6 -2 6813.52 1098.03 2
 4 6 -1 3263.36 767.907 8
 4 6 -1 3920.09 765.338 6
 -4 -6 -1 3512.14 827.376 2
 4 6 0 5994.66 1002.99 8
 4 6 0 4550.04 838.78 6
 -4 -6 0 4847.4 945.219 2
 4 6 1 2324.34 623.928 8
 4 6 1 1947.25 581.267 6
 -4 -6 1 2389.67 714.982 2
 4 6 2 5411.52 926.108 8
 4 6 2 7150.7 1066.27 6
 -4 -6 2 6825.23 1122.04 2
 4 6 3 338.301 253.894 8
 -4 -6 3 -753.602 454.663 2
 4 6 4 17004 1560.06 8
 -4 -6 4 17344 1808.53 2
 -4 6 -4 17115.9 1608.04 1
 -4 6 -5 4690.85 892.835 1
 -4 6 -6 214.299 84.8168 9
 -4 6 -6 280.056 119.905 17
 -4 6 -6 195.886 90.8615 15
 -4 6 -7 3684.79 291.041 17
 -4 6 -7 3618.58 292.568 15
 -4 6 -7 3740.67 283.632 9
 -4 6 -8 30575.3 828.912 17
 -4 6 -8 32182 859.347 15
 -4 6 -8 30850.2 803.404 9
 -4 6 -9 17345.1 630.945 17
 -4 6 -9 17090.1 628.226 15
 -4 6 -9 16076.2 592.427 9
 -4 6 -10 14111.6 575.571 17
 -4 6 -10 15859.8 594.157 15
 -4 6 -10 14713.6 569.933 9
 -4 6 -11 600.457 144 9
 -4 6 -11 880.41 165.321 17
 -4 6 -12 615.967 144.398 9
 -4 6 -12 450.053 132.285 17
 -4 6 -13 214.701 102.933 9
 -4 6 -13 356.23 130.795 17
 -4 6 -14 236.361 104.791 9
 -4 6 -14 365.807 108.595 17
 -4 6 -15 294.539 97.7333 9
 -4 6 -15 188.196 82.119 17
 -4 6 -16 1028 111.978 9
 -4 7 14 67.5406 59.9786 10
 4 7 -13 1257.69 169.91 13
 -4 7 13 1156.46 151.561 10
 4 7 -12 1041.05 175.021 13
 -4 7 12 1060.13 151.877 10
 4 7 -11 759.289 164.67 13
 -4 7 11 669.61 140.683 10
 4 7 -10 237.696 109.759 13
 -4 7 10 301.391 118.109 10
 4 7 -9 1956.24 226.893 13
 4 7 -8 1861.7 234.453 13
 4 7 -7 1691.31 215.531 13
 4 7 -6 29843 834.949 13
 4 7 -5 22665.2 718.351 13
 4 7 -4 4388.26 319.618 13
 4 7 -4 4671.4 320.243 14
 -4 7 3 909.551 160.337 15
 4 7 -2 21981.7 1889.88 6
 4 7 -1 -469.43 354.491 6
 4 7 0 1658.46 593.699 8
 4 7 0 803.549 414.538 6
 4 7 1 745.286 406.538 8
 4 7 1 -633.576 398.313 6
 4 7 2 23507.8 2009.42 8
 -4 7 -2 24755.1 734.654 15
 -4 7 -3 940.238 158.203 17
 -4 7 -3 643.32 140.175 15
 -4 7 -4 4668.93 314.797 17
 -4 7 -4 4529.72 330.325 15
 -4 7 -5 22635.2 686.844 17
 -4 7 -5 21790 707.653 15
 -4 7 -6 30856.5 816.869 17
 -4 7 -6 29842.4 834.365 15
 -4 7 -7 1816.54 205.452 9
 -4 7 -7 1810.32 211.478 17
 -4 7 -7 1938.62 228.191 15
 -4 7 -8 1489.28 186.923 9
 -4 7 -8 1305.27 196.503 17
 -4 7 -8 1600.84 211.769 15
 -4 7 -9 2819.73 265.384 17
 -4 7 -9 2294.65 246.802 15
 -4 7 -9 2669.57 249.357 9
 -4 7 -10 537.928 130.944 9
 -4 7 -10 467.435 133.643 17
 -4 7 -10 461.512 133.887 15
 -4 7 -11 781.713 149.653 9
 -4 7 -11 553.199 143.616 17
 -4 7 -11 892.612 149.493 15
 -4 7 -12 1073.58 155.606 9
 -4 7 -12 809.146 153.81 17
 -4 7 -13 1051.27 147.103 9
 -4 7 -13 1076.51 161.906 17
 -4 7 -14 132.8 80.3021 17
 -4 7 -14 115.918 75.4278 9
 -4 7 -15 40.1601 60.9491 17
 -4 7 -15 170.857 57.5496 9
 4 8 -14 428.291 87.0755 15
 4 8 -13 706.106 130.709 13
 4 8 -12 230.171 107.307 13
 4 8 -11 405.434 138.979 13
 4 8 -10 1240.52 185.86 13
 4 8 -9 1339.64 195.444 13
 4 8 -8 2313.08 254.113 13
 4 8 -7 735.475 164.112 13
 4 8 -6 996.108 174.47 13
 4 8 -5 1397.77 192.977 14
 4 8 -5 1489.4 201.68 13
 4 8 -4 14886.2 590.572 13
 4 8 -4 14015.8 571.545 14
 4 8 -3 3650.21 299.309 13
 4 8 -3 3472.14 288.943 14
 -4 8 2 2961.21 265.593 15
 4 8 -2 3235.34 285.894 14
 -4 8 1 2876.58 268.415 15
 4 8 -1 2959.84 276.72 14
 -4 8 0 24111.2 739.025 15
 4 8 0 22007.6 731.012 14
 -4 8 -1 2870.61 276.24 15
 -4 8 -2 3349.85 289.043 15
 -4 8 -3 4218.52 333.648 15
 -4 8 -4 17660.8 603.707 17
 -4 8 -4 16913.5 633.767 15
 -4 8 -5 1491.95 192.739 17
 -4 8 -5 1294.48 202.046 15
 -4 8 -6 968.336 172.559 17
 -4 8 -6 791.355 167.896 15
 -4 8 -7 635.819 144.843 17
 -4 8 -7 712.143 166.084 15
 -4 8 -8 1477.43 194.547 17
 -4 8 -8 1355.42 194.307 15
 -4 8 -9 1649.41 199.043 17
 -4 8 -9 1774.02 215.07 15
 -4 8 -9 1814.29 196.244 9
 -4 8 -10 1173.8 172.476 17
 -4 8 -10 931.517 159.085 15
 -4 8 -10 1279.09 169.383 9
 -4 8 -11 435.914 115.546 17
 -4 8 -11 683.4 141.716 15
 -4 8 -11 371.057 102.318 9
 -4 8 -12 140.36 103.268 17
 -4 8 -12 161.559 85.497 15
 -4 8 -12 5.79661 70.8105 9
 -4 8 -13 470.266 106.366 17
 -4 8 -13 522.639 94.748 9
 -4 8 -14 266.388 77.2686 17
 4 9 -13 1373.98 137.428 15
 4 9 -12 542.065 114.179 13
 4 9 -11 3670.37 259.837 13
 4 9 -10 1230.66 184.079 13
 4 9 -9 2420.71 243.981 13
 4 9 -8 1166.83 186.328 13
 4 9 -7 2772.84 268.987 13
 4 9 -6 3344.43 293.051 13
 4 9 -5 16280.3 616.317 13
 4 9 -5 17116 628.52 14
 4 9 -4 2335.22 243.196 13
 4 9 -4 2280.19 244.421 14
 4 9 -3 6186.04 384.985 13
 4 9 -3 5879.88 389.991 14
 4 9 -2 13980.3 567.316 13
 4 9 -2 13559.3 580.684 14
 4 9 -1 771.363 156.989 14
 4 9 -1 670.079 144.891 13
 -4 9 1 649.345 153.128 15
 4 9 0 911.744 176.324 14
 -4 9 0 1028.93 186.464 15
 4 9 1 622.697 157.226 14
 -4 9 -1 811.46 162.301 15
 -4 9 -2 15713.7 614.356 15
 4 9 2 14609.1 615.016 14
 -4 9 -3 5876.23 387.719 15
 4 9 3 5512.94 388.004 14
 4 9 4 2177.56 254.112 14
 -4 9 -4 2254.25 249.268 15
 -4 9 -5 16228.3 628.233 15
 -4 9 -6 3272.03 266.071 17
 -4 9 -6 2832.3 272.18 15
 -4 9 -7 3234.87 267.115 17
 -4 9 -7 2715.87 263.894 15
 4 9 8 1216.01 186.511 14
 -4 9 -8 1175.52 171.214 17
 -4 9 -8 1047.37 175.171 15
 -4 9 -9 2276.41 220.201 17
 -4 9 -9 2183.66 227.959 15
 4 9 9 2341.39 232.071 14
 4 9 10 1229.02 159.937 14
 -4 9 -10 997.029 158.751 17
 -4 9 -10 1017.58 163.662 15
 -4 9 -11 3880.02 255.091 17
 -4 9 -11 4263.34 270.323 15
 -4 9 -12 367.101 98.1869 17
 -4 9 -12 287.522 76.6663 15
 4 10 -11 1747.43 158.932 13
 4 10 -11 1627.77 161.499 15
 4 10 -10 138.958 92.8623 13
 4 10 -9 418.61 119.892 13
 4 10 -8 768.431 147.903 13
 4 10 -7 4335.92 305.51 13
 4 10 -6 2241.28 232.178 13
 4 10 -6 2635.65 239.122 14
 4 10 -5 672.87 143.089 13
 4 10 -5 775.568 153.698 14
 4 10 -4 1368.68 193.159 14
 4 10 -4 1239.34 183.036 13
 4 10 -3 5522.29 356.424 13
 4 10 -3 5621.17 373.496 14
 4 10 -2 3089.78 263.537 13
 4 10 -2 2443.74 259.749 14
 4 10 -1 1171.59 200.107 14
 4 10 -1 984.952 161.919 13
 -4 10 1 976.148 156.794 15
 4 10 0 251.979 128.122 14
 -4 10 0 -133.844 124.315 15
 4 10 1 1482.9 211.272 14
 -4 10 -1 1751.7 221.452 15
 -4 10 -2 3362.57 295.448 15
 4 10 2 2774.37 276.229 14
 -4 10 -3 5941.78 381.115 15
 4 10 3 5777.04 391.313 14
 4 10 4 1201.15 196.843 14
 -4 10 -4 1330.59 202.687 15
 4 10 5 1330.13 203.016 14
 -4 10 -5 1706.77 224.667 15
 -4 10 -6 2691.48 264.274 15
 4 10 6 2640.41 263.302 14
 -4 10 -7 4352.13 316.62 15
 4 10 7 4190.49 308.192 14
 4 10 8 1173.42 172.792 14
 -4 10 -8 958.825 167.734 15
 4 10 9 264.098 93.4088 14
 -4 10 -9 223.103 102.555 15
 -4 10 -10 93.9971 88.3772 15
 -4 10 -11 2079.54 167.99 15
 4 11 -9 831.102 110.203 13
 4 11 -9 1007.8 124.108 15
 4 11 -8 692.399 112.071 13
 4 11 -8 806.348 124.387 15
 4 11 -7 748.811 132.894 13
 4 11 -7 520.37 111.772 15
 4 11 -6 676.713 128.21 13
 4 11 -6 769.032 126.347 14
 4 11 -5 1442.69 165.843 13
 4 11 -5 1479.63 180.262 14
 4 11 -4 743.867 130.865 13
 4 11 -4 544.545 137.156 14
 4 11 -3 660.186 147.079 14
 4 11 -3 973.038 150.015 13
 4 11 -2 519.77 126.213 14
 4 11 -1 3222.21 278.992 14
 4 11 0 124.096 98.9747 14
 -4 11 0 -3.89296 107.163 15
 -4 11 -1 3542.5 278.311 15
 4 11 1 3540.36 305.129 14
 4 11 2 656.147 165.368 14
 -4 11 -2 678.755 151.194 15
 4 11 3 922.976 180.216 14
 -4 11 -3 613.337 145.762 15
 4 11 4 726.014 156.613 14
 -4 11 -4 767.99 156.323 15
 4 11 5 1306.38 185.603 14
 -4 11 -5 1456.48 190.832 15
 4 11 6 696.63 138.146 14
 -4 11 -6 701.923 142.235 15
 4 11 7 991.476 148.964 14
 -4 11 -7 1060.46 161.509 15
 4 11 8 412.819 91.7853 14
 -4 11 -8 648.524 128.073 15
 -4 11 -9 1711.22 167.68 15
 -4 11 -10 291.031 83.0398 15
 4 12 -6 908.812 115.602 14
 4 12 -5 52.0214 72.1122 14
 4 12 -4 1199.75 157.961 14
 4 12 -3 2053.28 204.345 14
 4 12 -2 1411.55 181.039 14
 4 12 -1 925.162 153.532 14
 4 12 0 3774.13 281.938 14
 4 12 1 632.395 140.572 14
 -4 12 -1 246.034 82.0277 15
 4 12 2 963.835 161.137 14
 -4 12 -2 1079.02 146.219 15
 -4 12 -3 2111.25 196.367 15
 4 12 3 1920.1 203.139 14
 4 12 4 1029.47 157.132 14
 -4 12 -4 808.906 130.005 15
 4 12 5 151.965 78.153 14
 -4 12 -5 -95.1634 94.7162 15
 4 12 6 809.214 114.71 14
 -4 12 -6 733.491 117.483 15
 -4 12 -7 3597.16 217.985 15
 -4 12 -8 173.255 72.2223 15
 4 13 -3 191.496 72.8838 14
 4 13 -2 3231.7 207.682 14
 4 13 -1 3469.01 222.703 14
 4 13 0 2464.16 196.085 14
 4 13 1 2988.78 212.559 14
 4 13 2 3350.79 219.164 14
 4 13 3 83.9653 53.0788 14
 -5 0 0 297.731 235.802 2
 5 0 0 20.775 299.554 4
 -5 0 -1 2252.14 508.069 2
 5 0 -1 1739.9 531.767 4
 5 0 1 2369.4 688.284 4
 -5 0 -2 5293.09 785.494 2
 -5 0 -3 14454.5 1329.74 2
 -5 0 -4 87.437 194.589 2
 -5 0 -5 78.4536 339.602 2
 -5 0 -6 6252.36 1017.94 2
 -5 0 -6 8445.57 1165.8 3
 -5 0 -7 17490.3 1706.84 2
 -5 0 -7 19134.6 1793.63 3
 5 0 -8 7067.27 398.351 12
 -5 0 8 6648.54 375.662 16
 -5 0 -9 1200.57 170.604 9
 5 0 -9 1275.51 199.2 12
 -5 0 9 1054.71 168.335 16
 5 0 -10 4546.1 342.125 12
 -5 0 10 4069.91 313.99 16
 -5 0 -10 4979.84 328.533 9
 -5 0 -11 321.829 112.649 9
 5 0 -11 525.546 142.586 12
 -5 0 -12 931.801 157.292 9
 5 0 -12 865.477 176.082 12
 -5 0 -13 88.1062 83.8691 9
 5 0 -13 -40.3444 102.927 12
 -5 0 13 172.159 110.159 10
 -5 0 14 1882.1 197.67 10
 -5 0 -14 1879.35 189.032 9
 -5 0 15 1713.83 174.544 10
 -5 0 16 1006.12 121.643 10
 -5 1 16 723.222 112.452 10
 -5 1 15 657.977 125.993 10
 -5 1 14 208.548 109.787 10
 5 1 -13 151.561 120.182 12
 -5 1 13 40.1392 94.3909 10
 5 1 -12 3935.17 316.649 12
 5 1 -11 1477.12 207.453 12
 -5 1 11 1232.27 187.232 16
 5 1 -10 1421.25 215.585 12
 -5 1 10 1223.05 190.004 16
 5 1 -9 1876.67 231.116 12
 -5 1 9 2146.6 245.402 16
 5 1 -8 7717.76 417.842 12
 -5 1 8 8225.14 419.983 16
 -5 -1 -7 1767.18 586.928 3
 -5 -1 -7 279.945 360.377 2
 -5 -1 -6 10297.9 1304.68 2
 -5 -1 -5 24347.1 1904.97 2
 -5 -1 -4 6981.01 1006.68 2
 -5 -1 -3 446.178 259.482 2
 -5 -1 -2 4189.85 721.038 2
 -5 -1 -1 17663 1441.3 2
 5 1 -1 15789.8 1502.6 4
 -5 -1 0 45922.9 2263.33 2
 5 1 0 46387.6 2657.81 4
 5 -1 0 39995.3 2402.68 4
 -5 -1 1 16962.8 1346.19 2
 5 1 1 15174.8 1583.36 4
 -5 1 -2 4395.05 686.938 2
 5 1 2 3553.67 891.485 4
 -5 -1 2 3640.87 621.427 2
 -5 1 -3 1435.14 444.597 2
 5 1 3 1013.41 540.765 4
 -5 1 -4 6702.03 919.635 2
 5 1 4 4938.96 1082.58 4
 -5 1 -5 21345.6 1719.6 2
 -5 1 -5 23201.7 1845.93 3
 -5 1 -6 9466.56 1228.97 3
 -5 1 -6 9893.78 1258.25 2
 -5 1 -7 1818.65 608.867 3
 5 -1 -8 8353.43 429.736 12
 -5 -1 8 6991.56 380.705 16
 -5 1 -8 8188.32 409.027 9
 5 -1 -9 1687.12 216.77 12
 -5 -1 9 1965.8 218.432 16
 -5 1 -9 1872.79 208.218 9
 -5 1 -10 1300.5 179.761 9
 5 -1 -10 1097.39 179.582 12
 -5 -1 10 1146.87 173.092 16
 -5 1 -11 1241.64 182.268 9
 5 -1 -11 995.679 180.207 12
 5 -1 -12 3313.65 296.434 12
 -5 1 -12 3808.4 299.729 9
 -5 1 -13 152.509 86.4022 9
 5 -1 -13 152.555 97.7947 12
 -5 -1 13 250.305 111.295 10
 -5 1 -14 111.914 90.4784 9
 -5 -1 14 182.899 87.4539 10
 -5 1 -15 433.078 99.5365 9
 -5 1 -16 685.122 102.294 9
 -5 2 16 829.019 119.682 10
 -5 2 15 78.1124 85.4063 10
 -5 2 14 82.1194 97.4802 10
 5 2 -13 847.613 168.334 12
 -5 2 13 1199.1 186.331 10
 5 2 -12 2699.3 267.979 12
 5 2 -11 407.9 135.219 12
 -5 2 11 278.87 125.896 16
 5 2 -10 2392.81 256.643 12
 -5 2 10 2503.16 256.314 16
 5 2 -9 1055.95 181.592 12
 -5 2 9 928.595 158.258 16
 5 2 -8 10362.3 480.186 12
 -5 2 8 9575.15 459.478 16
 -5 -2 -7 7567.1 1156.08 3
 -5 -2 -7 6495.64 1084.26 2
 -5 -2 -6 12255.9 1451.05 2
 -5 -2 -5 3796.4 797.29 2
 -5 -2 -4 16891.3 1606.77 2
 -5 -2 -3 17464.3 1587.9 2
 -5 -2 -2 17028.3 1513.94 2
 -5 -2 -1 5380.98 855.287 2
 5 2 0 2743.93 724.133 4
 -5 -2 0 4204.83 761.277 2
 5 2 1 6638.59 1077.92 4
 -5 -2 1 5219.54 811.429 2
 -5 -2 2 16167.3 1433.77 2
 5 2 2 16424.1 1735.45 4
 -5 -2 3 15899 1421.57 2
 5 2 3 16634.9 1825.46 4
 5 2 4 14077.8 1724.34 4
 -5 2 -4 15288.9 1464.39 3
 -5 2 -5 3176.94 713.52 3
 5 2 5 4845.44 1090.66 4
 5 2 6 9276.42 1505.85 4
 -5 2 -6 10634.1 1320.93 3
 -5 2 -7 6803.85 1092.29 3
 5 2 7 5965.05 1243.94 4
 5 -2 -8 10586.8 481.942 12
 -5 2 -8 11481.3 483.57 17
 -5 2 -8 10763 474.051 9
 -5 2 -9 1073.53 166.12 9
 5 -2 -9 1005.85 176.902 12
 -5 2 -9 1128.45 174.693 17
 -5 -2 9 968.012 153.182 16
 5 -2 -10 2033.47 236.392 12
 -5 2 -10 2525.25 245.039 17
 -5 2 -10 2026.79 224.08 9
 -5 2 -11 345.294 112.953 9
 5 -2 -11 280.183 121.607 12
 -5 2 -11 608.276 142.111 17
 5 -2 -12 2423.47 253.871 12
 -5 2 -12 2674.17 241.618 17
 -5 2 -12 2293.96 241.461 9
 -5 2 -13 1024.73 176.501 9
 5 -2 -13 1332.95 182.245 12
 -5 2 -14 162.53 98.5195 9
 -5 2 -15 -125.861 86.6625 9
 -5 2 -16 945.812 117.199 9
 -5 3 16 -38.3364 63.8025 10
 -5 3 15 550.305 121.988 10
 -5 3 14 407.756 120.792 10
 -5 3 13 754.452 159.788 10
 5 3 -12 589.743 135.269 12
 -5 3 12 415.586 136.857 10
 5 3 -11 1164.95 181.653 12
 -5 3 11 1340.1 198.92 16
 5 3 -10 4232.8 319.629 12
 -5 3 10 4264.12 326.502 16
 5 3 -9 4484.38 330.865 12
 -5 3 9 3732.11 300.939 16
 5 3 -8 12949.1 516.343 13
 5 3 -8 14588.1 568.047 12
 -5 3 8 14578.4 566.138 16
 5 3 -7 3396.29 273.738 12
 -5 3 7 3213.21 268.475 16
 -5 -3 -6 12212.1 1476.67 2
 -5 -3 -5 1659.5 594.273 2
 -5 -3 -4 8764.5 1203.06 2
 -5 -3 -3 39936.1 2492.38 2
 -5 -3 -2 28062.7 2053.02 2
 -5 -3 -1 27456.8 2000.87 2
 -5 -3 0 8767.83 1135.55 2
 -5 -3 1 25224.3 1901.12 2
 5 3 1 29344.5 2311.84 4
 -5 -3 2 24556.2 1882.17 2
 5 3 2 24406.6 2146.39 4
 -5 3 -2 23032.6 1695.36 3
 -5 -3 3 41253.4 2470.2 2
 5 3 3 38270 2776.16 4
 -5 3 -3 38151.1 2265.39 3
 -5 3 -4 8059.36 1116.82 3
 5 3 4 10909.6 1537.75 4
 -5 -3 4 9813.64 1233.01 2
 -5 3 -5 1882.85 572.73 3
 5 3 5 2804.73 817.733 4
 -5 -3 5 1939.66 538.64 2
 -5 3 -6 12237.8 1415.71 3
 5 3 6 10490.4 1596.17 4
 5 -3 -7 2791.91 250.039 12
 -5 3 -7 3348.63 272.014 17
 -5 3 -7 3160.16 261.305 9
 5 -3 -8 12160.2 520.648 12
 -5 3 -8 13779.3 549.438 17
 -5 3 -8 12522.2 519.513 9
 5 -3 -9 3474.32 291.193 12
 -5 3 -9 3751.44 299.883 17
 -5 3 -9 3976.59 305.749 9
 5 -3 -10 4354.23 322.388 12
 -5 3 -10 4397.19 322.397 17
 -5 3 -10 4459.92 327.991 9
 -5 3 -11 882.358 168.494 9
 5 -3 -11 1059.13 173.531 12
 -5 3 -11 1130.92 177.816 17
 -5 3 -12 455.181 145.065 9
 5 -3 -12 294.928 117.801 12
 -5 3 -12 531.872 140.279 17
 -5 3 -13 443.2 122.148 9
 5 -3 -13 523.832 120.891 12
 -5 3 -13 749.123 138.054 17
 -5 3 -14 787.125 146.332 9
 -5 3 -14 646.418 122.542 17
 -5 3 -15 430.848 109.835 9
 -5 3 -16 23.3563 60.3134 9
 -5 4 16 664.068 95.5442 10
 -5 4 15 73.8255 78.1319 10
 -5 4 14 2329.24 215.965 10
 -5 4 13 495.915 143.545 10
 5 4 -12 3019.12 250.451 13
 -5 4 12 2988.54 269.624 10
 5 4 -11 3063.64 261.73 13
 5 4 -11 3094.33 268.49 12
 5 4 -10 8393.12 428.405 13
 5 4 -10 9325.54 459.347 12
 -5 4 10 8435.9 442.727 16
 5 4 -9 2356.63 237.523 13
 5 4 -9 2514.15 246.731 12
 -5 4 9 2304.63 244.394 16
 5 4 -8 2720.44 255.351 13
 -5 4 8 2601.2 255.444 16
 5 4 -7 3208.79 273.712 13
 -5 4 7 3409.14 284.128 16
 5 4 -6 5001.65 329.215 13
 -5 4 6 5318.4 340.215 15
 -5 4 6 5782.23 348.777 16
 -5 -4 -5 11222 1443.46 2
 -5 -4 -4 3924.43 861.057 2
 -5 -4 -3 11836.7 1427.84 2
 -5 -4 -2 21156.3 1888.99 2
 5 4 -1 5736.38 873.416 6
 -5 -4 -1 4005.86 827.129 2
 -5 -4 0 2164.8 625.729 2
 -5 -4 1 5356.2 961.127 2
 -5 -4 2 20668.5 1867.37 2
 5 4 3 13240.9 1364.56 8
 -5 -4 3 13554.4 1534.6 2
 5 4 3 9816.32 1441.35 4
 -5 4 -4 1588.91 531.526 3
 5 4 4 1457.38 639.633 4
 -5 -4 4 1486.32 476.987 2
 -5 4 -5 11274.9 1343.24 3
 5 4 5 12525.2 1701.35 4
 -5 -4 5 9979.36 1347.82 2
 -5 4 -6 6367.56 363.07 17
 -5 4 -6 5931.93 351.407 9
 -5 -4 6 5745.89 1078.66 2
 5 -4 -7 2625.15 244.611 12
 -5 4 -7 2438.09 240.425 17
 -5 4 -7 2502.79 244.428 9
 5 -4 -8 2634.38 250.769 12
 -5 4 -8 2585.42 252.258 17
 -5 4 -8 2696.9 253.97 9
 -5 4 -9 1603.77 207.664 9
 5 -4 -9 1451.43 187.254 12
 -5 4 -9 1582.15 209.479 17
 5 -4 -10 8468.99 428.593 12
 -5 4 -10 8193.23 437.546 17
 -5 4 -10 8955.7 456.266 9
 5 -4 -11 2287.55 228.761 12
 -5 4 -11 3220.75 280.936 17
 -5 4 -11 2916.25 269.916 9
 5 -4 -12 3865.24 280.711 12
 -5 4 -12 3614.86 287.288 17
 -5 4 -12 3564.99 287.249 9
 -5 4 -13 283.172 121.944 9
 5 -4 -13 113.931 81.959 12
 -5 4 -13 281.849 111.435 17
 -5 4 -14 2767.76 219.234 17
 -5 4 -14 2351.16 217.943 9
 -5 4 -15 -7.26741 75.7056 9
 -5 4 -16 900.132 112.193 9
 -5 5 15 784.039 116.174 10
 -5 5 14 71.8781 83.0953 10
 5 5 -13 141.101 87.231 13
 -5 5 13 -93.4221 101.517 10
 5 5 -12 1490.4 182.301 13
 -5 5 12 1512.23 194.954 10
 5 5 -11 4420.51 312.674 13
 -5 5 11 4565.92 324.107 10
 5 5 -10 5014.21 341.251 13
 -5 5 10 4828.6 334.344 16
 5 5 -9 1417.23 195.153 13
 -5 5 9 1608.35 206.961 16
 5 5 -8 62.7431 90.6276 13
 -5 5 8 300.367 125.27 16
 5 5 -7 1085.3 179.094 13
 -5 5 7 1349.6 196.394 16
 5 5 -6 8786.37 443.242 13
 -5 5 6 9084.8 442.268 16
 -5 5 6 9130.61 443.244 15
 -5 5 5 100.121 92.0972 16
 -5 5 5 7.83975 101.394 15
 5 5 -4 19407.4 1793.93 5
 -5 -5 -3 1480.5 560.23 2
 -5 -5 -2 952.949 465.216 2
 5 5 -1 4288.27 791.756 6
 -5 -5 -1 3825.95 884.061 2
 5 5 0 8290.58 1129.69 6
 -5 -5 0 8943.51 1279.49 2
 5 5 1 2301.63 644.396 8
 -5 -5 1 2620.73 700.809 2
 5 5 2 657.463 351.38 8
 -5 -5 2 318.988 341.05 2
 5 5 3 1007.12 446.856 8
 -5 -5 3 1154.81 572.02 2
 -5 -5 4 18244.1 1888.04 2
 -5 5 -4 20449.7 642.022 17
 -5 5 -5 316.671 105.254 17
 -5 5 -5 207.476 114.65 15
 -5 5 -5 -22.2675 77.711 9
 -5 5 -6 8710.02 438.019 17
 -5 5 -6 7644.6 422.473 15
 -5 5 -6 8731.62 433.031 9
 -5 5 -7 951.063 165.448 9
 -5 5 -7 1009.13 164.624 17
 -5 5 -7 1263.08 192.698 15
 -5 5 -8 595.163 134.418 9
 -5 5 -8 248.616 113.138 17
 -5 5 -8 479.847 124.595 15
 -5 5 -9 1031.16 177.763 9
 -5 5 -9 1130.52 191.66 17
 -5 5 -10 4291.64 320.351 17
 -5 5 -10 4558 329.695 9
 -5 5 -11 4713.02 339.551 17
 -5 5 -11 4768.95 330.527 9
 -5 5 -12 1471.99 191.068 9
 -5 5 -12 1560.88 200.79 17
 -5 5 -13 58.1443 102.168 9
 -5 5 -13 -43.4564 81.768 17
 -5 5 -14 103.199 87.3165 17
 -5 5 -14 208.981 102.997 9
 -5 5 -15 808.147 119.338 9
 -5 6 14 169.531 76.1789 10
 5 6 -13 1315.49 155.688 13
 -5 6 13 1311.49 157.435 10
 5 6 -12 1317.71 173.31 13
 -5 6 12 1056.97 159.839 10
 5 6 -11 1120.08 173.431 13
 -5 6 11 1134.63 173.654 10
 5 6 -10 589.411 143.562 13
 -5 6 10 523.578 135.457 10
 5 6 -9 9331.95 472.594 13
 -5 6 9 9715.56 457.499 16
 5 6 -8 7247.99 422.675 13
 -5 6 8 7318.4 404.397 16
 5 6 -7 82.9934 105.246 13
 -5 6 7 -67.1172 112.192 16
 5 6 -6 7796.63 433.377 13
 -5 6 6 9047.23 442.393 16
 5 6 -5 358.63 112.104 13
 -5 6 5 231.247 103.198 16
 -5 6 5 398.259 141.064 15
 -5 6 4 5902.93 350.769 16
 -5 6 4 6118.72 382.204 15
 -5 6 3 1996.03 233.087 15
 -5 6 2 13715 549.669 15
 5 6 -1 2644.83 671.48 6
 -5 6 1 3547.15 289.881 15
 -5 6 0 8628.43 446.4 15
 -5 6 -1 4352.06 325.69 15
 -5 6 -2 12686.7 538.172 15
 -5 6 -3 2103.11 239.729 15
 -5 6 -3 1819.81 196.808 9
 -5 6 -4 5942.6 380.249 15
 -5 6 -4 6417.63 363.227 9
 -5 6 -5 286.593 111.916 17
 -5 6 -5 234.47 123.791 15
 -5 6 -5 112.656 80.3509 9
 -5 6 -6 9194.72 458.27 17
 -5 6 -6 9336.84 477.72 15
 -5 6 -6 8398.81 430.167 9
 -5 6 -7 88.0609 101.355 17
 -5 6 -7 163.265 109.972 15
 -5 6 -7 211.639 117.212 9
 -5 6 -8 6608.73 396.562 17
 -5 6 -8 7116.03 412.978 15
 -5 6 -8 7002.8 396.785 9
 -5 6 -9 8455.45 447.577 17
 -5 6 -9 9810.33 470.504 15
 -5 6 -9 9341.15 455.763 9
 -5 6 -10 1042.93 172.001 9
 -5 6 -10 957.077 173.37 17
 -5 6 -11 883.564 152.408 9
 -5 6 -11 868.981 170.757 17
 -5 6 -12 996.736 166.018 17
 -5 6 -12 999.68 158.146 9
 -5 6 -13 1340.4 165.732 17
 -5 6 -13 1521.44 173.963 9
 -5 6 -14 292.538 94.0363 9
 -5 6 -15 445.087 82.4463 9
 5 7 -13 36.8491 76.4699 13
 -5 7 13 137.401 55.1316 10
 5 7 -12 206.029 97.4156 13
 -5 7 12 240.672 91.4401 10
 5 7 -11 1884.96 209.817 13
 -5 7 11 1761.4 182.956 10
 5 7 -10 757.356 154.126 13
 -5 7 10 952.036 147.978 10
 5 7 -9 970.464 176.114 13
 5 7 -8 769.881 166.859 13
 5 7 -7 2796.49 268.587 13
 5 7 -6 1921.88 234.277 13
 5 7 -5 16485.2 630.764 13
 5 7 -4 6412.39 400.971 13
 -5 7 4 6060.13 372.512 15
 -5 7 3 3837.4 309.449 15
 -5 7 2 8634.67 449.354 15
 5 7 -2 7742.11 424.603 14
 -5 7 1 7975.7 434.067 15
 5 7 -1 7825.7 431.522 14
 -5 7 0 25283.1 770.314 15
 -5 7 -1 6470.94 402.979 15
 -5 7 -2 7483.74 432.794 15
 -5 7 -3 4055 322.3 15
 -5 7 -4 5771.2 388.382 15
 -5 7 -5 13743.1 584.87 15
 -5 7 -6 1866.07 220.859 17
 -5 7 -6 1929 231.92 15
 -5 7 -6 1897.23 210.761 9
 -5 7 -7 3111.18 278.936 17
 -5 7 -7 3043.88 279.575 15
 -5 7 -7 3535.26 278.905 9
 -5 7 -8 538.975 151.018 17
 -5 7 -8 513.065 144.274 15
 -5 7 -8 467.032 125.812 9
 -5 7 -9 1138.28 179.871 17
 -5 7 -9 1329.33 188.859 15
 -5 7 -9 1172.08 170.137 9
 -5 7 -10 717.651 154.904 17
 -5 7 -10 1078.39 166.899 15
 -5 7 -10 944.478 158.98 9
 -5 7 -11 1897.9 214.231 17
 -5 7 -11 1641.19 186.428 9
 -5 7 -12 345.922 108.241 17
 -5 7 -12 397.702 109.16 9
 -5 7 -13 225.095 85.9778 9
 -5 7 -14 25.289 41.6082 9
 5 8 -12 332.54 95.2669 13
 5 8 -11 592.518 127.979 13
 5 8 -10 2580.96 238.649 13
 5 8 -9 1078.04 183.299 13
 5 8 -8 210.448 117.726 13
 5 8 -7 209.967 122.754 13
 5 8 -6 1500.15 211.713 13
 5 8 -5 5147.11 360.668 13
 5 8 -4 9141.78 475.639 13
 5 8 -3 4698.53 344.816 13
 -5 8 3 4407.83 327.474 15
 5 8 -3 4138.8 313.495 14
 -5 8 2 9524.73 471.053 15
 5 8 -2 9340.43 472.201 14
 -5 8 1 6148.3 385.144 15
 5 8 -1 7371.85 427.782 14
 5 8 0 61.3359 94.9615 14
 -5 8 0 45.6869 129.04 15
 -5 8 -1 6834.95 411.194 15
 -5 8 -2 10021.3 498.501 15
 -5 8 -3 3949.01 328.43 15
 -5 8 -4 8304.99 457.321 15
 -5 8 -5 4300.85 334.862 15
 -5 8 -6 978.393 190.744 15
 -5 8 -7 337.743 144.319 15
 -5 8 -8 352.432 129.452 15
 -5 8 -8 236.474 103.757 9
 -5 8 -9 963.276 173.008 15
 -5 8 -9 827.525 133.605 9
 -5 8 -10 2096.08 208.08 15
 -5 8 -10 2019.06 187.646 9
 -5 8 -11 968.655 135.693 15
 -5 8 -11 600.613 110.003 9
 -5 8 -12 264.445 67.3149 9
 5 9 -12 122.901 64.7435 13
 5 9 -11 18.2601 74.5171 13
 5 9 -10 136.767 89.0917 13
 5 9 -9 450.575 128.898 13
 5 9 -8 323.374 118.076 13
 5 9 -7 2107.17 231.447 13
 5 9 -6 834.714 171.486 13
 5 9 -5 2677.8 262.45 13
 5 9 -4 280.576 103.242 14
 5 9 -4 132.422 102.305 13
 5 9 -3 8943.01 461.09 13
 -5 9 3 9631.92 443.979 15
 5 9 -3 9692.53 470.236 14
 5 9 -2 873.846 162.59 14
 5 9 -2 719.832 158.8 13
 -5 9 2 648.736 160.724 15
 -5 9 1 6438.34 387.132 15
 5 9 -1 6602.98 407.267 14
 5 9 0 190.376 115.47 14
 -5 9 0 244.894 107.917 15
 -5 9 -1 7243.01 420.492 15
 5 9 1 7501.2 439.903 14
 5 9 2 524.189 156.047 14
 -5 9 -2 331.751 127.712 15
 -5 9 -3 8812.36 466.086 15
 5 9 3 8079.3 461.43 14
 5 9 4 506.986 158.544 14
 -5 9 -4 360.378 145.722 15
 -5 9 -5 2246.08 246.631 15
 -5 9 -6 1213.39 204.729 15
 -5 9 -7 2315.11 242.678 15
 5 9 8 328.44 115.877 14
 -5 9 -8 485.238 141.501 15
 5 9 9 402.929 115.966 14
 -5 9 -9 115.378 97.1522 15
 5 9 10 95.5333 83.0169 14
 -5 9 -10 -84.127 93.4905 15
 -5 9 -11 -20.7878 70.7274 15
 5 10 -10 215.367 84.1104 13
 5 10 -10 149.397 57.4035 15
 5 10 -9 2119.28 184.11 13
 5 10 -8 1813.78 181.319 13
 5 10 -7 252.915 96.0458 13
 5 10 -6 398.701 115.142 13
 5 10 -5 1941.78 213.106 13
 5 10 -4 4205.98 302.215 13
 5 10 -4 4215.73 292.209 14
 5 10 -3 2938.01 256.845 13
 5 10 -3 2838.24 250.642 14
 5 10 -2 1360.33 193.484 14
 5 10 -2 1128.26 170.229 13
 -5 10 2 1670.78 198.399 15
 5 10 -1 1286.79 182.25 14
 5 10 -1 1341.71 183.372 13
 -5 10 1 1250.42 184.702 15
 5 10 0 338.296 116.76 14
 5 10 0 254.028 110.8 13
 -5 10 0 432.519 143.285 15
 5 10 1 992.955 175.026 14
 5 10 1 1200.66 174.596 13
 -5 10 -1 1363.73 194.797 15
 5 10 2 1095.89 189.118 14
 -5 10 -2 685.4 149.707 15
 -5 10 -3 2655.23 254.071 15
 5 10 3 2780.84 270.119 14
 -5 10 -4 3067.76 273.178 15
 5 10 4 3463.81 296.866 14
 5 10 5 1728.44 214.922 14
 -5 10 -5 1413.41 198.075 15
 5 10 6 18.02 94.5543 14
 -5 10 -6 -55.2471 126.54 15
 5 10 7 540.741 132.264 14
 -5 10 -7 388.686 108.366 15
 -5 10 -8 1950.61 190.641 15
 5 10 8 2165.62 202.338 14
 -5 10 -9 1670.4 164.999 15
 5 10 9 1280.74 141.029 14
 -5 10 -10 122.311 65.5389 15
 5 11 -8 289.829 72.3473 13
 5 11 -7 219.757 74.5851 13
 5 11 -6 1167.64 142.815 13
 5 11 -5 977.094 136.053 13
 5 11 -4 846.078 129.549 13
 5 11 -4 658.118 117.131 14
 5 11 -3 186.721 85.2447 14
 5 11 -3 144.273 93.5525 13
 5 11 -2 1299.45 170.397 14
 5 11 -2 1591.06 174.052 13
 5 11 -1 1952.66 192.242 13
 -5 11 1 1698.2 177.084 15
 5 11 -1 1802.13 205.041 14
 5 11 0 1050.72 164.54 14
 -5 11 0 1247.16 167.118 15
 5 11 1 1440.36 190.033 14
 -5 11 -1 1487.5 183.513 15
 5 11 2 1547.19 192.36 14
 -5 11 -2 1301.41 171.999 15
 5 11 3 31.9749 92.8215 14
 -5 11 -3 -250.404 130.58 15
 5 11 4 705.16 149.479 14
 -5 11 -4 587.284 127.195 15
 5 11 5 1028.03 153.222 14
 -5 11 -5 785.53 135.482 15
 5 11 6 1195.53 155.213 14
 -5 11 -6 1021.13 143.682 15
 5 11 7 236.051 81.8058 14
 -5 11 -7 48.1952 84.7003 15
 -5 11 -8 412.449 88.6912 15
 5 12 -3 208.974 72.2314 14
 5 12 -2 1167.55 142.678 14
 5 12 -1 1354.1 153.059 14
 5 12 0 612.414 123.342 14
 5 12 1 1296.28 158.082 14
 -5 12 -1 1338.14 140.43 15
 5 12 2 994.834 140.175 14
 -5 12 -2 609.244 98.9095 15
 5 12 3 132.049 78.6965 14
 -5 12 -3 87.4659 66.9063 15
 5 12 4 404.6 92.1855 14
 -5 12 -4 234.126 71.169 15
 5 12 5 333.851 76.3554 14
 -5 12 -5 371.327 80.0827 15
 6 0 0 16737.8 1726.67 4
 6 0 1 6747.73 1136.89 4
 6 0 2 1754.59 701.494 4
 6 0 3 24009.6 2310.53 4
 -6 0 -4 -137.06 259.438 2
 6 0 4 433.873 394.543 4
 -6 0 -5 1294.83 594.432 2
 -6 0 6 1222.17 179.51 16
 -6 0 -6 995.72 160.429 9
 6 0 -7 199.366 126.034 12
 -6 0 7 33.7505 97.0159 16
 -6 0 -7 -5.6597 82.2351 9
 6 0 -8 784.582 165.048 12
 -6 0 8 792.391 172.243 16
 -6 0 -8 726.958 153.282 9
 6 0 -9 -45.4864 117.841 12
 -6 0 9 -43.6831 106.43 16
 -6 0 -9 -38.7004 81.1979 9
 6 0 -10 52.2576 117.614 12
 -6 0 10 79.0252 94.806 16
 -6 0 -10 158.58 102.303 9
 6 0 -11 364.777 149.828 12
 -6 0 -11 636.003 145.659 9
 6 0 -12 120.848 116.925 12
 -6 0 -12 87.2025 82.1819 9
 6 0 -13 1546.06 200.401 12
 -6 0 13 1912.25 198.11 10
 -6 0 -13 1639.08 173.159 9
 -6 0 14 1165.96 149.181 10
 -6 0 15 -84.6512 59.7085 10
 -6 1 15 2188.05 173.724 10
 -6 1 14 761.227 130.42 10
 6 1 -13 -11.1967 98.46 12
 -6 1 13 52.3189 86.8323 10
 6 1 -12 841.453 169.991 12
 6 1 -11 1267.81 190.054 12
 -6 1 11 949.879 176.832 16
 6 1 -10 107.844 100.94 12
 -6 1 10 377.128 144.214 16
 6 1 -9 1923.23 231.716 12
 -6 1 9 1552.47 208.08 16
 6 1 -8 4073.49 325.434 12
 -6 1 8 3866.98 309.12 16
 -6 -1 -8 3762.71 282.164 9
 6 1 -7 691.891 166.422 12
 -6 1 7 536.18 147.802 16
 -6 -1 -7 689.49 138.85 9
 6 1 -6 300.045 115.328 12
 -6 1 6 617.01 144.192 16
 -6 -1 -6 539.143 119.151 9
 -6 1 5 16808.1 596.829 16
 -6 -1 -4 5774.96 1023.31 2
 -6 -1 -3 1438.94 503.917 2
 -6 -1 -2 1663.4 494.571 2
 6 -1 2 3424.24 905.943 4
 6 -1 1 11542.9 1512.96 4
 6 1 0 3091.85 811.776 4
 6 1 1 13987.7 1666.3 4
 6 1 2 1656.39 680.066 4
 6 1 3 548.791 512.263 4
 6 1 4 5578.68 1224.13 4
 -6 1 -5 16116.8 577.828 9
 -6 -1 6 345.542 109.078 16
 -6 1 -6 347.681 117.34 9
 6 -1 -7 907.097 164.636 12
 -6 -1 7 1349.91 183.657 16
 -6 1 -7 1213.75 181.778 9
 6 -1 -8 3278.64 294.569 12
 -6 -1 8 3430.96 282.524 16
 -6 1 -8 3204.44 277.481 9
 6 -1 -9 1280.96 196.785 12
 -6 -1 9 1673.28 208.73 16
 -6 1 -9 1589.92 204.969 9
 6 -1 -10 278.291 143.268 12
 -6 -1 10 241.05 117.888 16
 -6 1 -10 54.201 89.6249 9
 6 -1 -11 1804.88 227.998 12
 -6 1 -11 1812.93 214.123 9
 6 -1 -12 577.164 160.951 12
 -6 1 -12 500.858 128.76 9
 6 -1 -13 -35.161 104.434 12
 -6 -1 13 -18.9488 72.9466 10
 -6 1 -13 -140.359 94.6636 9
 -6 -1 14 975.24 131.122 10
 -6 1 -14 765.149 120.728 9
 -6 1 -15 1944.57 150.03 9
 -6 2 15 607.083 103.151 10
 -6 2 14 781.271 130.433 10
 -6 2 13 174.262 101.675 10
 6 2 -12 250.347 125.707 12
 6 2 -11 718.872 154.977 12
 -6 2 11 842.566 171.662 16
 6 2 -10 5972.59 380.954 12
 -6 2 10 6074.55 380.5 16
 6 2 -9 621.6 155.361 12
 -6 2 9 408.894 142.152 16
 6 2 -8 5365.47 365.864 12
 -6 2 8 5341.06 359.167 16
 6 2 -7 5606.8 367.623 12
 -6 2 7 5030.64 344.554 16
 6 2 -6 12069.2 523.154 12
 -6 2 6 12378.8 523.184 16
 -6 2 5 3486.45 283.808 16
 -6 2 5 3454.96 287.422 15
 -6 2 4 12143.7 507.609 16
 -6 -2 -4 13642.3 1575.43 2
 -6 2 4 13580.2 542.126 15
 -6 -2 -3 21822.9 1908.29 2
 -6 -2 -2 369.465 438.823 2
 -6 -2 -1 1563.59 502.466 2
 -6 -2 0 13252.9 1434.02 2
 6 2 0 11857.4 1523.85 4
 6 2 1 2438.05 747.969 4
 6 2 2 290.803 381.502 4
 6 2 3 26090.5 2423.71 4
 -6 2 -3 23079.9 1921.91 3
 -6 2 -4 9633.47 1299.1 3
 -6 2 -4 11889.7 495.617 9
 -6 2 -5 2839.58 254.447 9
 -6 2 -6 11724.9 508.15 9
 6 -2 -7 5112.4 351.976 12
 -6 2 -7 5425.14 356.481 9
 6 -2 -8 4169.8 320.119 12
 -6 2 -8 4906.23 341.973 9
 6 -2 -9 507.06 151.002 12
 -6 2 -9 424.803 131.201 9
 6 -2 -10 5771.64 377.861 12
 -6 2 -10 6150.99 380.584 9
 6 -2 -11 646.757 149.351 12
 -6 2 -11 669.028 155.445 9
 6 -2 -12 481.68 130.204 12
 -6 2 -12 369.509 122.095 9
 6 -2 -13 360.312 116.568 12
 -6 2 -13 329.102 111.866 9
 -6 2 -14 731.789 123.254 9
 -6 2 -15 430.865 87.5059 9
 -6 3 15 262.215 79.8459 10
 -6 3 14 -40.6915 75.6289 10
 -6 3 13 445.63 124.572 10
 6 3 -12 4652.78 310.54 12
 -6 3 12 4364.65 309.119 10
 6 3 -11 2653.54 254.37 12
 -6 3 11 2865.81 260.278 16
 6 3 -10 2065.95 233.655 12
 -6 3 10 1873.3 224.123 16
 6 3 -9 370.978 126.595 12
 -6 3 9 537.326 143.553 16
 6 3 -8 8556.16 444.814 12
 -6 3 8 8205.17 438.274 16
 6 3 -7 1634.41 206.895 12
 -6 3 7 1278.02 193.596 16
 6 3 -6 7832.61 407.629 13
 6 3 -6 7619.69 412.379 12
 -6 3 6 7750.96 422.609 16
 -6 3 6 8249.69 439.804 15
 6 3 -5 6633.02 371.569 12
 -6 3 5 6256.22 376.169 16
 -6 3 5 7340.05 413.964 15
 -6 3 4 8882.71 442.453 16
 -6 3 4 9335.24 458.331 15
 -6 3 3 3501.68 278.388 16
 -6 3 3 3526.39 294.409 15
 -6 -3 -2 -191.263 295.042 2
 -6 -3 -1 6215.18 1078.64 2
 -6 -3 0 51.1201 316.569 2
 -6 -3 1 5593.5 961.524 2
 6 3 2 -125.091 298.039 4
 -6 3 -3 3093.09 747.474 3
 -6 3 -3 3440.58 274.553 9
 -6 3 -4 11406.3 490.624 15
 -6 3 -4 11320.6 489.649 9
 -6 3 -5 6910.02 385.303 15
 -6 3 -5 7281.89 401.728 9
 -6 3 -6 8411.97 435.492 9
 6 -3 -7 1436.81 206.202 12
 -6 3 -7 1468.15 205.206 9
 6 -3 -8 8894.66 457.839 12
 -6 3 -8 8500.11 448.607 9
 6 -3 -9 339.494 127.842 12
 -6 3 -9 449.906 143.017 9
 6 -3 -10 1499.42 204.165 12
 -6 3 -10 1537.39 206.262 9
 6 -3 -11 2923.71 263.741 12
 -6 3 -11 2415.5 248.538 9
 6 -3 -12 4264.62 293.108 12
 -6 3 -12 4366.65 306.004 9
 6 -3 -13 328.545 101.068 12
 -6 3 -13 385.038 110.062 9
 -6 3 -14 -12.3407 74.804 9
 -6 3 -15 154.93 66.6917 9
 -6 4 15 288.754 70.9806 10
 -6 4 14 1971.23 174.982 10
 -6 4 13 742.92 135.207 10
 -6 4 12 2292.64 227.685 10
 6 4 -11 484.145 118.311 12
 6 4 -10 3699.01 284.207 12
 -6 4 10 3920.27 305.82 16
 6 4 -9 597.269 135.642 13
 6 4 -9 772.489 145.178 12
 -6 4 9 672.486 153.502 16
 6 4 -8 9886.94 465.529 13
 -6 4 8 10265.5 485.186 16
 6 4 -7 8921.38 445.019 13
 -6 4 7 8138.31 434.732 16
 6 4 -6 5041.79 339.98 13
 -6 4 6 4594.31 331.775 16
 -6 4 6 4672.44 336.005 15
 -6 4 5 1584.19 207.625 16
 -6 4 5 1997.4 233.829 15
 -6 4 4 10006.7 483.836 15
 -6 4 4 9469.24 460.318 16
 -6 4 3 7547.61 410.05 16
 -6 4 3 7595.46 425.625 15
 -6 4 2 6729.92 385.424 16
 -6 4 2 7392.49 421.925 15
 -6 4 1 312.837 122.06 15
 -6 4 0 -70.1603 99.9917 15
 -6 4 0 37.7718 92.1218 9
 -6 4 -1 238.829 119.201 15
 -6 4 -1 177.47 79.2986 9
 -6 4 -2 6939.76 401.946 15
 -6 4 -2 6902.88 382.048 9
 -6 4 -3 7527.55 416.292 15
 -6 4 -3 7642.9 406.321 9
 -6 4 -4 8588.91 443.241 15
 -6 4 -4 9499.03 457.977 9
 -6 4 -5 1149.3 187.858 15
 -6 4 -5 1479.33 196.115 9
 -6 4 -6 5104.98 342.28 15
 -6 4 -6 4831.13 338.329 9
 6 -4 -7 7462.76 413.684 12
 -6 4 -7 8598.24 445.249 9
 6 -4 -8 9762.72 471.136 12
 -6 4 -8 10289.8 489.721 9
 6 -4 -9 499.555 131.844 12
 -6 4 -9 546.501 143.976 9
 6 -4 -10 4009.48 296.106 12
 -6 4 -10 3989.4 306.454 9
 6 -4 -11 468.362 115.32 12
 -6 4 -11 436.465 135.616 9
 6 -4 -12 1984.41 193.598 12
 -6 4 -12 1868.74 204.748 9
 6 -4 -13 832.071 119.345 12
 -6 4 -13 678.166 125.287 9
 -6 4 -14 2155.42 183.151 9
 -6 4 -15 462.45 87.4727 9
 -6 5 14 747.848 100.117 10
 -6 5 13 331.482 103.544 10
 6 5 -12 185.724 81.1884 13
 -6 5 12 107.036 92.4137 10
 6 5 -11 990.677 149.504 13
 -6 5 11 1250.29 182.852 10
 6 5 -10 210.125 78.0721 13
 -6 5 10 303.174 129.085 16
 6 5 -9 177.318 93.7313 13
 -6 5 9 233.599 124.822 16
 6 5 -8 689.924 144.435 13
 -6 5 8 517.898 145.094 16
 6 5 -7 810.674 162.677 13
 -6 5 7 1055.99 169.593 16
 6 5 -6 2123.93 231.068 13
 -6 5 6 1977.69 225.205 16
 -6 5 6 2027.91 228.171 15
 6 5 -5 675.694 144.207 13
 -6 5 5 886.797 168.965 16
 -6 5 5 1027.37 184.554 15
 -6 5 4 11798.8 514.625 16
 -6 5 4 12502.7 544.504 15
 -6 5 3 1780.33 204.779 16
 -6 5 3 2122.56 250.033 15
 -6 5 2 29.9927 85.1598 16
 -6 5 2 201.074 145.826 15
 -6 5 1 119.227 90.5373 16
 -6 5 1 95.1243 110.405 15
 -6 5 0 5775.83 383.061 15
 -6 5 0 5571.65 342.221 9
 -6 5 -1 100.661 124.134 15
 -6 5 -1 100.91 104.601 9
 -6 5 -2 -34.2221 123.189 15
 -6 5 -2 71.3914 96.3721 9
 -6 5 -3 2181.75 247.344 15
 -6 5 -3 2305.69 233.201 9
 -6 5 -4 13052.3 559.117 15
 -6 5 -4 13467 540.502 9
 -6 5 -5 1118.57 190.924 15
 -6 5 -5 1215.14 181.556 9
 -6 5 -6 1974.79 227.056 15
 -6 5 -6 2076.15 224.673 9
 6 -5 -7 648.944 140.84 12
 -6 5 -7 570.338 129.173 15
 -6 5 -7 791.102 156.738 9
 6 -5 -8 838.09 152.269 12
 -6 5 -8 1102.9 179.19 9
 6 -5 -9 218.516 102.997 12
 -6 5 -9 214.739 111.977 9
 -6 5 -10 720.271 158.51 9
 -6 5 -11 838.935 153.532 9
 -6 5 -12 104.541 94.1727 9
 -6 5 -13 126.9 79.1872 9
 -6 5 -14 1100.19 124.994 9
 -6 6 13 175.199 63.6347 10
 6 6 -12 569.89 103.382 13
 -6 6 12 569.863 107.217 10
 6 6 -11 1289.28 161.087 13
 -6 6 11 1140.05 153.56 10
 6 6 -10 429.749 113.06 13
 -6 6 10 397.681 119.582 10
 6 6 -9 2704.64 249.983 13
 -6 6 9 3029.03 255.64 16
 6 6 -8 786.863 160.986 13
 -6 6 8 546.813 131.322 16
 6 6 -7 637.404 149.426 13
 -6 6 7 604.96 139.086 16
 6 6 -6 315.541 117.555 13
 -6 6 6 170.214 111.593 16
 6 6 -5 3667.63 306.51 13
 -6 6 5 3440.93 285.766 16
 -6 6 5 4054.54 312.404 15
 -6 6 4 4510.48 322.322 16
 -6 6 4 3881.33 314.433 15
 -6 6 3 4355.27 317.074 16
 -6 6 3 4276.92 332.726 15
 -6 6 2 1968.42 221.75 16
 -6 6 2 1601.18 219.95 15
 -6 6 1 4545.78 324.557 16
 -6 6 1 4579.28 352.342 15
 -6 6 0 32.2325 101.617 16
 -6 6 0 -4.45923 117.576 15
 -6 6 -1 4028.12 329.118 15
 -6 6 -1 4284.56 302.33 9
 -6 6 -2 2466.97 266.006 15
 -6 6 -2 2081.21 217.445 9
 -6 6 -3 3616.02 313.755 15
 -6 6 -3 3948.33 295.19 9
 -6 6 -4 3936.26 319.275 15
 -6 6 -4 4056.12 306.024 9
 -6 6 -5 4442.15 334.29 15
 -6 6 -5 5048.52 335.103 9
 -6 6 -6 456.382 140.946 15
 -6 6 -6 394.519 122.652 9
 -6 6 -7 412.161 126.49 15
 -6 6 -7 451.365 113.394 9
 -6 6 -8 657.336 144.241 15
 -6 6 -8 477.017 128.641 9
 -6 6 -9 3244.18 271.44 9
 -6 6 -10 250.853 112.237 9
 -6 6 -11 960.889 156.941 9
 -6 6 -12 412.205 109.701 9
 -6 6 -13 115.32 72.8311 9
 6 7 -12 260.359 77.9494 13
 -6 7 12 284.99 70.9024 10
 6 7 -11 189.682 84.5782 13
 -6 7 11 171.619 74.7647 10
 6 7 -10 1236.62 163.016 13
 6 7 -9 6637.33 367.638 13
 6 7 -8 892.736 171.748 13
 -6 7 8 1073.73 156.762 16
 6 7 -7 1876.24 228.335 13
 -6 7 7 2319.26 220.186 16
 6 7 -6 41.8837 105.338 13
 6 7 -5 1995.77 241.707 13
 -6 7 5 2238.4 231.787 15
 6 7 -4 3020.51 285.774 13
 -6 7 4 3323.56 285.499 15
 -6 7 3 8901.56 459.278 15
 -6 7 2 623.17 166.379 15
 6 7 -1 443.35 112.776 14
 -6 7 1 436.175 152.663 15
 -6 7 0 4674.12 349.719 15
 -6 7 -1 49.3775 130.364 15
 -6 7 -2 227.217 135.519 15
 -6 7 -3 8387.57 455.311 15
 -6 7 -4 3271.64 302.096 15
 -6 7 -4 3794.28 283.695 9
 -6 7 -5 2029.72 231.256 15
 -6 7 -5 2695.6 242.817 9
 -6 7 -6 -80.6619 134.107 15
 -6 7 -6 218.715 102.106 9
 -6 7 -7 2074.24 226.751 15
 -6 7 -7 2396.25 229.001 9
 -6 7 -8 1072.99 170.167 15
 -6 7 -8 940.632 151.218 9
 -6 7 -9 6613.09 350.908 15
 -6 7 -9 6465.42 345.743 9
 -6 7 -10 845.865 134.979 9
 -6 7 -11 64.8987 74.4419 9
 -6 7 -12 176.157 61.1278 9
 6 8 -11 464.678 94.1119 13
 6 8 -10 2529.27 205.512 13
 6 8 -9 261.048 96.9576 13
 6 8 -8 1153.73 170.808 13
 6 8 -7 2661.95 248.856 13
 6 8 -6 1630.51 209.31 13
 6 8 -5 6564.07 392.281 13
 6 8 -4 2436.27 252.117 13
 -6 8 4 2777.18 247.151 15
 6 8 -3 2859.84 274.026 13
 -6 8 3 3044.26 266.617 15
 6 8 -2 508.311 129.971 14
 -6 8 2 434.357 149.518 15
 -6 8 1 4971.44 349.065 15
 6 8 -1 4960.12 341.962 14
 6 8 0 79.1836 87.2718 14
 -6 8 0 -111.927 134.878 15
 -6 8 -1 5494.54 369.342 15
 6 8 1 5534.75 368.057 14
 -6 8 -2 178.948 135.197 15
 -6 8 -3 3352.05 296.345 15
 -6 8 -4 2284.03 246.857 15
 -6 8 -5 6290.62 384.858 15
 -6 8 -6 1328.41 204.732 15
 -6 8 -7 2643.94 248.703 15
 -6 8 -8 990.76 163.464 15
 -6 8 -8 1234.92 154.829 9
 -6 8 -9 143.118 88.4694 15
 -6 8 -9 278.631 86.3004 9
 -6 8 -10 2543.42 184.3 15
 -6 8 -10 1761.96 149.869 9
 6 8 11 206.589 66.1115 14
 -6 8 -11 294.651 67.9151 9
 6 9 -10 68.9619 62.7082 13
 6 9 -9 319.812 94.6636 13
 6 9 -8 3473.63 242.912 13
 6 9 -7 1427.25 177.719 13
 6 9 -6 56.7316 94.5566 13
 6 9 -5 2086.59 223.305 13
 6 9 -4 1281.35 185.664 13
 6 9 -3 2770.14 254.888 13
 -6 9 3 3039.89 251.098 15
 6 9 -2 1417.26 177.311 14
 6 9 -2 1391.36 192.446 13
 -6 9 2 1309.66 184.356 15
 6 9 -1 2901.81 263.649 13
 -6 9 1 3452.09 282.819 15
 6 9 -1 3183.46 266.246 14
 6 9 0 245.455 103.51 14
 -6 9 0 590.41 161.153 15
 -6 9 -1 2566.81 260.932 15
 6 9 1 2570.66 251.732 14
 -6 9 -2 1272.89 193.634 15
 6 9 2 1835.55 227.293 14
 -6 9 -3 3450.33 292.227 15
 6 9 3 3698.92 297.297 14
 6 9 4 1801.65 221.838 14
 -6 9 -4 1734.78 217.799 15
 -6 9 -5 2270.92 236.656 15
 6 9 5 2128.93 235.166 14
 6 9 6 82.4654 101.053 14
 -6 9 -6 -41.878 102.753 15
 -6 9 -7 1634.49 183.158 15
 6 9 7 1961.24 208.185 14
 -6 9 -8 3630.55 242.383 15
 6 9 8 4054.41 271.329 14
 6 9 9 502.028 105.906 14
 -6 9 -9 274.419 91.5224 15
 6 9 10 164.474 67.9508 14
 6 10 -8 128.065 67.8332 13
 6 10 -7 118.794 76.8494 13
 6 10 -6 1640.27 167.839 13
 6 10 -5 1842.41 187.182 13
 6 10 -4 1331.89 168.102 13
 6 10 -3 21.945 68.5103 14
 6 10 -3 51.2908 90.0467 13
 6 10 -2 1287.97 158.473 14
 6 10 -2 1027.93 151.001 13
 -6 10 2 1115.75 155.778 15
 6 10 -1 -73.1056 87.1101 14
 6 10 -1 73.0756 87.5535 13
 6 10 0 321.146 107.956 14
 6 10 0 359.828 115.346 13
 -6 10 0 647.139 150.712 15
 6 10 1 81.4532 80.9553 14
 6 10 1 40.9083 84.6974 13
 -6 10 -1 126.537 111.037 15
 6 10 2 933.504 161.596 14
 6 10 2 757.561 128.07 13
 -6 10 -2 860.261 157.396 15
 6 10 3 123.991 97.669 14
 6 10 3 -180.612 102.897 13
 -6 10 -3 120.107 118.728 15
 6 10 4 1085.95 161.908 14
 -6 10 -4 1240.13 173.536 15
 -6 10 -5 1961 199.939 15
 6 10 5 1762.73 199.143 14
 6 10 6 1580.45 175.186 14
 -6 10 -6 1234.28 154.985 15
 6 10 7 147.847 81.3555 14
 -6 10 -7 87.2444 78.1676 15
 6 10 8 83.152 56.9263 14
 -6 10 -8 26.1416 66.7968 15
 6 11 -5 283.227 69.4993 13
 6 11 -4 164.444 56.982 13
 6 11 -3 622.006 98.0089 13
 6 11 -2 728.053 107.139 14
 6 11 -2 279.142 73.0129 13
 6 11 -1 723.896 110.052 14
 6 11 -1 573.854 100.787 13
 -6 11 1 596.636 105.554 15
 6 11 0 3472.77 211.801 13
 -6 11 0 3498.48 216.571 15
 6 11 1 845.289 127.355 14
 -6 11 -1 977.456 138.876 15
 6 11 2 589.677 117.134 14
 -6 11 -2 730.08 126.024 15
 6 11 3 998.048 136.112 14
 -6 11 -3 1228.06 147.102 15
 6 11 4 422.227 103.243 14
 -6 11 -4 555.647 114.354 15
 6 11 5 500.487 101.933 14
 -6 11 -5 585.954 105.122 15
 6 11 6 489.553 90.1496 14
 -6 11 -6 197.604 72.5182 15
 -7 0 0 -122.762 106.857 15
 -7 0 -1 1562.09 190.087 15
 -7 0 2 32269.1 846.839 16
 -7 0 -2 31712 830.827 9
 -7 0 3 3099.67 274.914 16
 -7 0 -3 3419.02 287.258 9
 -7 0 4 15605.5 596.296 16
 -7 0 -4 16529.8 604.761 9
 -7 0 5 269.291 112.586 16
 -7 0 -5 194.631 117.503 9
 7 0 -6 87.4075 112.135 12
 -7 0 6 282.309 107.052 16
 -7 0 -6 127.99 96.7952 9
 7 0 -7 622.004 160.006 12
 -7 0 7 470.814 145.469 16
 -7 0 -7 274.076 103.006 9
 7 0 -8 3290.3 297.471 12
 -7 0 8 3281.66 282.996 16
 -7 0 -8 3667.22 289.383 9
 7 0 -9 4396.38 333.814 12
 -7 0 9 3848.63 300.361 16
 -7 0 -9 4309.83 304.188 9
 7 0 -10 10.4941 115.472 12
 -7 0 10 139.576 96.8498 16
 -7 0 -10 61.553 84.7894 9
 7 0 -11 -34.5995 106.9 12
 -7 0 -11 -143.541 83.0085 9
 7 0 -12 108.26 92.1066 12
 7 0 -13 56.2961 85.9216 12
 -7 0 13 52.5272 66.1505 10
 -7 0 14 115.026 58.2544 10
 -7 1 14 631.375 94.2045 10
 -7 1 13 -39.2844 68.5715 10
 7 1 -12 396.047 121.75 12
 7 1 -11 768.941 148.93 12
 7 1 -10 1708.74 211.575 12
 -7 1 10 1775.5 213.643 16
 7 1 -9 1919.86 228.105 12
 -7 1 9 1992.67 227.626 16
 7 1 -8 402.524 145.233 12
 -7 1 8 378.975 137.768 16
 -7 -1 -8 414.909 120.805 9
 7 1 -7 18174.7 655.717 12
 -7 1 7 16301.6 615.948 16
 -7 -1 -7 17977.3 610.665 9
 7 1 -6 1594.92 212.171 12
 -7 1 6 1494.69 208.304 16
 -7 -1 -6 1714.09 202.193 9
 -7 1 5 1007.77 176.996 16
 -7 -1 -5 735.08 146.021 9
 -7 1 4 4864.92 340.669 16
 -7 -1 -4 5014.88 331.863 9
 -7 1 3 10199 483.199 16
 -7 -1 -3 10764.3 483.829 9
 -7 1 2 8293.8 433.978 16
 -7 1 2 8231.1 433.955 15
 -7 1 1 17458.7 614.575 15
 -7 1 0 20973.6 662.58 15
 -7 -1 1 16996.3 602.415 16
 -7 1 -1 16193.1 582.923 15
 -7 1 -1 17575.9 622.776 9
 -7 -1 2 9091.12 442.019 16
 -7 1 -2 8473.07 419.558 15
 -7 1 -2 8265.69 434.26 9
 -7 -1 3 10466.2 479.979 16
 -7 1 -3 10959 497.279 9
 -7 -1 4 4365.49 319.018 16
 -7 1 -4 4370.02 325.13 9
 -7 -1 5 774.299 161.79 16
 -7 1 -5 498.041 133.931 9
 -7 -1 6 1364.68 191.433 16
 -7 1 -6 978.289 169.464 9
 7 -1 -7 16433.3 625.283 12
 -7 -1 7 16686.5 607.887 16
 -7 1 -7 16822.1 616.076 9
 7 -1 -8 342.921 147.7 12
 -7 -1 8 333.203 123.372 16
 -7 1 -8 162.465 99.618 9
 7 -1 -9 2226.87 242.301 12
 -7 -1 9 2235.26 233.919 16
 -7 1 -9 2320.56 235.264 9
 7 -1 -10 1415.16 199.983 12
 -7 -1 10 1790.64 204.081 16
 -7 1 -10 1571.75 192.697 9
 7 -1 -11 749.326 160.254 12
 -7 1 -11 838.026 140.917 9
 7 -1 -12 290.049 105.312 12
 -7 -1 12 283.277 83.8673 10
 -7 1 -12 283.318 89.8497 9
 7 -1 -13 -54.2406 87.166 12
 -7 -1 13 56.7975 60.8982 10
 -7 1 -13 0.15873 57.4821 9
 -7 2 14 473.161 85.0168 10
 -7 2 13 241.761 87.9959 10
 7 2 -12 99.3323 84.0237 12
 -7 2 12 164.004 92.2936 10
 7 2 -11 119.464 96.0746 12
 7 2 -10 740.528 160.671 12
 -7 2 10 333.647 136.777 16
 7 2 -9 5583.66 356.222 12
 -7 2 9 5309.11 353.491 16
 7 2 -8 4913.22 339.848 12
 -7 2 8 4524.41 332.938 16
 7 2 -7 3998.23 308.221 12
 -7 2 7 3582.76 295.128 16
 7 2 -6 2350.66 248.116 12
 -7 2 6 2437.82 256.932 16
 7 2 -5 2894.58 267.075 12
 -7 2 5 2835.19 271.681 16
 -7 2 4 12612.2 540.338 16
 -7 2 4 13023.9 555.338 15
 -7 2 3 1330.56 193.25 16
 -7 2 3 1614.44 220.765 15
 -7 2 2 176.332 110.83 16
 -7 2 2 43.1125 106.96 15
 -7 2 1 1485.14 211.424 15
 -7 2 0 879.852 176.635 15
 -7 2 -1 1219.8 190.047 15
 -7 2 -1 838.706 158.928 9
 -7 2 -2 310.062 122.458 15
 -7 2 -2 235.872 125.12 9
 -7 2 -3 1042.72 176.606 15
 -7 2 -3 1140.29 183.459 9
 -7 2 -4 13608.2 559.083 9
 -7 2 -5 2899.26 274.037 9
 -7 2 -6 2356.21 249.59 9
 7 -2 -7 2979.36 282.546 12
 -7 2 -7 3148.96 282.6 9
 7 -2 -8 4242.3 331.532 12
 -7 2 -8 4307.21 323.25 9
 7 -2 -9 5116.27 351.864 12
 -7 2 -9 4918.62 338.248 9
 7 -2 -10 345.483 124.803 12
 -7 2 -10 432.275 132.783 9
 7 -2 -11 29.856 86.9803 12
 -7 2 -11 28.4128 89.1252 9
 7 -2 -12 158.138 89.6065 12
 -7 2 -12 126.171 94.6359 9
 7 -2 -13 49.8567 71.4701 12
 -7 2 -13 162.879 79.2678 9
 -7 3 14 8.88506 53.555 10
 -7 3 13 486.938 99.6248 10
 -7 3 12 893.276 142.669 10
 7 3 -11 3948.97 265.075 12
 7 3 -10 886.375 144.459 12
 -7 3 10 914.398 171.243 16
 7 3 -9 955.075 158.506 12
 -7 3 9 956.816 173.256 16
 7 3 -8 4681.42 325.626 12
 -7 3 8 4447.8 325.86 16
 7 3 -7 844.675 152.04 12
 -7 3 7 1125.11 193.157 16
 7 3 -6 4424.56 317.262 12
 -7 3 6 3711.55 302.85 16
 7 3 -5 4365.09 329.967 12
 -7 3 5 3582.42 299.303 16
 -7 3 4 860.867 177.155 16
 -7 3 4 1092.03 198.302 15
 -7 3 3 8175.24 437.792 16
 -7 3 3 7776.3 436.864 15
 -7 3 2 2141.92 243.589 16
 -7 3 2 1841.16 230.596 15
 -7 3 1 5251.74 355.184 16
 -7 3 1 5232.65 361.433 15
 -7 3 0 1028.13 191.038 15
 -7 3 -1 5763.6 369.754 15
 -7 3 -1 5952.11 368.555 9
 -7 3 -2 2531.14 257.955 15
 -7 3 -2 2562.59 258.549 9
 -7 3 -3 6587.53 392.973 15
 -7 3 -3 6781.23 398.871 9
 -7 3 -4 1043.86 178.794 15
 -7 3 -4 961.616 171.243 9
 -7 3 -5 3400.93 295.25 9
 -7 3 -6 4392.9 327.198 9
 7 -3 -7 955.306 179.666 12
 -7 3 -7 936.258 177.813 9
 7 -3 -8 4276.24 322.689 12
 -7 3 -8 4283.22 322.845 9
 7 -3 -9 819.641 156.599 12
 -7 3 -9 1020.93 172.169 9
 7 -3 -10 709.028 153.287 12
 -7 3 -10 901.217 164.128 9
 7 -3 -11 3837.7 271.652 12
 -7 3 -11 3992.31 276.083 9
 7 -3 -12 679.903 119.749 12
 -7 3 -12 974.294 143.268 9
 7 -3 -13 453.978 87.2419 12
 -7 3 -13 548.108 108.009 9
 -7 4 13 654.99 105.922 10
 -7 4 12 174.771 83.4763 10
 -7 4 11 182.4 100.444 10
 7 4 -10 3014.25 227.075 12
 -7 4 10 2733.85 243.833 16
 -7 4 9 373.545 125.244 16
 -7 4 8 7734.07 416.272 16
 7 4 -7 1724.21 197.856 13
 -7 4 7 2114.53 237.236 16
 7 4 -6 15.7506 83.0595 13
 -7 4 6 -76.4534 110.251 16
 7 4 -5 13510.3 543.819 13
 -7 4 5 12894.5 548.185 16
 -7 4 5 14355.4 576.956 15
 -7 4 4 6463.32 392.195 16
 -7 4 4 6897.82 415.744 15
 -7 4 3 5502.16 365.878 16
 -7 4 3 5822.25 388.172 15
 -7 4 2 577.572 140.265 16
 -7 4 2 595.299 171.55 15
 -7 4 1 2360.09 245.359 16
 -7 4 1 2270.29 257.039 15
 -7 4 0 1470.42 222.326 15
 -7 4 -1 2230.05 258.301 15
 -7 4 -1 1535.03 205.589 9
 -7 4 -2 889.88 187.517 15
 -7 4 -2 461.985 127.918 9
 -7 4 -3 5351.77 366.008 15
 -7 4 -3 4955.15 340.16 9
 -7 4 -4 6304.33 387.908 15
 -7 4 -4 6743.78 396.78 9
 -7 4 -5 13017.2 543.729 15
 -7 4 -5 13655.5 561.879 9
 -7 4 -6 130.849 124.093 15
 -7 4 -6 59.484 106.416 9
 7 -4 -7 1657.08 209.313 12
 -7 4 -7 1678.35 214.594 9
 7 -4 -8 7133.56 398.084 12
 -7 4 -8 7826.17 422.096 9
 7 -4 -9 513.675 119.242 12
 -7 4 -9 396.566 137.043 9
 7 -4 -10 2164.85 208.761 12
 -7 4 -10 2700.32 242.345 9
 7 -4 -11 58.371 79.5392 12
 -7 4 -11 -140.5 103.076 9
 7 -4 -12 92.1275 60.8867 12
 -7 4 -12 189.942 84.0447 9
 -7 4 -13 625.118 101.839 9
 -7 5 12 387.955 83.8667 10
 -7 5 11 372.992 97.0446 10
 -7 5 10 52.1133 81.6103 10
 7 5 -9 415.293 101.931 13
 -7 5 9 545.002 134.041 16
 7 5 -8 75.1191 86.464 13
 -7 5 8 105.37 115.303 16
 7 5 -7 3437.47 273.771 13
 -7 5 7 3614.65 287.173 16
 7 5 -6 87.4073 91.6009 13
 -7 5 6 29.0431 106.17 16
 7 5 -5 462.53 140.045 13
 -7 5 5 561.027 147.049 16
 -7 5 5 521.722 152.222 15
 -7 5 4 9844.76 474.33 16
 -7 5 4 10129 494.36 15
 -7 5 3 9634.26 470.028 16
 -7 5 3 9601.69 484.372 15
 -7 5 2 1536.4 207.665 16
 -7 5 2 1548.54 226.106 15
 -7 5 1 2203.52 233.539 16
 -7 5 1 2582.51 279.14 15
 -7 5 0 3786.36 305.766 16
 -7 5 0 3991.93 331.597 15
 -7 5 -1 2752.89 283.084 15
 -7 5 -2 1634.33 223.853 15
 -7 5 -2 1489.49 197.988 9
 -7 5 -3 9441.72 482.138 15
 -7 5 -3 9194.1 456.989 9
 -7 5 -4 9146.46 469.321 15
 -7 5 -4 8640.12 440.676 9
 -7 5 -5 950.187 188.825 15
 -7 5 -5 531.946 145.389 9
 7 -5 -6 86.3635 100.335 12
 -7 5 -6 92.1811 107.516 15
 -7 5 -6 -56.3512 105.432 9
 7 -5 -7 3085.64 258.136 12
 -7 5 -7 3644.97 281.121 15
 -7 5 -7 3201.11 276.445 9
 7 -5 -8 38.9062 76.3088 12
 -7 5 -8 -3.4879 102.92 9
 7 -5 -9 377.953 100.297 12
 -7 5 -9 418.95 125.384 9
 7 -5 -10 249.159 85.6173 12
 -7 5 -10 -45.6019 103.84 9
 -7 5 -11 447.453 107.337 9
 -7 5 -12 208.096 80.9112 9
 -7 6 11 18.1171 43.3535 10
 7 6 -10 508.716 95.6405 13
 -7 6 10 630.288 112.33 10
 7 6 -9 469.66 100.322 13
 -7 6 9 607.286 120.602 16
 -7 6 9 512.586 110.076 10
 7 6 -8 355.987 112.832 13
 -7 6 8 97.8365 88.616 16
 7 6 -7 122.979 90.8865 13
 -7 6 7 353.661 122.005 16
 7 6 -6 409.333 130.806 13
 -7 6 6 534.067 134.488 16
 7 6 -5 6787.91 391.496 13
 -7 6 5 7133.94 390.651 16
 -7 6 5 6377.18 369.869 15
 7 6 -4 507.063 146.321 13
 -7 6 4 755.841 156.003 16
 -7 6 4 712.267 169.368 15
 -7 6 3 4305 313.891 16
 -7 6 3 4625.78 339.27 15
 -7 6 2 3638.72 291.834 16
 -7 6 2 3151.13 291.354 15
 -7 6 1 5002.65 337.327 16
 -7 6 1 4811.26 355.162 15
 -7 6 0 -51.7854 108.949 16
 -7 6 0 120.644 133.09 15
 -7 6 -1 4545.27 315.301 16
 -7 6 -1 4294.9 336.262 15
 -7 6 -2 2933.46 293.775 15
 -7 6 -2 3085.07 262.776 9
 -7 6 -3 3263.21 296.903 15
 -7 6 -3 4137.43 301.76 9
 -7 6 -4 776.071 172.669 15
 -7 6 -4 596.683 145.245 9
 7 -6 -5 5600.99 339.964 12
 -7 6 -5 5611.59 364.8 15
 -7 6 -5 5948.47 356.659 9
 -7 6 -6 291.201 126.305 15
 -7 6 -6 240.227 110.739 9
 -7 6 -7 139.396 100.502 15
 -7 6 -7 216.051 105.871 9
 -7 6 -8 151.716 96.5122 9
 -7 6 -9 705.175 131.58 9
 -7 6 -10 538.981 112.062 9
 -7 6 -11 106.893 70.414 9
 -7 6 -12 334.442 82.1937 9
 7 7 -10 314.034 77.6457 13
 7 7 -9 164.455 78.3379 13
 7 7 -8 2610.34 214.653 13
 -7 7 8 1988.31 175.595 16
 7 7 -7 380.65 114.447 13
 -7 7 7 465.504 107.264 16
 7 7 -6 162.763 106.76 13
 -7 7 6 356.964 115.389 16
 7 7 -5 315.491 122.083 13
 -7 7 5 142.068 90.1968 16
 -7 7 5 155.498 109.406 15
 7 7 -4 1783.69 211.52 13
 -7 7 4 1865.64 200.65 16
 -7 7 4 1985.13 221.221 15
 7 7 -3 3678.41 299.198 13
 -7 7 3 4546.47 304.339 16
 -7 7 3 4025.44 316.833 15
 -7 7 2 631.261 124.381 16
 -7 7 2 532.334 161.273 15
 -7 7 1 4905.3 316.091 16
 -7 7 1 4904.15 351.7 15
 -7 7 0 2869.22 246.173 16
 -7 7 0 2909.75 284.537 15
 7 7 0 2961.89 255.435 14
 -7 7 -1 4535.33 306.931 16
 -7 7 -1 4428.95 342.555 15
 -7 7 -2 405.79 115.451 16
 -7 7 -2 423.649 152.03 15
 -7 7 -3 3567.26 304.48 15
 -7 7 -4 1424.95 199.58 15
 -7 7 -4 1609.29 188.647 9
 -7 7 -5 84.883 108.56 15
 -7 7 -5 89.5149 89.3079 9
 -7 7 -6 201.64 115.585 15
 -7 7 -6 273.234 106.338 9
 -7 7 -7 234.321 117.706 15
 -7 7 -7 253.327 97.1232 9
 -7 7 -8 2711.22 215.258 15
 -7 7 -8 2252.08 193.623 9
 -7 7 -9 82.4367 69.4709 9
 -7 7 -10 357.262 75.4416 9
 7 8 -9 128.421 64.3925 13
 7 8 -8 1808.13 169.227 13
 7 8 -7 648.862 117.422 13
 7 8 -6 1325.65 173.89 13
 7 8 -5 139.641 101.995 13
 7 8 -4 432.973 126.893 13
 -7 8 4 322.228 113.235 15
 7 8 -3 1098.73 174.378 13
 -7 8 3 1356.06 183.581 15
 7 8 -2 1205.92 180.029 13
 -7 8 2 1213.01 183.714 15
 -7 8 1 2242.5 235.891 15
 7 8 0 1211.13 166.613 14
 -7 8 0 1379.34 207.411 15
 -7 8 -1 2111.72 236.485 15
 7 8 1 2728.77 241.39 14
 7 8 2 1056.77 160.709 14
 -7 8 -2 938.964 178.857 15
 7 8 3 1294.09 186.689 14
 -7 8 -3 1283.53 201.357 15
 -7 8 -4 262.114 136.51 15
 -7 8 -5 187.523 124.184 15
 -7 8 -6 1090.23 166.946 15
 -7 8 -7 700.721 133.893 15
 -7 8 -8 2124.74 172.865 15
 -7 8 -8 1628.8 140.436 9
 7 8 9 64.9828 72.8809 14
 7 9 -8 2470.41 163.068 13
 7 9 -7 574.246 99.2523 13
 7 9 -6 1680.28 166.785 13
 7 9 -5 226.691 95.0552 13
 7 9 -4 1368.88 160.419 13
 -7 9 4 914.733 119.053 15
 7 9 -3 -85.4111 93.4478 13
 -7 9 3 56.2843 87.7622 15
 7 9 -2 3968.89 272.516 13
 -7 9 2 3717.44 254.428 15
 7 9 -1 250.881 89.1107 14
 7 9 -1 88.5715 83.7924 13
 -7 9 1 -5.48013 95.2811 15
 7 9 0 396.918 105.959 14
 7 9 0 124.97 94.8436 13
 -7 9 0 167.652 120.828 15
 7 9 1 168.261 84.5444 14
 -7 9 -1 428.522 138.643 15
 -7 9 -2 4547.06 293.457 15
 7 9 2 4374.68 280.138 14
 7 9 3 85.6863 90.0715 14
 -7 9 -3 293.556 128.069 15
 7 9 4 1298.61 165.032 14
 -7 9 -4 1273.37 169.949 15
 7 9 5 518.798 120.205 14
 -7 9 -5 231.496 105.554 15
 -7 9 -6 1627.79 167.04 15
 7 9 6 1757.87 175.024 14
 7 9 7 549.205 99.2498 14
 -7 9 -7 603.15 105.363 15
 7 9 8 2862.47 183.433 14
 7 10 -5 -5.47944 67.6952 13
 7 10 -4 455.097 96.0006 13
 7 10 -3 1275.97 138.625 13
 7 10 -2 786.693 118.628 13
 -7 10 2 586.692 95.0544 15
 7 10 -1 73.8417 77.1465 13
 -7 10 1 61.925 64.385 15
 7 10 0 1727.25 161.113 13
 -7 10 0 1990.64 174.83 15
 7 10 0 1852.28 157.529 14
 7 10 1 -136.589 72.0536 14
 7 10 1 -1.12421 65.6284 13
 -7 10 -1 62.2195 84.3797 15
 7 10 2 824.752 118.407 14
 7 10 2 462.016 83.7012 13
 -7 10 -2 848.87 132.067 15
 -7 10 -3 1672.4 165.649 15
 7 10 3 1460.81 148.575 14
 7 10 4 495.001 96.6705 14
 -7 10 -4 545.687 109.928 15
 7 10 5 83.2891 61.7303 14
 -7 10 -5 131.182 78.1266 15
 -8 0 0 20598.8 686.646 16
 -8 0 1 729.197 154.31 16
 -8 0 2 3017.76 269.268 16
 -8 0 3 1991.14 231.683 16
 -8 0 4 10605.7 489.671 16
 8 0 -5 4360.96 324.233 12
 -8 0 5 4713.87 332.944 16
 -8 0 -5 4292.74 313.681 9
 8 0 -6 1529.74 210.544 12
 -8 0 6 1471.98 190.524 16
 -8 0 -6 1461.32 196.074 9
 8 0 -7 997.822 185.858 12
 -8 0 7 1017.15 167.333 16
 -8 0 -7 849.79 153.197 9
 8 0 -8 147.532 111.806 12
 -8 0 8 129.697 102.304 16
 -8 0 -8 82.9382 78.6047 9
 8 0 -9 58.1677 107.99 12
 -8 0 9 249.807 101.058 16
 -8 0 -9 106.325 76.2728 9
 8 0 -10 766.166 146.886 12
 -8 0 -10 839.68 120.984 9
 8 0 -11 29.3669 78.504 12
 8 0 -12 -24.297 62.184 12
 -8 0 12 109.504 63.0107 10
 8 1 -12 203.768 71.6875 12
 -8 1 12 318.937 76.6284 10
 8 1 -11 42.5175 72.8649 12
 8 1 -10 803.766 146.91 12
 -8 1 10 855.288 141.203 16
 8 1 -9 304.283 114.28 12
 -8 1 9 249.633 110.833 16
 8 1 -8 259.501 111.821 12
 -8 1 8 130.605 102.426 16
 8 1 -7 37.2817 95.094 12
 -8 1 7 189.218 111.592 16
 8 1 -6 2274.49 241.249 12
 -8 1 6 2663.81 260.371 16
 8 1 -5 4041.11 311.787 12
 -8 1 5 3892.74 310.805 16
 -8 1 4 702.224 157.139 16
 -8 1 3 8694.51 450.36 16
 -8 1 2 3951.41 312.812 16
 -8 1 1 1259.13 192.029 16
 -8 -1 0 6727.77 388.995 16
 -8 1 0 6560.89 397.375 16
 -8 -1 1 1258.38 181.768 16
 -8 1 -1 1235.1 178.063 15
 -8 -1 2 3232.56 271.446 16
 -8 1 -2 3137.1 259.201 15
 -8 -1 3 9314.81 450.627 16
 -8 -1 4 875.384 158.339 16
 -8 1 -4 777.74 164.356 9
 -8 -1 5 3465.71 275.742 16
 -8 1 -5 3447.69 286.132 9
 8 -1 -6 2864.72 278.795 12
 -8 -1 6 2815.16 245.705 16
 -8 1 -6 3203.02 274.28 9
 8 -1 -7 261.087 130.84 12
 -8 -1 7 135.16 84.1709 16
 -8 1 -7 8.1267 92.5105 9
 8 -1 -8 400.734 131.783 12
 -8 -1 8 486.455 123.21 16
 -8 1 -8 353.287 120.268 9
 8 -1 -9 166.031 108.11 12
 -8 -1 9 255.864 89.9311 16
 -8 1 -9 180.793 82.9787 9
 8 -1 -10 709.044 138.507 12
 -8 1 -10 859.57 131.684 9
 8 -1 -11 42.5816 82.1527 12
 -8 1 -11 7.06466 56.7932 9
 8 -1 -12 310.657 78.0771 12
 -8 2 12 -8.37386 55.4753 10
 8 2 -11 2707.3 192.165 12
 8 2 -10 327.819 99.3235 12
 -8 2 10 422.532 114.798 16
 8 2 -9 136.256 99.5618 12
 -8 2 9 118.218 102.947 16
 8 2 -8 -33.4979 95.0846 12
 -8 2 8 166.916 112.047 16
 8 2 -7 9668.42 440.298 12
 -8 2 7 8531.58 426.825 16
 8 2 -6 1277.34 184.62 12
 -8 2 6 1365.91 194.003 16
 8 2 -5 4118.05 305.651 12
 -8 2 5 3748.98 303.711 16
 8 2 -4 3712.15 291.629 12
 -8 2 4 3150.21 282.707 16
 -8 2 3 1695.48 217.365 16
 -8 2 2 1904.32 230.622 16
 -8 2 1 86.3627 107.848 16
 -8 2 1 157.724 117.348 15
 -8 2 0 1781.45 221.782 16
 -8 2 0 1701.75 211.87 15
 -8 2 -1 -107.962 117.984 15
 -8 2 -2 2622.55 248.01 15
 -8 2 -3 1945.63 209.879 15
 -8 2 -4 3312.84 288.666 9
 -8 2 -5 4398.01 324.165 9
 8 -2 -6 1138.72 194.063 12
 -8 2 -6 1702.66 216.266 9
 8 -2 -7 8149.12 432.808 12
 -8 2 -7 8474.98 421.221 9
 8 -2 -8 72.9257 116.528 12
 -8 2 -8 116.263 104.594 9
 8 -2 -9 213.364 118.032 12
 -8 2 -9 298.408 107.369 9
 8 -2 -10 445.345 114.252 12
 -8 2 -10 343.828 98.1944 9
 8 -2 -11 2780.65 207.539 12
 -8 2 -11 2903.17 200.464 9
 8 -2 -12 -55.5588 58.2819 12
 -8 3 12 595.181 90.2009 10
 -8 3 11 110.498 73.3261 10
 8 3 -10 142.828 67.6821 12
 8 3 -9 3544.9 234.223 12
 -8 3 9 3117.31 240.252 16
 8 3 -8 642.16 125.955 12
 -8 3 8 638.899 142.782 16
 8 3 -7 3709.68 263.525 12
 -8 3 7 3273.06 276.096 16
 8 3 -6 486.194 120.607 12
 -8 3 6 354.911 134.976 16
 -8 3 5 2034.38 228.295 16
 -8 3 4 3847.64 307.032 16
 -8 3 3 355.157 145.409 16
 -8 3 2 2350.18 250.683 16
 -8 3 2 1969.58 237.436 15
 -8 3 1 984.624 168.039 16
 -8 3 1 1072.16 189.792 15
 -8 3 0 62.0372 105.516 16
 -8 3 0 81.9971 134.891 15
 -8 3 -1 1098.03 187.142 15
 -8 3 -2 2761.95 260.581 15
 -8 3 -3 356.248 130.902 15
 -8 3 -3 400.863 142.634 9
 -8 3 -4 4080.63 294.431 15
 -8 3 -4 3751.28 302.957 9
 -8 3 -5 2840.59 264.203 9
 8 -3 -6 478.297 146.263 12
 -8 3 -6 604.341 147.366 9
 8 -3 -7 3680.35 290.977 12
 -8 3 -7 3669.86 288.337 9
 8 -3 -8 727.406 150.021 12
 -8 3 -8 773.786 154.599 9
 8 -3 -9 3193.67 245.071 12
 -8 3 -9 3175.2 244.16 9
 8 -3 -10 171.474 87.4772 12
 -8 3 -10 184.327 94.0823 9
 8 -3 -11 123.438 72.1054 12
 -8 3 -11 49.8871 60.6815 9
 -8 4 11 176.736 59.0699 10
 -8 4 10 406.531 93.9647 10
 -8 4 9 795.98 134.278 16
 -8 4 8 1343.58 180.898 16
 -8 4 7 1548.35 193.331 16
 -8 4 6 557.153 144.398 16
 8 4 -5 582.923 116.805 13
 -8 4 5 623.488 152.972 16
 8 4 -4 1297.45 171.412 13
 -8 4 4 1363.76 201.753 16
 -8 4 3 1445.06 191.881 16
 -8 4 3 1911.03 236.397 15
 -8 4 2 1084.7 183.857 16
 -8 4 2 1076.93 197.582 15
 -8 4 1 248.822 128.645 16
 -8 4 1 84.1328 127.533 15
 -8 4 0 148.008 120.06 16
 -8 4 0 41.681 122.723 15
 -8 4 -1 413.444 126.232 16
 -8 4 -1 469.808 146.786 15
 -8 4 -2 1528.04 210.22 15
 -8 4 -3 1469.5 206.604 15
 -8 4 -4 1151.12 176.234 15
 -8 4 -4 1375.95 195.372 9
 -8 4 -5 999.507 160.189 15
 -8 4 -5 1197.48 178.568 9
 8 -4 -6 270.042 113.33 12
 -8 4 -6 389.411 141.473 9
 8 -4 -7 2259.58 223.322 12
 -8 4 -7 2292.42 225.625 9
 8 -4 -8 1273.8 170.636 12
 -8 4 -8 1382.79 175.68 9
 8 -4 -9 690.427 119.896 12
 -8 4 -9 676.903 127.848 9
 8 -4 -10 313.056 85.1564 12
 -8 4 -10 280.579 95.6484 9
 -8 4 -11 511.505 101.183 9
 -8 5 10 413.756 74.9723 10
 -8 5 9 936.888 129.469 16
 -8 5 9 867.33 119.259 10
 -8 5 8 430.472 115.795 16
 8 5 -7 1625.12 162.892 13
 -8 5 7 1792.79 192.947 16
 8 5 -6 1156.99 148.937 13
 -8 5 6 1289.17 183.095 16
 8 5 -5 1079.36 155.192 13
 -8 5 5 784.741 154.538 16
 8 5 -4 735.093 138.395 13
 -8 5 4 768.151 148.404 16
 8 5 -3 3180.79 262.164 13
 -8 5 3 3166.41 267.621 16
 -8 5 3 2858.26 262.941 15
 -8 5 2 2418.28 242.743 16
 -8 5 2 2458.29 255.178 15
 -8 5 1 1234.27 185.164 16
 -8 5 1 1121.32 199.779 15
 -8 5 0 494.492 136.078 16
 -8 5 0 681.252 173.673 15
 -8 5 -1 1591.81 205.965 16
 -8 5 -1 1638.78 221.492 15
 -8 5 -2 2351.42 242.829 16
 -8 5 -2 2678.87 263.345 15
 -8 5 -3 3607.11 284.061 15
 -8 5 -4 465.686 133.846 15
 8 -5 -5 1079.47 168.83 12
 -8 5 -5 854.676 150.79 15
 -8 5 -5 1210.17 177.683 9
 8 -5 -6 1183.81 165.534 12
 -8 5 -6 1422.11 167.934 15
 -8 5 -6 1683.93 196.314 9
 8 -5 -7 1686.85 180.837 12
 -8 5 -7 1643.25 186.741 9
 8 -5 -8 380.44 100.007 12
 -8 5 -8 293.352 104.317 9
 8 -5 -9 753.394 107.712 12
 -8 5 -9 925.922 127.54 9
 -8 5 -10 846.964 116.693 9
 8 6 -8 1208.79 123.437 13
 -8 6 8 1270.08 139.107 16
 -8 6 8 1196.09 124.284 10
 8 6 -7 902.157 124.476 13
 -8 6 7 1194.54 147.682 16
 8 6 -6 393.778 92.6235 13
 -8 6 6 584.136 128.018 16
 8 6 -5 6952.73 344.011 13
 -8 6 5 6563.22 335.602 16
 8 6 -4 1879.41 192.874 13
 -8 6 4 1928.88 204.404 16
 8 6 -3 904.358 155.524 13
 -8 6 3 1273.25 172.455 16
 -8 6 3 1140.97 177.213 15
 -8 6 2 278.587 113.896 16
 -8 6 2 174.355 134.583 15
 -8 6 1 1178.8 166.843 16
 -8 6 1 993.248 190.486 15
 -8 6 0 1839.03 204.656 16
 -8 6 0 1771.33 217.703 15
 -8 6 -1 1135.87 165.051 16
 -8 6 -1 1072.76 189.714 15
 -8 6 -2 233.007 106.752 16
 -8 6 -2 237.144 128.165 15
 -8 6 -3 1531.09 181.032 16
 -8 6 -3 1242.06 187.069 15
 8 -6 -4 1872.14 194.052 12
 -8 6 -4 2161.06 210.098 16
 -8 6 -4 1800.54 205.717 15
 8 -6 -5 6725.73 336.219 12
 -8 6 -5 7003.47 344.174 16
 -8 6 -5 6635.06 341.19 15
 8 -6 -6 340.662 96.8782 12
 -8 6 -6 514.541 117.49 15
 -8 6 -6 643.134 127.286 9
 -8 6 -7 1071.87 143.114 9
 -8 6 -8 1328.74 143.267 9
 -8 6 -9 37.5072 53.0701 9
 8 7 -7 220.834 73.3207 13
 8 7 -6 2239.15 181.773 13
 -8 7 6 1720.12 149.443 16
 8 7 -5 -32.1428 74.3681 13
 -8 7 5 -32.0247 53.0738 16
 8 7 -4 327.323 97.6296 13
 -8 7 4 607.572 111.9 16
 8 7 -3 835.152 139.73 13
 -8 7 3 963.198 137.163 16
 -8 7 3 1146.71 164.083 15
 8 7 -2 72.2819 89.7266 13
 -8 7 2 259.597 92.4281 16
 -8 7 2 319.429 128.834 15
 -8 7 1 175.408 89.697 16
 -8 7 1 292.54 126.654 15
 -8 7 0 863.794 130.687 16
 -8 7 0 887.556 157.199 15
 -8 7 -1 196.776 89.8528 16
 -8 7 -1 282.512 137.481 15
 8 7 2 220.775 88.7926 14
 -8 7 -2 47.1089 69.0179 16
 -8 7 -2 268.527 128.428 15
 8 7 3 1105.17 145.58 14
 -8 7 -3 874.049 123.618 16
 -8 7 -3 962.892 160.675 15
 -8 7 -4 316.184 85.0987 16
 -8 7 -4 606.532 127.841 15
 -8 7 -5 90.7388 83.1037 15
 -8 7 -6 2286.14 181.588 15
 -8 7 -7 448.494 88.3597 15
 8 8 -6 226.016 66.887 13
 8 8 -5 615.081 103.229 13
 8 8 -4 2155.32 180.342 13
 8 8 -3 633.764 115.373 13
 8 8 -2 550.348 113.733 13
 -8 8 2 713.435 126.394 15
 8 8 -1 87.4993 83.1289 13
 -8 8 1 262.423 112.943 15
 8 8 0 41.8123 74.3442 13
 -8 8 0 40.2546 90.8817 15
 -8 8 -1 262.237 109.745 15
 8 8 2 594.58 103.683 14
 -8 8 -2 569.815 127.823 15
 8 8 3 968.415 126.758 14
 -8 8 -3 535.783 123.142 15
 -8 8 -4 1870.7 173.355 15
 8 8 4 1997.72 169.388 14
 8 8 5 616.151 103.073 14
 -8 8 -5 823.765 120.618 15
 8 8 6 268.482 76.7994 14
 -8 8 -6 176.812 69.6664 15
 8 9 -3 65.4268 61.5491 13
 8 9 -2 1263.71 129.59 13
 8 9 -1 6.36291 58.7256 13
 -8 9 1 -13.5968 51.8224 15
 8 9 0 149.166 87.7258 13
 -8 9 0 37.6805 62.1239 15
 8 9 1 -20.2879 60.8891 13
 -8 9 -1 -64.3205 76.7241 15
 8 9 2 678.224 98.7065 13
 -8 9 -2 1179.56 136.725 15
 8 9 3 113.396 56.0697 13
 -8 9 -3 36.3175 72.0601 15
 -9 0 0 -87.5743 99.2787 16
 -9 0 1 3877 284.883 16
 -9 0 -1 3883.78 285.551 16
 -9 0 2 44.4885 91.1878 16
 -9 0 -2 -9.72406 98.3559 16
 -9 0 3 700.912 134.564 16
 -9 0 -3 745.111 149.506 16
 9 0 -4 369.839 127.678 12
 -9 0 4 304.229 110.997 16
 9 0 -5 488.181 131 12
 -9 0 5 742.769 136.83 16
 9 0 -6 1535.75 186.86 12
 -9 0 6 1733.25 190.664 16
 9 0 -7 546.783 119.532 12
 -9 0 7 853.784 129.59 16
 9 0 -8 2140.28 187.231 12
 -9 0 8 2192.64 176.537 16
 9 0 -9 577.406 106.158 12
 9 0 -10 407.952 81.8661 12
 9 1 -9 216.997 68.0449 12
 9 1 -8 2144.29 183.464 12
 -9 1 8 2087.24 177.453 16
 9 1 -7 815.655 134.597 12
 -9 1 7 807.708 126.84 16
 9 1 -6 437.905 112.784 12
 -9 1 6 500.28 121.201 16
 9 1 -5 221.891 115.231 12
 -9 1 5 314.805 119.622 16
 9 1 -4 2636.92 237.283 12
 -9 1 4 2619.75 237.337 16
 -9 -1 -4 2717.15 226.531 16
 9 1 -3 1784.13 191.655 12
 -9 -1 -3 2470.34 220.555 16
 -9 1 3 2022.83 212.027 16
 -9 1 2 1060.07 161.888 16
 -9 -1 -2 1182.92 165.911 16
 -9 1 1 2631.61 247.292 16
 -9 -1 -1 2301.47 217.281 16
 -9 -1 0 456.384 112.371 16
 -9 1 0 361.646 114.122 16
 -9 -1 1 2350.99 219.195 16
 -9 1 -1 2209.68 224.304 16
 -9 -1 2 1274.35 163.664 16
 -9 1 -2 1409.2 185.903 16
 -9 -1 3 2120.6 198.825 16
 -9 1 -3 1977.14 213.006 16
 9 -1 -4 2242.4 230.998 12
 -9 -1 4 2493.44 212.856 16
 9 -1 -5 149.135 110.723 12
 -9 -1 5 90.8517 76.9918 16
 9 -1 -6 474.012 129.575 12
 -9 -1 6 452.738 99.9413 16
 9 -1 -7 1087.2 161.934 12
 9 -1 -8 1967.75 185.489 12
 9 -1 -9 297.783 87.6558 12
 9 -1 -10 1574.05 133.685 12
 9 2 -9 163.685 55.9885 12
 9 2 -8 340.659 76.0914 12
 -9 2 8 436.616 102.778 16
 9 2 -7 185.424 75.2616 12
 -9 2 7 490.492 114.748 16
 9 2 -6 688.919 118.942 12
 -9 2 6 764.774 134.057 16
 9 2 -5 2528.72 208.801 12
 -9 2 5 2027.09 204.34 16
 9 2 -4 745.566 132.237 12
 -9 2 4 675.039 142.002 16
 9 2 -3 1334.99 169.747 12
 -9 2 3 952.638 159.818 16
 9 2 -2 146.423 97.0023 12
 -9 2 2 100.539 108.585 16
 -9 2 1 165.699 115.373 16
 -9 2 0 255.878 108.092 16
 -9 2 -1 35.3518 99.3337 16
 -9 2 -2 173.387 110.279 16
 -9 2 -3 1092.06 172.318 16
 9 -2 -4 475.562 150.818 12
 9 -2 -5 1802.64 203.781 12
 9 -2 -6 945.291 153.424 12
 9 -2 -7 531.134 122.688 12
 9 -2 -8 358.566 94.125 12
 9 -2 -9 318.497 90.0133 12
 -9 3 8 511.151 103.057 16
 -9 3 7 321.126 98.0483 16
 -9 3 6 1324.06 158.619 16
 -9 3 5 1877.03 195.393 16
 -9 3 4 315.24 109.43 16
 -9 3 3 1232.78 179.069 16
 -9 3 2 240.123 119.35 16
 -9 3 1 702.613 149.117 16
 -9 3 0 186.88 117.844 16
 -9 3 -1 590.267 142.994 16
 -9 3 -2 71.8161 102.28 16
 -9 3 -3 1775.47 204.283 16
 9 -3 -4 442.196 135.331 12
 -9 3 -4 422.952 132.001 16
 9 -3 -5 2410.32 222.925 12
 9 -3 -6 1258.56 169.663 12
 9 -3 -7 -86.8105 88.4769 12
 9 -3 -8 308.831 82.7731 12
 9 -3 -9 91.0509 63.9525 12
 -9 4 8 556.001 97.9773 16
 -9 4 7 395.922 99.7851 16
 -9 4 6 6.44248 80.9028 16
 -9 4 5 1128.65 151.06 16
 -9 4 4 1577.64 180.468 16
 -9 4 3 1102.6 162.649 16
 9 4 -2 431.07 94.1574 13
 -9 4 2 575.801 141.137 16
 -9 4 1 403.442 131.775 16
 -9 4 0 -51.3988 105.821 16
 -9 4 -1 321.893 123.243 16
 -9 4 -2 377.557 118.707 16
 -9 4 -2 391.956 122.643 15
 -9 4 -3 1159.69 164.52 16
 -9 4 -3 1032.08 144.988 15
 9 -4 -4 1446.43 178.92 12
 -9 4 -4 1446.58 177.958 16
 -9 4 -4 1547.32 160.411 15
 9 -4 -5 1303.84 164.224 12
 -9 4 -5 1687.73 182.551 16
 9 -4 -6 136.742 84.4122 12
 -9 4 -6 -20.3721 79.0953 16
 9 -4 -7 246.501 88.6978 12
 9 -4 -8 345.868 83.219 12
 -9 5 7 377.702 77.0053 16
 -9 5 6 1466.34 147.784 16
 -9 5 5 213.842 94.3706 16
 9 5 -4 2043.21 163.181 13
 -9 5 4 2383.15 196.207 16
 9 5 -3 42.4092 61.3561 13
 -9 5 3 43.1126 82.5208 16
 9 5 -2 1282.8 144.387 13
 -9 5 2 1451.5 165.169 16
 -9 5 1 230.835 102.34 16
 -9 5 0 1972.61 194.383 16
 -9 5 -1 115.658 95.0433 16
 -9 5 -1 -7.78685 93.8673 15
 -9 5 -2 1097.81 153.095 16
 -9 5 -2 1126 156.253 15
 9 -5 -3 268.498 106.976 12
 -9 5 -3 130.265 87.1592 16
 -9 5 -3 69.0039 82.1501 15
 9 -5 -4 2336.21 199.532 12
 -9 5 -4 2420.91 193.688 16
 -9 5 -4 2154.53 178.267 15
 9 -5 -5 213.544 91.7844 12
 -9 5 -5 175.384 88.1008 16
 9 -5 -6 1438.43 141.394 12
 -9 5 -6 1295.61 132.357 16
 -9 5 -7 555.57 85.1878 16
 -9 6 5 2046.38 149.497 16
 9 6 -4 753.617 101.103 13
 -9 6 4 511.294 88.6848 16
 9 6 -3 362.698 82.116 13
 -9 6 3 179.069 77.2991 16
 9 6 -2 939.428 120.928 13
 -9 6 2 780.018 111.809 16
 9 6 -1 1494.19 155.926 13
 -9 6 1 1599.56 157.289 16
 9 6 0 767.226 116.198 13
 -9 6 0 938.405 126.016 16
 -9 6 -1 1516.75 153.036 16
 -9 6 -1 1622.76 171.54 15
 9 -6 -2 1000.76 133.041 12
 -9 6 -2 1025.48 130.232 16
 -9 6 -2 966.426 138.425 15
 -9 6 -3 81.8871 58.901 16
 -9 6 -3 32.5627 73.1845 15
 9 -6 -4 683.296 101.886 12
 -9 6 -4 479.725 86.3663 16
 -9 6 -4 466.37 92.0733 15
 -9 6 -5 3463.76 186.522 16
 9 7 -2 651.316 97.1244 13
 9 7 -1 1885.48 152.326 13
 9 7 0 1016.47 119.796 13
 9 7 1 1589.33 145.062 13
 -9 7 -1 1828.49 157.879 15
 -9 7 -2 760.074 106.684 15
 -9 7 -3 888.923 109.625 15
 -10 0 0 1788.6 159.134 16
 10 0 -1 1370.76 146.819 12
 -10 0 1 1430.92 144.379 16
 -10 0 -1 1262.2 137.077 16
 10 0 -2 378.508 96.6595 12
 -10 0 -2 440.882 94.7287 16
 10 0 -3 -68.9919 74.2602 12
 -10 0 3 -40.3228 61.6531 16
 -10 0 -3 148.814 76.0854 16
 10 0 -4 85.4615 55.9204 12
 -10 0 4 189.068 66.0975 16
 -10 0 -4 222.756 75.1597 16
 10 0 -5 3183.23 187.929 12
 -10 0 -5 5003.01 224.471 16
 -10 1 5 130.693 61.7796 16
 10 1 -4 233.741 69.8622 12
 -10 1 4 252.835 90.05 16
 10 1 -3 369.592 80.7521 12
 -10 1 3 388.174 88.4723 16
 10 1 -2 519.15 91.7038 12
 -10 1 2 602.432 109.521 16
 10 1 -1 245.712 82.4898 12
 -10 1 1 -26.066 74.5825 16
 10 1 0 462.445 93.8297 12
 -10 1 0 442.368 96.6641 16
 -10 1 -1 278.171 86.5644 16
 10 -1 -2 691.984 124.735 12
 -10 1 -2 766.438 123.387 16
 10 -1 -3 545.291 108.701 12
 -10 1 -3 598.917 111.114 16
 10 -1 -4 514.581 98.0782 12
 -10 1 -4 370.8 86.4683 16
 10 -1 -5 20.0046 51.535 12
 -10 1 -5 283.76 83.6558 16
 10 -1 -6 1198.32 118.748 12
 -10 2 5 140.331 66.5356 16
 -10 2 4 346.025 88.3172 16
 -10 2 3 935.382 123.462 16
 -10 2 2 741.759 120.333 16
 -10 2 1 242.533 92.1448 16
 -10 2 0 -44.659 72.2361 16
 -10 2 -1 257.446 86.3009 16
 10 -2 -2 1052.8 140.868 12
 -10 2 -2 609.958 111.354 16
 10 -2 -3 815.519 121.452 12
 -10 2 -3 1045.05 133.129 16
 10 -2 -4 461.535 98.8114 12
 -10 2 -4 473.9 92.3291 16
 10 -2 -5 243.369 80.1479 12
 -10 2 -5 260.646 72.7693 16
 -10 3 4 980.927 116.279 16
 -10 3 3 -15.4553 64.4794 16
 -10 3 2 1329.71 139.078 16
 -10 3 1 586.065 104.572 16
 -10 3 0 111.968 78.0986 16
 -10 3 -1 421.79 93.6707 16
 10 -3 -2 1109.16 137.323 12
 -10 3 -2 1292.53 138.434 16
 10 -3 -3 14.2764 70.1435 12
 -10 3 -3 114.522 78.5093 16
 10 -3 -4 770.661 110.698 12
 -10 3 -4 742.999 103.713 16
 -10 4 3 972.926 110.532 16
 -10 4 2 298.454 78.5727 16
 -10 4 1 557.593 99.028 16
 -10 4 0 -73.4779 69.5404 16
 10 -4 -1 720.065 113.148 12
 -10 4 -1 807.55 110.04 16
 10 -4 -2 174.854 77.0249 12
 -10 4 -2 189.703 73.5648 16
 10 -4 -3 790.217 110.022 12
 -10 4 -3 724.765 97.9245 16

_iucr_refine_instructions_details
;

    201812486.res created by SHELXL-2014/7

TITL 201812486 in P212121 #19
REM reset to P212121 #19
CELL 1.54184 8.626696 11.81281 15.870225 90 90 90
ZERR 4 0.000371 0.000471 0.000783 0 0 0
LATT -1
SYMM 0.5-X,-Y,0.5+Z
SYMM 0.5+X,0.5-Y,-Z
SYMM -X,0.5+Y,0.5-Z
SFAC C H Cl N O
UNIT 76 72 4 4 4
 
L.S. 4 0 0
PLAN  20
SIZE 0.1 0.11 0.15
MPLA C1 C2 C3 C4 C5 C6 C7 C8 C9 N1
MPLA C11 C12 C13 C14 C15 C16
BOND $H
CONF
fmap 2
acta
SHEL 999 0.837
REM <olex2.extras>
REM <HklSrc "%.\\201812486.hkl">
REM </olex2.extras>
 
WGHT    0.048400    0.106200
FVAR       6.64035
C1    1    0.610748    0.286565   -0.033142    11.00000    0.07065    0.07775 =
         0.06344   -0.02388    0.01411   -0.01850
AFIX  43
H1    2    0.663484    0.223183   -0.052802    11.00000   -1.20000
AFIX   0
C2    1    0.585855    0.375097   -0.085786    11.00000    0.09748    0.09748 =
         0.04954   -0.00689    0.00833   -0.03672
AFIX  43
H2    2    0.623244    0.372734   -0.140721    11.00000   -1.20000
AFIX   0
C3    1    0.504182    0.469754   -0.057609    11.00000    0.09115    0.08863 =
         0.05399    0.01986   -0.01394   -0.02661
AFIX  43
H3    2    0.485528    0.529337   -0.094545    11.00000   -1.20000
AFIX   0
C4    1    0.450738    0.476382    0.024020    11.00000    0.06095    0.06178 =
         0.06158    0.00834   -0.01115   -0.00963
AFIX  43
H4    2    0.396484    0.539799    0.042352    11.00000   -1.20000
AFIX   0
C5    1    0.479301    0.386571    0.078598    11.00000    0.04362    0.04975 =
         0.04950   -0.00099   -0.00066   -0.01294
C6    1    0.557720    0.289015    0.051375    11.00000    0.05367    0.05007 =
         0.05517   -0.01164    0.00442   -0.01329
C7    1    0.581542    0.201006    0.109181    11.00000    0.06462    0.03982 =
         0.07833   -0.01486    0.01598    0.00034
AFIX  43
H7    2    0.634119    0.135956    0.092664    11.00000   -1.20000
AFIX   0
C8    1    0.527981    0.210680    0.189126    11.00000    0.06152    0.03607 =
         0.06491    0.00271    0.00714    0.00239
AFIX  43
H8    2    0.542349    0.150928    0.226475    11.00000   -1.20000
AFIX   0
C9    1    0.451370    0.308588    0.216996    11.00000    0.04169    0.03874 =
         0.05056   -0.00171   -0.00048   -0.00413
C10   1    0.385168    0.320337    0.304905    11.00000    0.04820    0.03899 =
         0.04965   -0.00288    0.00186    0.00134
AFIX  13
H10   2    0.348651    0.398557    0.310318    11.00000   -1.20000
AFIX   0
C11   1    0.243170    0.244935    0.310841    11.00000    0.04491    0.04291 =
         0.03751   -0.00416    0.00009    0.00053
C12   1    0.249975    0.133697    0.338371    11.00000    0.04053    0.04716 =
         0.05307   -0.00020   -0.00582    0.00296
AFIX  43
H12   2    0.344284    0.102256    0.354442    11.00000   -1.20000
AFIX   0
C13   1    0.115957    0.069674    0.341838    11.00000    0.04923    0.04970 =
         0.04984   -0.00375   -0.00193   -0.00780
C14   1   -0.026372    0.111655    0.316437    11.00000    0.04314    0.06115 =
         0.05259   -0.00694    0.00061   -0.00798
AFIX  43
H14   2   -0.115547    0.067563    0.319129    11.00000   -1.20000
AFIX   0
C15   1   -0.030720    0.221311    0.287017    11.00000    0.04126    0.06981 =
         0.06374   -0.00567   -0.00334    0.00798
AFIX  43
H15   2   -0.124256    0.251333    0.268322    11.00000   -1.20000
AFIX   0
C16   1    0.100495    0.287203    0.284758    11.00000    0.05175    0.04811 =
         0.05264   -0.00054   -0.00300    0.00734
AFIX  43
H16   2    0.093802    0.361374    0.265450    11.00000   -1.20000
AFIX   0
C17   1    0.509175    0.302686    0.373636    11.00000    0.05591    0.04808 =
         0.05912   -0.00439   -0.00800   -0.00471
AFIX  13
H17   2    0.555435    0.227501    0.366636    11.00000   -1.20000
AFIX   0
C18   1    0.636094    0.392353    0.364279    11.00000    0.05857    0.06429 =
         0.08333   -0.01180   -0.00986   -0.01151
AFIX 137
H18A  2    0.673607    0.392453    0.307328    11.00000   -1.50000
H18B  2    0.719917    0.375327    0.401993    11.00000   -1.50000
H18C  2    0.594362    0.465519    0.377645    11.00000   -1.50000
AFIX   0
C19   1    0.439382    0.311132    0.461219    11.00000    0.07850    0.09714 =
         0.05447   -0.00927   -0.00810   -0.02356
AFIX 137
H19A  2    0.386889    0.382357    0.467075    11.00000   -1.50000
H19B  2    0.520284    0.305885    0.502570    11.00000   -1.50000
H19C  2    0.366835    0.250495    0.469398    11.00000   -1.50000
AFIX   0
CL1   3    0.124768   -0.067123    0.381835    11.00000    0.07544    0.05397 =
         0.11667    0.02190   -0.02100   -0.01840
N1    4    0.429695    0.394717    0.163018    11.00000    0.03839    0.03728 =
         0.05290   -0.00238   -0.00126    0.00083
O1    5    0.364132    0.489063    0.186441    11.00000    0.06141    0.04292 =
         0.07031   -0.00012    0.00346    0.01609
HKLF 4
 
REM  201812486 in P212121 #19
REM R1 =  0.0408 for    2549 Fo > 4sig(Fo)  and  0.0489 for all    2890 data
REM    201 parameters refined using      0 restraints
 
END  
     
WGHT      0.0484      0.1062 

REM Highest difference peak  0.162,  deepest hole -0.174,  1-sigma level  0.051
Q1    1   0.2718  0.5609  0.1844  11.00000  0.05    0.16
Q2    1   0.2542  0.1957  0.2990  11.00000  0.05    0.16
Q3    1   0.2460  0.2167  0.3349  11.00000  0.05    0.15
Q4    1   0.2752  0.4490  0.1681  11.00000  0.05    0.15
Q5    1   0.2783  0.4433  0.2052  11.00000  0.05    0.14
Q6    1   0.2468  0.5033  0.4491  11.00000  0.05    0.14
Q7    1   0.1744 -0.0253  0.4241  11.00000  0.05    0.14
Q8    1   0.3262  0.5818  0.1570  11.00000  0.05    0.13
Q9    1   0.3588  0.5762  0.0777  11.00000  0.05    0.13
Q10   1   0.2398 -0.1428  0.3638  11.00000  0.05    0.13
Q11   1   0.2592  0.4852  0.3798  11.00000  0.05    0.12
Q12   1   0.3217  0.6323 -0.0823  11.00000  0.05    0.12
Q13   1  -0.2369  0.2119  0.2864  11.00000  0.05    0.12
Q14   1   0.2136  0.2418  0.4683  11.00000  0.05    0.12
Q15   1   0.7759  0.3235 -0.1832  11.00000  0.05    0.12
Q16   1  -0.2259  0.2319  0.1750  11.00000  0.05    0.12
Q17   1   0.7216  0.4564  0.3540  11.00000  0.05    0.11
Q18   1   0.7237  0.4377  0.3958  11.00000  0.05    0.11
Q19   1   0.1492 -0.0139  0.3360  11.00000  0.05    0.11
Q20   1   0.7500  0.2595  0.1126  11.00000  0.05    0.11

  REM The information below was added by Olex2.
  REM
  REM R1 = 0.0408 for 2549 Fo > 4sig(Fo) and 0.0489 for all 6006 data
  REM n/a parameters refined using n/a restraints
  REM Highest difference peak 0.16, deepest hole -0.17
  REM Mean Shift 0, Max Shift 0.000.

  REM +++ Tabular Listing of Refinement Information +++
  REM R1_all = 0.0489
  REM R1_gt = 0.0408
  REM wR_ref = 0.1044
  REM GOOF = 1.049
  REM Shift_max = 0.000
  REM Shift_mean = 0
  REM Reflections_all = 6006
  REM Reflections_gt = 2549
  REM Parameters = n/a
  REM Hole = -0.17
  REM Peak = 0.16
  REM Flack = 0.005(14)

  
;
_olex2_submission_special_instructions  'No special instructions were received'
