# Supplementary material for: Photoredox-Catalyzed Enantioselective α-Deuteration of Azaarenes with D2O
Source: iScience. 2019 Jun 11;16:410–9. doi: 10.1016/j.isci.2019.06.007 (PMC6593145; doi:10.1016/j.isci.2019.06.007)
Supplement: Data S2. Crystal Data and Structure Refinement for 5n, Related to Figure 5 [file mmc10.zip › Data S2. Crystal Data and structure Refinement for 5n.cif]

data_201805257
_audit_creation_date               2018-05-23
_audit_creation_method
;
Olex2 1.2
(compiled 2018.05.18 svn.r3508 for OlexSys, GUI svn.r5497)
;
_shelx_SHELXL_version_number       '2014/7'
_audit_contact_author_address      ?
_audit_contact_author_email        ?
_audit_contact_author_name         ''
_audit_contact_author_phone        ?
_publ_contact_author_id_orcid      ?
_publ_section_references
;
Dolomanov, O.V., Bourhis, L.J., Gildea, R.J, Howard, J.A.K. & Puschmann, H.
 (2009), J. Appl. Cryst. 42, 339-341.

Sheldrick, G.M. (2008). Acta Cryst. A64, 112-122.

Sheldrick, G.M. (2015). Acta Cryst. C71, 3-8.
;
_chemical_name_common              ?
_chemical_name_systematic          ?
_chemical_formula_moiety           'C20 H14 Br N O'
_chemical_formula_sum              'C20 H14 Br N O'
_chemical_formula_weight           364.23
_chemical_absolute_configuration   ad
_chemical_melting_point            ?
_chemical_oxdiff_formula           C15H15O3N1
loop_
  _atom_type_symbol
  _atom_type_description
  _atom_type_scat_dispersion_real
  _atom_type_scat_dispersion_imag
  _atom_type_scat_source
 'C' 'C' 0.0181 0.0091 'International Tables Vol C Tables 4.2.6.8 and 6.1.1.4'
 'H' 'H' 0.0000 0.0000 'International Tables Vol C Tables 4.2.6.8 and 6.1.1.4'
 'Br' 'Br' -0.6763 1.2805
 'International Tables Vol C Tables 4.2.6.8 and 6.1.1.4'
 'N' 'N' 0.0311 0.0180 'International Tables Vol C Tables 4.2.6.8 and 6.1.1.4'
 'O' 'O' 0.0492 0.0322 'International Tables Vol C Tables 4.2.6.8 and 6.1.1.4'

_shelx_space_group_comment
;
The symmetry employed for this shelxl refinement is uniquely defined
by the following loop, which should always be used as a source of
symmetry information in preference to the above space-group names.
They are only intended as comments.
;
_space_group_crystal_system        'orthorhombic'
_space_group_IT_number             19
_space_group_name_H-M_alt          'P 21 21 21'
_space_group_name_Hall             'P 2ac 2ab'
loop_
  _space_group_symop_operation_xyz
 'x, y, z'
 '-x+1/2, -y, z+1/2'
 'x+1/2, -y+1/2, -z'
 '-x, y+1/2, -z+1/2'

_cell_length_a                     5.14605(13)
_cell_length_b                     11.5367(3)
_cell_length_c                     26.5758(5)
_cell_angle_alpha                  90
_cell_angle_beta                   90
_cell_angle_gamma                  90
_cell_volume                       1577.77(7)
_cell_formula_units_Z              4
_cell_measurement_reflns_used      2355
_cell_measurement_temperature      293(2)
_cell_measurement_theta_max        70.6170
_cell_measurement_theta_min        4.1720
_shelx_estimated_absorpt_T_max     0.717
_shelx_estimated_absorpt_T_min     0.435
_exptl_absorpt_coefficient_mu      3.571
_exptl_absorpt_correction_T_max    1.00000
_exptl_absorpt_correction_T_min    0.89561
_exptl_absorpt_correction_type     multi-scan
_exptl_absorpt_process_details
;
CrysAlisPro, Agilent Technologies,
Version 1.171.37.35 (release 13-08-2014 CrysAlis171 .NET)
(compiled Aug 13 2014,18:06:01)
Empirical absorption correction using spherical harmonics,
 implemented in SCALE3 ABSPACK scaling algorithm.
;
_exptl_absorpt_special_details     ?
_exptl_crystal_colour              colourless
_exptl_crystal_colour_primary      colourless
_exptl_crystal_density_diffrn      1.533
_exptl_crystal_density_meas        ?
_exptl_crystal_density_method      ?
_exptl_crystal_description         needle
_exptl_crystal_F_000               736
_exptl_crystal_size_max            0.28
_exptl_crystal_size_mid            0.11
_exptl_crystal_size_min            0.1
_exptl_transmission_factor_max     ?
_exptl_transmission_factor_min     ?
_diffrn_reflns_av_R_equivalents    0.0302
_diffrn_reflns_av_unetI/netI       0.0405
_diffrn_reflns_Laue_measured_fraction_full  0.999
_diffrn_reflns_Laue_measured_fraction_max  0.988
_diffrn_reflns_limit_h_max         6
_diffrn_reflns_limit_h_min         -3
_diffrn_reflns_limit_k_max         13
_diffrn_reflns_limit_k_min         -13
_diffrn_reflns_limit_l_max         30
_diffrn_reflns_limit_l_min         -32
_diffrn_reflns_number              5862
_diffrn_reflns_point_group_measured_fraction_full  0.997
_diffrn_reflns_point_group_measured_fraction_max  0.976
_diffrn_reflns_theta_full          67.684
_diffrn_reflns_theta_max           70.760
_diffrn_reflns_theta_min           4.178
_diffrn_ambient_temperature        293(2)
_diffrn_detector                   'CCD plate'
_diffrn_detector_area_resol_mean   16.2312
_diffrn_detector_type              Eos
_diffrn_measured_fraction_theta_full  0.999
_diffrn_measured_fraction_theta_max  0.988
_diffrn_measurement_details
;
#__ type_ start__ end____ width___ exp.time_
  1 omega -104.00  -11.00   1.0000    1.0000
omega____ theta____ kappa____ phi______ frames
    -      -33.5000  -37.0000 -180.0000 93

#__ type_ start__ end____ width___ exp.time_
  2 omega -108.00  -32.00   1.0000    1.0000
omega____ theta____ kappa____ phi______ frames
    -      -33.5000  178.0000  -60.0000 76

#__ type_ start__ end____ width___ exp.time_
  3 omega  -52.00  -17.00   1.0000    1.0000
omega____ theta____ kappa____ phi______ frames
    -      -33.5000   57.0000  -30.0000 35

#__ type_ start__ end____ width___ exp.time_
  4 omega   62.00  109.00   1.0000    1.0000
omega____ theta____ kappa____ phi______ frames
    -       36.4734  178.0000    0.0000 47

#__ type_ start__ end____ width___ exp.time_
  5 omega   62.00   88.00   1.0000    1.0000
omega____ theta____ kappa____ phi______ frames
    -       36.4734   37.0000 -180.0000 26

#__ type_ start__ end____ width___ exp.time_
  6 omega   17.00   43.00   1.0000    1.0000
omega____ theta____ kappa____ phi______ frames
    -       36.4734  -99.0000  -90.0000 26

#__ type_ start__ end____ width___ exp.time_
  7 omega   34.00   60.00   1.0000    1.0000
omega____ theta____ kappa____ phi______ frames
    -       36.4734   37.0000 -180.0000 26

#__ type_ start__ end____ width___ exp.time_
  8 omega   51.00   76.00   1.0000    1.0000
omega____ theta____ kappa____ phi______ frames
    -       36.4734  -99.0000  -90.0000 25

#__ type_ start__ end____ width___ exp.time_
  9 omega   60.00  101.00   1.0000    1.0000
omega____ theta____ kappa____ phi______ frames
    -       36.4734  178.0000   90.0000 41

#__ type_ start__ end____ width___ exp.time_
 10 omega  134.00  175.00   1.0000    5.0000
omega____ theta____ kappa____ phi______ frames
    -      108.0000   45.0000  120.0000 41

#__ type_ start__ end____ width___ exp.time_
 11 omega   82.00  125.00   1.0000    5.0000
omega____ theta____ kappa____ phi______ frames
    -      108.0000  -77.0000  150.0000 43

#__ type_ start__ end____ width___ exp.time_
 12 omega   54.00   91.00   1.0000    5.0000
omega____ theta____ kappa____ phi______ frames
    -      108.0000  -30.0000   60.0000 37

#__ type_ start__ end____ width___ exp.time_
 13 omega   43.00   75.00   1.0000    5.0000
omega____ theta____ kappa____ phi______ frames
    -      108.0000  -77.0000  150.0000 32

#__ type_ start__ end____ width___ exp.time_
 14 omega   68.00  109.00   1.0000    5.0000
omega____ theta____ kappa____ phi______ frames
    -      108.0000  -94.0000 -180.0000 41

#__ type_ start__ end____ width___ exp.time_
 15 omega   40.00   96.00   1.0000    5.0000
omega____ theta____ kappa____ phi______ frames
    -      108.0000  -45.0000 -180.0000 56

#__ type_ start__ end____ width___ exp.time_
 16 omega   93.00  171.00   1.0000    5.0000
omega____ theta____ kappa____ phi______ frames
    -      108.0000   30.0000  -90.0000 78

#__ type_ start__ end____ width___ exp.time_
 17 omega   37.00   87.00   1.0000    5.0000
omega____ theta____ kappa____ phi______ frames
    -      108.0000  -30.0000  120.0000 50

#__ type_ start__ end____ width___ exp.time_
 18 omega   38.00  115.00   1.0000    5.0000
omega____ theta____ kappa____ phi______ frames
    -      108.0000 -111.0000  -30.0000 77
;
_diffrn_measurement_device         'four-circle diffractometer'
_diffrn_measurement_device_type    'Xcalibur, Eos, Gemini'
_diffrn_measurement_method         '\w scans'
_diffrn_orient_matrix_UB_11        0.0223317000
_diffrn_orient_matrix_UB_12        -0.1298148000
_diffrn_orient_matrix_UB_13        -0.0128875000
_diffrn_orient_matrix_UB_21        0.0121828000
_diffrn_orient_matrix_UB_22        0.0300910000
_diffrn_orient_matrix_UB_23        -0.0564179000
_diffrn_orient_matrix_UB_31        0.2983327000
_diffrn_orient_matrix_UB_32        0.0084930000
_diffrn_orient_matrix_UB_33        0.0032607000
_diffrn_radiation_monochromator    graphite
_diffrn_radiation_probe            x-ray
_diffrn_radiation_type             CuK\a
_diffrn_radiation_wavelength       1.54184
_diffrn_source                     'Enhance (Cu) X-ray Source'
_reflns_Friedel_coverage           0.665
_reflns_Friedel_fraction_full      0.995
_reflns_Friedel_fraction_max       0.959
_reflns_number_gt                  2629
_reflns_number_total               2971
_reflns_odcompleteness_completeness  99.88
_reflns_odcompleteness_iscentric   1
_reflns_odcompleteness_theta       66.97
_reflns_special_details
;
 Reflections were merged by SHELXL according to the crystal
 class for the calculation of statistics and refinement.
 
 _reflns_Friedel_fraction is defined as the number of unique
 Friedel pairs measured divided by the number that would be
 possible theoretically, ignoring centric projections and
 systematic absences.
;
_reflns_threshold_expression       'I > 2\s(I)'
_computing_cell_refinement
;
CrysAlisPro, Agilent Technologies,
Version 1.171.37.35 (release 13-08-2014 CrysAlis171 .NET)
(compiled Aug 13 2014,18:06:01)
;
_computing_data_collection
;
CrysAlisPro, Agilent Technologies,
Version 1.171.37.35 (release 13-08-2014 CrysAlis171 .NET)
(compiled Aug 13 2014,18:06:01)
;
_computing_data_reduction
;
CrysAlisPro, Agilent Technologies,
Version 1.171.37.35 (release 13-08-2014 CrysAlis171 .NET)
(compiled Aug 13 2014,18:06:01)
;
_computing_molecular_graphics      'Olex2 (Dolomanov et al., 2009)'
_computing_publication_material    'Olex2 (Dolomanov et al., 2009)'
_computing_structure_refinement    'ShelXL (Sheldrick, 2015)'
_computing_structure_solution      'ShelXS (Sheldrick, 2008)'
_refine_diff_density_max           0.629
_refine_diff_density_min           -0.335
_refine_diff_density_rms           0.052
_refine_ls_abs_structure_details
;
 Flack x determined using 947 quotients [(I+)-(I-)]/[(I+)+(I-)]
 (Parsons, Flack and Wagner, Acta Cryst. B69 (2013) 249-259).
;
_refine_ls_abs_structure_Flack     -0.026(17)
_refine_ls_extinction_coef         .
_refine_ls_extinction_method       none
_refine_ls_goodness_of_fit_ref     1.027
_refine_ls_hydrogen_treatment      constr
_refine_ls_matrix_type             full
_refine_ls_number_parameters       209
_refine_ls_number_reflns           2971
_refine_ls_number_restraints       0
_refine_ls_R_factor_all            0.0454
_refine_ls_R_factor_gt             0.0392
_refine_ls_restrained_S_all        1.027
_refine_ls_shift/su_max            0.000
_refine_ls_shift/su_mean           0.000
_refine_ls_structure_factor_coef   Fsqd
_refine_ls_weighting_details      
 'w=1/[\s^2^(Fo^2^)+(0.0535P)^2^+0.1745P] where P=(Fo^2^+2Fc^2^)/3'
_refine_ls_weighting_scheme        calc
_refine_ls_wR_factor_gt            0.0999
_refine_ls_wR_factor_ref           0.1066
_refine_special_details            ?
_olex2_refinement_description
;
1. Fixed Uiso
 At 1.2 times of:
  All C(H) groups
 At 1.5 times of:
  All O(H) groups
2.a Ternary CH refined with riding coordinates:
 C7(H7)
2.b Aromatic/amide H refined with riding coordinates:
 C1(H1), C2(H2), C4(H4), C5(H5), C10(H10), C11(H11), C12(H12), C13(H13),
 C17(H17), C18(H18), C19(H19), C20(H20)
2.c Idealised tetrahedral OH refined as rotating group:
 O1(H1A)
;
_atom_sites_solution_hydrogens     geom
_atom_sites_solution_primary       direct
_atom_sites_solution_secondary     ?
loop_
  _atom_site_label
  _atom_site_type_symbol
  _atom_site_fract_x
  _atom_site_fract_y
  _atom_site_fract_z
  _atom_site_U_iso_or_equiv
  _atom_site_adp_type
  _atom_site_occupancy
  _atom_site_site_symmetry_order
  _atom_site_calc_flag
  _atom_site_refinement_flags_posn
  _atom_site_refinement_flags_adp
  _atom_site_refinement_flags_occupancy
  _atom_site_disorder_assembly
  _atom_site_disorder_group
 Br1 Br 0.14862(14) 0.71986(6) 0.87665(2) 0.0750(2) Uani 1 1 d . . . . .
 C1 C 0.3840(10) 0.5833(4) 0.74002(19) 0.0535(11) Uani 1 1 d . . . . .
 H1 H 0.3304 0.5237 0.7189 0.064 Uiso 1 1 calc R . . . .
 C2 C 0.2581(11) 0.6009(5) 0.7853(2) 0.0576(12) Uani 1 1 d . . . . .
 H2 H 0.1223 0.5527 0.7950 0.069 Uiso 1 1 calc R . . . .
 C3 C 0.3354(10) 0.6899(4) 0.81563(17) 0.0534(11) Uani 1 1 d . . . . .
 C4 C 0.5411(11) 0.7602(4) 0.80334(19) 0.0574(12) Uani 1 1 d . . . . .
 H4 H 0.5948 0.8189 0.8250 0.069 Uiso 1 1 calc R . . . .
 C5 C 0.6658(10) 0.7417(4) 0.7584(2) 0.0561(11) Uani 1 1 d . . . . .
 H5 H 0.8045 0.7891 0.7494 0.067 Uiso 1 1 calc R . . . .
 C6 C 0.5885(8) 0.6534(4) 0.72596(17) 0.0473(10) Uani 1 1 d . . . . .
 C7 C 0.7214(9) 0.6343(5) 0.67558(19) 0.0507(11) Uani 1 1 d . . . . .
 H7 H 0.8358 0.7004 0.6688 0.061 Uiso 1 1 calc R . . . .
 C8 C 0.5213(9) 0.6249(4) 0.63265(16) 0.0447(10) Uani 1 1 d . . . . .
 C9 C 0.3621(8) 0.7236(4) 0.61842(16) 0.0466(9) Uani 1 1 d . . . . .
 C10 C 0.3831(11) 0.8330(5) 0.6406(2) 0.0587(12) Uani 1 1 d . . . . .
 H10 H 0.5082 0.8456 0.6653 0.070 Uiso 1 1 calc R . . . .
 C11 C 0.2223(11) 0.9223(5) 0.6266(3) 0.0666(15) Uani 1 1 d . . . . .
 H11 H 0.2403 0.9949 0.6414 0.080 Uiso 1 1 calc R . . . .
 C12 C 0.0317(13) 0.9035(6) 0.5902(3) 0.0719(17) Uani 1 1 d . . . . .
 H12 H -0.0808 0.9632 0.5814 0.086 Uiso 1 1 calc R . . . .
 C13 C 0.0095(11) 0.7975(5) 0.5673(2) 0.0632(14) Uani 1 1 d . . . . .
 H13 H -0.1171 0.7866 0.5427 0.076 Uiso 1 1 calc R . . . .
 C14 C 0.1742(9) 0.7050(5) 0.58012(16) 0.0499(10) Uani 1 1 d . . . . .
 C15 C 0.1591(10) 0.5920(5) 0.55656(16) 0.0491(10) Uani 1 1 d . . . . .
 C16 C 0.3316(10) 0.5061(4) 0.57339(15) 0.0484(10) Uani 1 1 d . . . . .
 C17 C 0.3277(11) 0.3954(5) 0.55163(18) 0.0570(11) Uani 1 1 d . . . . .
 H17 H 0.4417 0.3386 0.5631 0.068 Uiso 1 1 calc R . . . .
 C18 C 0.1563(13) 0.3704(6) 0.51348(19) 0.0664(14) Uani 1 1 d . . . . .
 H18 H 0.1555 0.2971 0.4988 0.080 Uiso 1 1 calc R . . . .
 C19 C -0.0151(13) 0.4545(6) 0.4970(2) 0.0720(16) Uani 1 1 d . . . . .
 H19 H -0.1316 0.4372 0.4713 0.086 Uiso 1 1 calc R . . . .
 C20 C -0.0152(11) 0.5633(6) 0.5180(2) 0.0642(15) Uani 1 1 d . . . . .
 H20 H -0.1326 0.6186 0.5066 0.077 Uiso 1 1 calc R . . . .
 N1 N 0.5106(8) 0.5255(4) 0.61182(14) 0.0475(9) Uani 1 1 d . . . . .
 O1 O 0.8728(7) 0.5330(4) 0.67705(15) 0.0653(10) Uani 1 1 d . . . . .
 H1A H 0.8123 0.4850 0.6575 0.098 Uiso 1 1 calc GR . . . .

loop_
  _atom_site_aniso_label
  _atom_site_aniso_U_11
  _atom_site_aniso_U_22
  _atom_site_aniso_U_33
  _atom_site_aniso_U_23
  _atom_site_aniso_U_13
  _atom_site_aniso_U_12
 Br1 0.0910(4) 0.0872(4) 0.0468(3) -0.0130(3) 0.0117(3) -0.0219(4)
 C1 0.056(3) 0.053(3) 0.051(2) -0.008(2) -0.004(2) -0.009(2)
 C2 0.060(3) 0.062(3) 0.052(3) -0.005(2) 0.003(2) -0.016(2)
 C3 0.062(3) 0.060(3) 0.038(2) 0.0004(18) -0.002(2) -0.006(3)
 C4 0.068(3) 0.055(3) 0.050(2) -0.012(2) -0.006(2) -0.009(2)
 C5 0.055(2) 0.056(3) 0.058(3) -0.005(2) 0.000(2) -0.010(2)
 C6 0.043(2) 0.053(2) 0.045(2) -0.003(2) -0.0065(18) 0.001(2)
 C7 0.039(2) 0.059(3) 0.054(3) -0.006(2) -0.0030(19) 0.001(2)
 C8 0.037(2) 0.056(3) 0.041(2) -0.0037(19) 0.0061(17) 0.0027(18)
 C9 0.0426(19) 0.051(2) 0.046(2) 0.0046(19) 0.0068(19) 0.005(2)
 C10 0.055(3) 0.062(3) 0.059(3) 0.002(2) 0.008(2) 0.002(2)
 C11 0.071(3) 0.052(3) 0.077(4) 0.005(3) 0.021(3) 0.008(2)
 C12 0.066(3) 0.068(4) 0.082(4) 0.022(3) 0.020(3) 0.016(3)
 C13 0.055(3) 0.075(4) 0.059(3) 0.018(3) 0.009(2) 0.013(3)
 C14 0.044(2) 0.063(3) 0.043(2) 0.015(2) 0.0109(18) 0.002(2)
 C15 0.043(2) 0.068(3) 0.0368(19) 0.0090(19) 0.006(2) 0.001(2)
 C16 0.045(2) 0.064(3) 0.0362(19) 0.0001(19) 0.0021(18) 0.002(2)
 C17 0.059(3) 0.065(3) 0.047(2) -0.007(2) -0.005(2) 0.004(3)
 C18 0.075(3) 0.078(3) 0.046(2) -0.008(2) -0.007(3) -0.005(3)
 C19 0.072(4) 0.096(4) 0.049(3) -0.003(3) -0.014(3) -0.008(4)
 C20 0.051(3) 0.090(4) 0.052(3) 0.019(3) -0.008(2) 0.001(3)
 N1 0.0433(19) 0.059(2) 0.041(2) -0.0031(17) -0.0027(15) 0.0084(17)
 O1 0.0500(19) 0.076(2) 0.069(2) -0.0197(19) -0.0149(18) 0.017(2)

_geom_special_details
;
 All esds (except the esd in the dihedral angle between two l.s. planes)
 are estimated using the full covariance matrix.  The cell esds are taken
 into account individually in the estimation of esds in distances, angles
 and torsion angles; correlations between esds in cell parameters are only
 used when they are defined by crystal symmetry.  An approximate (isotropic)
 treatment of cell esds is used for estimating esds involving l.s. planes.
;
loop_
  _geom_bond_atom_site_label_1
  _geom_bond_atom_site_label_2
  _geom_bond_distance
  _geom_bond_site_symmetry_2
  _geom_bond_publ_flag
 Br1 C3 1.917(5) . ?
 C1 H1 0.9300 . ?
 C1 C2 1.381(7) . ?
 C1 C6 1.379(7) . ?
 C2 H2 0.9300 . ?
 C2 C3 1.364(7) . ?
 C3 C4 1.373(8) . ?
 C4 H4 0.9300 . ?
 C4 C5 1.373(7) . ?
 C5 H5 0.9300 . ?
 C5 C6 1.393(7) . ?
 C6 C7 1.519(7) . ?
 C7 H7 0.9800 . ?
 C7 C8 1.541(6) . ?
 C7 O1 1.405(6) . ?
 C8 C9 1.453(7) . ?
 C8 N1 1.275(6) . ?
 C9 C10 1.397(8) . ?
 C9 C14 1.420(7) . ?
 C10 H10 0.9300 . ?
 C10 C11 1.372(8) . ?
 C11 H11 0.9300 . ?
 C11 C12 1.396(10) . ?
 C12 H12 0.9300 . ?
 C12 C13 1.370(9) . ?
 C13 H13 0.9300 . ?
 C13 C14 1.405(7) . ?
 C14 C15 1.448(7) . ?
 C15 C16 1.404(7) . ?
 C15 C20 1.401(7) . ?
 C16 C17 1.402(7) . ?
 C16 N1 1.393(6) . ?
 C17 H17 0.9300 . ?
 C17 C18 1.375(8) . ?
 C18 H18 0.9300 . ?
 C18 C19 1.383(9) . ?
 C19 H19 0.9300 . ?
 C19 C20 1.374(10) . ?
 C20 H20 0.9300 . ?
 O1 H1A 0.8200 . ?

loop_
  _geom_angle_atom_site_label_1
  _geom_angle_atom_site_label_2
  _geom_angle_atom_site_label_3
  _geom_angle
  _geom_angle_site_symmetry_1
  _geom_angle_site_symmetry_3
  _geom_angle_publ_flag
 C2 C1 H1 119.7 . . ?
 C6 C1 H1 119.7 . . ?
 C6 C1 C2 120.5(5) . . ?
 C1 C2 H2 120.4 . . ?
 C3 C2 C1 119.3(5) . . ?
 C3 C2 H2 120.4 . . ?
 C2 C3 Br1 119.3(4) . . ?
 C2 C3 C4 121.9(5) . . ?
 C4 C3 Br1 118.8(4) . . ?
 C3 C4 H4 120.8 . . ?
 C5 C4 C3 118.4(5) . . ?
 C5 C4 H4 120.8 . . ?
 C4 C5 H5 119.4 . . ?
 C4 C5 C6 121.2(5) . . ?
 C6 C5 H5 119.4 . . ?
 C1 C6 C5 118.7(5) . . ?
 C1 C6 C7 119.8(4) . . ?
 C5 C6 C7 121.5(5) . . ?
 C6 C7 H7 108.6 . . ?
 C6 C7 C8 111.2(4) . . ?
 C8 C7 H7 108.6 . . ?
 O1 C7 C6 110.2(4) . . ?
 O1 C7 H7 108.6 . . ?
 O1 C7 C8 109.4(4) . . ?
 C9 C8 C7 121.0(4) . . ?
 N1 C8 C7 114.4(4) . . ?
 N1 C8 C9 124.6(4) . . ?
 C10 C9 C8 123.7(4) . . ?
 C10 C9 C14 119.4(4) . . ?
 C14 C9 C8 116.9(4) . . ?
 C9 C10 H10 119.4 . . ?
 C11 C10 C9 121.1(5) . . ?
 C11 C10 H10 119.4 . . ?
 C10 C11 H11 120.1 . . ?
 C10 C11 C12 119.7(6) . . ?
 C12 C11 H11 120.1 . . ?
 C11 C12 H12 119.8 . . ?
 C13 C12 C11 120.4(5) . . ?
 C13 C12 H12 119.8 . . ?
 C12 C13 H13 119.4 . . ?
 C12 C13 C14 121.3(6) . . ?
 C14 C13 H13 119.4 . . ?
 C9 C14 C15 118.8(4) . . ?
 C13 C14 C9 118.0(5) . . ?
 C13 C14 C15 123.1(5) . . ?
 C16 C15 C14 117.7(4) . . ?
 C20 C15 C14 124.3(5) . . ?
 C20 C15 C16 118.1(5) . . ?
 C17 C16 C15 120.2(5) . . ?
 N1 C16 C15 122.5(4) . . ?
 N1 C16 C17 117.3(4) . . ?
 C16 C17 H17 119.8 . . ?
 C18 C17 C16 120.3(5) . . ?
 C18 C17 H17 119.8 . . ?
 C17 C18 H18 120.1 . . ?
 C17 C18 C19 119.7(6) . . ?
 C19 C18 H18 120.1 . . ?
 C18 C19 H19 119.6 . . ?
 C20 C19 C18 120.8(5) . . ?
 C20 C19 H19 119.6 . . ?
 C15 C20 H20 119.6 . . ?
 C19 C20 C15 120.9(6) . . ?
 C19 C20 H20 119.6 . . ?
 C8 N1 C16 119.4(4) . . ?
 C7 O1 H1A 109.5 . . ?

loop_
  _geom_hbond_atom_site_label_D
  _geom_hbond_atom_site_label_H
  _geom_hbond_atom_site_label_A
  _geom_hbond_distance_DH
  _geom_hbond_distance_HA
  _geom_hbond_distance_DA
  _geom_hbond_angle_DHA
  _geom_hbond_site_symmetry_A
 O1 H1A N1 0.82 2.03 2.547(5) 121.0 .

loop_
  _geom_torsion_atom_site_label_1
  _geom_torsion_atom_site_label_2
  _geom_torsion_atom_site_label_3
  _geom_torsion_atom_site_label_4
  _geom_torsion
  _geom_torsion_site_symmetry_1
  _geom_torsion_site_symmetry_2
  _geom_torsion_site_symmetry_3
  _geom_torsion_site_symmetry_4
  _geom_torsion_publ_flag
 Br1 C3 C4 C5 -176.8(4) . . . . ?
 C1 C2 C3 Br1 176.5(4) . . . . ?
 C1 C2 C3 C4 -2.4(8) . . . . ?
 C1 C6 C7 C8 49.0(6) . . . . ?
 C1 C6 C7 O1 -72.5(5) . . . . ?
 C2 C1 C6 C5 0.3(8) . . . . ?
 C2 C1 C6 C7 -178.8(5) . . . . ?
 C2 C3 C4 C5 2.1(8) . . . . ?
 C3 C4 C5 C6 -0.6(8) . . . . ?
 C4 C5 C6 C1 -0.5(8) . . . . ?
 C4 C5 C6 C7 178.5(5) . . . . ?
 C5 C6 C7 C8 -130.0(5) . . . . ?
 C5 C6 C7 O1 108.4(5) . . . . ?
 C6 C1 C2 C3 1.1(8) . . . . ?
 C6 C7 C8 C9 66.1(6) . . . . ?
 C6 C7 C8 N1 -113.9(5) . . . . ?
 C7 C8 C9 C10 2.3(7) . . . . ?
 C7 C8 C9 C14 -176.9(4) . . . . ?
 C7 C8 N1 C16 178.3(4) . . . . ?
 C8 C9 C10 C11 -178.1(5) . . . . ?
 C8 C9 C14 C13 177.1(4) . . . . ?
 C8 C9 C14 C15 -2.3(6) . . . . ?
 C9 C8 N1 C16 -1.7(7) . . . . ?
 C9 C10 C11 C12 0.9(9) . . . . ?
 C9 C14 C15 C16 0.5(6) . . . . ?
 C9 C14 C15 C20 -179.2(4) . . . . ?
 C10 C9 C14 C13 -2.2(7) . . . . ?
 C10 C9 C14 C15 178.4(4) . . . . ?
 C10 C11 C12 C13 -1.9(9) . . . . ?
 C11 C12 C13 C14 0.8(9) . . . . ?
 C12 C13 C14 C9 1.2(7) . . . . ?
 C12 C13 C14 C15 -179.4(5) . . . . ?
 C13 C14 C15 C16 -178.9(4) . . . . ?
 C13 C14 C15 C20 1.4(7) . . . . ?
 C14 C9 C10 C11 1.1(8) . . . . ?
 C14 C15 C16 C17 -179.4(4) . . . . ?
 C14 C15 C16 N1 0.9(7) . . . . ?
 C14 C15 C20 C19 178.9(5) . . . . ?
 C15 C16 C17 C18 0.4(8) . . . . ?
 C15 C16 N1 C8 -0.4(7) . . . . ?
 C16 C15 C20 C19 -0.7(8) . . . . ?
 C16 C17 C18 C19 -0.8(9) . . . . ?
 C17 C16 N1 C8 179.9(5) . . . . ?
 C17 C18 C19 C20 0.4(10) . . . . ?
 C18 C19 C20 C15 0.4(9) . . . . ?
 C20 C15 C16 C17 0.3(7) . . . . ?
 C20 C15 C16 N1 -179.3(5) . . . . ?
 N1 C8 C9 C10 -177.7(5) . . . . ?
 N1 C8 C9 C14 3.0(7) . . . . ?
 N1 C16 C17 C18 -179.9(5) . . . . ?
 O1 C7 C8 C9 -171.9(4) . . . . ?
 O1 C7 C8 N1 8.1(6) . . . . ?

loop_
  _refln_index_h
  _refln_index_k
  _refln_index_l
  _refln_F_squared_meas
  _refln_F_squared_sigma
  _refln_scale_group_code
 0 0 3 856.165 192.304 3
 0 0 4 854516 6236.34 3
 0 0 5 207.284 187.143 3
 0 0 6 16648.3 1095.91 3
 0 0 7 -194.459 281.082 3
 0 0 8 661729 7983.85 3
 0 0 9 293.943 263.773 3
 0 0 10 30926.9 1997.78 3
 0 0 -11 -114.956 256.634 2
 0 0 11 -224.224 284.617 3
 0 0 -12 220982 6467.58 1
 0 0 -12 231408 6057.5 2
 0 0 12 215356 5785.78 3
 0 0 -13 1088.62 471.183 2
 0 0 -13 -1288.5 615.781 1
 0 0 -14 244.601 409.954 1
 0 0 -15 277.156 447.054 1
 0 0 -16 796940 14921.1 1
 0 0 -17 -165.888 458.177 1
 0 0 -18 23559.4 2805.95 1
 0 0 -19 -800.266 646.38 1
 0 0 -20 248486 9768.35 1
 0 0 -21 143.849 211.738 16
 0 0 -22 777.175 317.39 16
 0 0 -23 265.252 228.378 16
 0 0 -24 54178.8 2208.46 16
 0 0 -25 187.931 223.851 16
 0 0 -26 1548.58 424.802 16
 0 0 -27 145.532 216.421 16
 0 0 -28 26388.6 1452.72 16
 0 0 -29 30.651 216.172 16
 0 0 -30 10732.4 838.187 16
 0 0 -31 277.908 205.862 16
 0 0 -32 4666.39 463.531 16
 0 -1 0 530.035 159.791 1
 0 -1 -1 7986.38 563.349 1
 0 -1 -2 122801 2364.19 1
 0 -1 -3 90961.7 2271.97 1
 0 1 -4 28924.6 665.633 2
 0 -1 -4 31770.7 1498.04 1
 0 -1 -5 26741.5 1481.82 1
 0 1 -5 26665.7 808.357 2
 0 -1 5 27402 788.783 9
 0 1 -6 276732 3123.55 2
 0 -1 -6 276884 5166.23 1
 0 1 -7 208966 3123.88 2
 0 -1 -7 202947 4746.04 1
 0 1 -8 42450.5 1570.18 2
 0 -1 -8 42544.9 2306.98 1
 0 -1 8 39100.9 2036.41 3
 0 -1 -9 351732 7020.54 1
 0 -1 9 345592 6255.08 3
 0 1 -9 355746 4903.55 2
 0 -1 -10 40625.1 2589.94 1
 0 -1 10 42440.8 2331.42 3
 0 1 -10 46104.8 1890.77 2
 0 1 -11 43323.8 1945.5 2
 0 -1 -11 41070.5 2699.49 1
 0 -1 11 42395.2 2469.53 3
 0 -1 12 -186.583 308.991 3
 0 -1 -12 -483.561 437.963 1
 0 -1 13 390745 8226.88 3
 0 -1 -13 408163 9413.87 1
 0 -1 -14 18381.3 2087.09 2
 0 -1 14 19499.3 1933.94 3
 0 -1 -14 19448.4 2204.5 1
 0 -1 -15 92017.9 4995.33 1
 0 -1 15 83516.8 4153.55 3
 0 -1 -16 27455.2 2819.61 1
 0 -1 -17 90579.2 5334.64 1
 0 1 -17 91080.8 5291.01 1
 0 1 -18 21346.4 2658.21 1
 0 -1 -18 23254.4 2815.6 1
 0 -1 -19 4283.17 1328.93 1
 0 1 -19 13432.3 2251.2 1
 0 1 -20 1365.56 926.462 1
 0 -1 -20 3166.14 1175.75 1
 0 1 -20 2670.02 509.935 16
 0 1 -21 25039.8 1464.13 16
 0 1 -22 11912 1038.42 16
 0 1 -23 7232.78 836.65 16
 0 -1 -23 7646.24 845.503 16
 0 -1 -24 -63.956 276.101 16
 0 1 -24 420.942 281.216 16
 0 1 -25 48335.7 2068.99 16
 0 -1 -25 45214.8 2007.73 16
 0 1 -26 1336.37 392.875 16
 0 -1 -26 991.161 366.632 16
 0 -1 -27 8745.3 869.595 16
 0 1 -27 8631.47 864.588 16
 0 -1 -28 616.182 267.801 16
 0 1 -28 231.238 221.609 16
 0 1 -29 23348.8 1297.79 16
 0 -1 -29 23634.7 1301.87 16
 0 1 -30 4116.3 538.267 16
 0 -1 -30 3013.12 466.824 16
 0 -1 -31 3111.27 427.868 16
 0 1 -31 2383.86 392.725 16
 0 1 -32 34.3618 115.72 16
 0 -1 -32 -79.4128 151.714 16
 0 -2 0 467578 5693.78 1
 0 -2 1 724399 7076.74 1
 0 -2 -1 717184 7245.85 1
 0 2 2 175550 2005.77 4
 0 -2 -2 172173 3660.16 1
 0 -2 -3 85627.2 2711.54 1
 0 -2 3 79234.7 1417.27 6
 0 -2 -4 612571 7646.73 1
 0 -2 -5 17069.2 1373.92 1
 0 -2 -6 43645.1 2275.13 1
 0 -2 -7 28299 1983.66 1
 0 -2 7 34503.5 1302.84 9
 0 -2 8 316267 3581.25 9
 0 -2 -8 306408 6740.05 1
 0 -2 -9 8205.03 1197.11 1
 0 -2 -10 3167.16 771.758 1
 0 -2 11 63240.3 3155.5 3
 0 -2 -11 61782.5 3556.55 1
 0 -2 -12 330223 8659.49 1
 0 -2 12 305211 7343.49 3
 0 -2 -13 2121.64 780.569 1
 0 -2 13 2062.21 656.334 3
 0 -2 -14 5904.78 1306.07 1
 0 -2 14 4720.44 984.887 3
 0 -2 -15 68679 4418.82 1
 0 -2 -16 212641 8030.06 1
 0 -2 -16 215724 8396.06 2
 0 -2 -17 2911.5 1016.03 1
 0 -2 -18 6400.39 1532.47 1
 0 2 -19 74255.1 5256.26 1
 0 -2 -19 71605.1 5217.72 1
 0 2 -20 87409.1 2670.72 16
 0 2 -20 92156.6 6034.8 1
 0 -2 -20 88548.2 5948.92 1
 0 2 -21 16586.7 1194.91 16
 0 2 -22 2781.17 531.715 16
 0 2 -23 7696.67 836.573 16
 0 2 -24 39841.4 1912.4 16
 0 2 -25 230.293 215.71 16
 0 -2 -25 -199.607 291.537 16
 0 2 -26 6526.06 777.352 16
 0 -2 -26 7538.72 823.603 16
 0 -2 -27 726.994 304.476 16
 0 2 -27 820.475 364.511 16
 0 -2 -28 35935.7 1654.65 16
 0 2 -28 36928.9 1691.32 16
 0 2 -29 515.189 295.384 16
 0 -2 -29 -38.0582 211.485 16
 0 -2 -30 1041.27 288.268 16
 0 2 -30 1281.65 326.207 16
 0 2 -31 4160.94 497.521 16
 0 -2 -31 4005.59 460.199 16
 0 2 -32 15879.2 815.606 16
 0 -2 -32 14224.7 745.357 16
 0 -3 0 -14.0103 349.69 1
 0 -3 1 416180 6654.4 1
 0 -3 -1 422450 6749.24 1
 0 -3 -2 425120 6980.97 1
 0 -3 3 945007 10453.5 7
 0 -3 -3 946604 10682.5 1
 0 3 3 918474 5237.96 4
 0 3 4 655.09 210.649 4
 0 -3 4 862.206 376.415 7
 0 -3 4 416.434 142.071 8
 0 -3 -4 429.967 336.475 1
 0 -3 5 158679 4500.48 7
 0 3 5 161738 3142.32 4
 0 -3 -5 148836 4641.32 1
 0 -3 -6 187649 5291.37 1
 0 -3 6 176885 3005.39 6
 0 -3 7 154459 3169.89 6
 0 -3 -7 167447 5176.07 1
 0 -3 -8 5457.86 1023.96 1
 0 -3 -9 154211 5369.6 1
 0 -3 -10 10475.6 1514.46 1
 0 -3 -11 72614.4 3998.77 1
 0 -3 -12 16710.5 2044.13 1
 0 -3 -13 162068 6485.09 1
 0 -3 13 151054 5617.98 3
 0 -3 -14 93919 5132.38 1
 0 -3 14 87291.6 4440.34 3
 0 -3 -15 16464.9 2229.66 1
 0 -3 -16 6956.99 1589.7 1
 0 -3 -16 5820.85 1515.48 2
 0 -3 -17 125779 6611.66 1
 0 -3 -17 134149 7325.56 2
 0 -3 -18 46771.1 4438.84 2
 0 -3 -18 39191.3 3825.26 1
 0 -3 -19 124911 7034.76 1
 0 3 -19 116810 3054.39 16
 0 3 -20 2563.13 507.033 16
 0 3 -21 11570.1 1012.92 16
 0 3 -22 14239.4 1150.49 16
 0 3 -23 2858.59 548.158 16
 0 3 -24 13950.3 1130.25 16
 0 3 -25 13467.3 1114.76 16
 0 3 -26 -154.022 242.345 16
 0 -3 -26 -85.7595 194.8 16
 0 -3 -27 27603.2 1468.04 16
 0 3 -27 24096.4 1403.48 16
 0 -3 -28 2367.1 455.109 16
 0 3 -28 2233.15 445.574 16
 0 -3 -29 5443.93 616.606 16
 0 3 -29 5878.83 647.082 16
 0 -3 -30 821.556 278.799 16
 0 3 -30 450.069 228.772 16
 0 -3 -31 3164.26 401.276 16
 0 3 -31 3082.51 409.59 16
 0 -4 0 169247 5022.01 1
 0 -4 0 177030 5215.84 5
 0 -4 -1 50674.7 2876.38 5
 0 -4 1 52425.7 2793.32 1
 0 -4 -1 47626.9 2681.26 1
 0 -4 1 51073.7 2822.12 5
 0 -4 -2 4684.93 926.768 1
 0 -4 -2 4412.4 904.807 5
 0 -4 2 6187.39 1000.28 7
 0 -4 -3 153934 5036.76 5
 0 -4 -3 162160 5091.66 1
 0 -4 -4 350503 7780.46 1
 0 -4 4 375408 7763.64 7
 0 -4 5 214595 6015.36 7
 0 -4 -5 207386 6082.75 1
 0 -4 6 17792.3 1804.14 7
 0 -4 -6 18141 1886.98 1
 0 -4 7 272931 7071.7 7
 0 -4 -7 261249 7239.4 1
 0 -4 8 122250 4898.52 7
 0 -4 -8 120110 5093.26 1
 0 -4 -9 4467.21 1119.59 1
 0 -4 9 6447.77 1131.69 7
 0 -4 -10 47014.4 3372.94 1
 0 -4 -11 101533 5125.12 1
 0 -4 -12 49455.2 3689.1 1
 0 -4 -13 27530.6 2871.53 1
 0 -4 -14 16641.8 2332.19 1
 0 -4 -15 81375.7 5274.95 1
 0 -4 -16 138581 7032.47 1
 0 -4 -17 6288.95 1679.31 2
 0 -4 -17 6344.46 1564.24 1
 0 -4 -18 1221.12 850.07 1
 0 4 -18 1013.74 349.422 16
 0 4 19 21484.2 1341.96 17
 0 4 -19 20378.3 1325.74 16
 0 4 20 33786.3 1708.04 17
 0 4 -20 31745.1 1662.53 16
 0 4 -21 43665 1963.33 16
 0 4 -22 18902.1 1309.48 16
 0 4 -23 25508.6 1513.01 16
 0 4 -24 28069.7 1581.45 16
 0 4 -25 1727.62 446.881 16
 0 4 -26 19153.5 1252.05 16
 0 4 -27 27523.2 1451.22 16
 0 -4 -27 31672.8 1526.16 16
 0 4 -28 2653.75 456.997 16
 0 -4 -28 3427.45 516.261 16
 0 -4 -29 283.229 220.107 16
 0 4 -29 523.767 263.422 16
 0 -4 -30 60.953 151.105 16
 0 4 -30 158.645 170.711 16
 0 4 -31 12031.7 710.771 16
 0 -5 0 55.1754 359.591 1
 0 -5 0 -168.48 352.873 5
 0 -5 -1 6359.64 1203.28 5
 0 -5 1 4767.35 1042.33 5
 0 -5 1 4243.64 995.332 1
 0 -5 -1 5225.28 1063.24 1
 0 -5 2 100061 4508.61 5
 0 -5 -2 93716.3 4303.58 1
 0 -5 -2 94680.1 4456.75 5
 0 -5 -3 116715 4833.84 1
 0 -5 -3 121418 5063.98 5
 0 -5 4 5637.57 1139.03 7
 0 -5 -4 4537.77 1006.46 1
 0 -5 -5 31.3308 353.275 1
 0 -5 5 -79.9324 368.911 7
 0 -5 6 38427.4 2940.99 7
 0 -5 -6 37537.8 2949.94 1
 0 -5 -7 32103.1 2829.04 1
 0 -5 7 31209.6 2675.06 7
 0 -5 -8 107782 5268.33 1
 0 -5 8 103778 5004.82 7
 0 -5 -9 45225.1 3539.75 1
 0 -5 9 47951.4 3491.18 7
 0 -5 10 146315 6227.59 7
 0 -5 -10 142177 6322.99 1
 0 -5 11 79551.9 4711.6 7
 0 -5 -11 79177.8 4866.94 1
 0 -5 -12 2926.78 1025.25 1
 0 -5 12 6758.31 1447.68 7
 0 -5 -13 -1093.88 718.558 1
 0 -5 13 300.467 418.992 7
 0 -5 -14 127540 6748.14 1
 0 -5 14 124011 6402.22 7
 0 -5 15 42927.8 3872.1 7
 0 -5 -15 47866.1 4224.14 1
 0 -5 -16 12477 2295.83 1
 0 5 17 3292.23 560.778 17
 0 5 -17 3769.89 585.835 16
 0 5 18 81030.1 2596.92 17
 0 5 -18 73350.6 2494.44 16
 0 5 19 16501.9 1208.05 17
 0 5 -19 17281.7 1237.4 16
 0 5 -20 457.488 308.216 16
 0 5 20 635.422 285.161 17
 0 5 -21 71.6668 220.415 16
 0 5 21 -217.404 263.405 17
 0 5 -22 299.108 272.998 16
 0 5 -23 12815.7 1083.25 16
 0 5 -24 460.6 278.142 16
 0 5 -25 7923.83 826.199 16
 0 5 -26 14064.5 1052.13 16
 0 5 -27 1165.57 343.873 16
 0 -5 -27 1906.85 388.536 16
 0 5 -28 91.8372 179.879 16
 0 -5 -28 26.5873 161.582 16
 0 5 -29 -110.831 193.858 16
 0 -5 -29 73.3237 159.248 16
 0 5 -30 9615.48 656.114 16
 0 -6 0 103540 5177.31 5
 0 -6 0 104582 5184.37 1
 0 -6 1 128465 5741.46 5
 0 -6 -1 122024 5468.83 1
 0 -6 -1 131947 5815.93 5
 0 -6 2 116.302 393.937 5
 0 -6 -2 -797.804 578.761 5
 0 -6 -2 -473.516 531.982 1
 0 -6 3 229383 7759.12 5
 0 -6 -3 213311 7286.17 1
 0 -6 4 825.567 603.526 5
 0 -6 -4 444.032 373.182 1
 0 -6 -5 63937.8 4113.8 1
 0 -6 -6 18771.9 2304.03 1
 0 -6 -7 80848.7 4794.33 1
 0 -6 7 72003.5 4503.84 7
 0 -6 -8 77421.2 4809.66 1
 0 -6 8 78356 4779.14 7
 0 -6 -9 31939.8 3171.48 1
 0 -6 9 30525.2 3046.18 7
 0 -6 -10 2497.43 932.497 1
 0 -6 10 2643.85 939.432 7
 0 -6 11 128968 6464.15 7
 0 -6 -11 120133 6420.23 1
 0 -6 -12 56316 4511.39 1
 0 -6 12 47559.1 3985.59 7
 0 -6 13 2718.81 833.938 7
 0 -6 -13 2904.52 1092.66 1
 0 -6 14 2649.6 1096.69 7
 0 -6 -14 1865.08 900.348 1
 0 6 -15 60096 2180.8 16
 0 6 -16 23319 1394.6 16
 0 6 16 22170.1 1361.61 17
 0 6 -17 20628.6 1337.17 16
 0 6 17 22162.3 1386.98 17
 0 6 18 671.555 301.58 17
 0 6 -18 548.743 282.679 16
 0 6 -19 43076.4 1979.15 16
 0 6 19 47272.1 2039.19 17
 0 6 20 506.417 296.665 17
 0 6 -20 582.236 290.898 16
 0 6 -21 1714.41 449.809 16
 0 6 21 2189.57 457.034 17
 0 6 -22 267.734 265.973 16
 0 6 -23 19057.9 1275.83 16
 0 6 -24 15347.2 1119.89 16
 0 6 -25 2656.56 481.456 16
 0 6 -26 4862.67 616.48 16
 0 -6 -27 30998.6 1326.68 16
 0 6 -27 29175.3 1340.25 16
 0 6 -28 17068.2 952.71 16
 0 -6 -28 18209.1 940.859 16
 0 6 -29 1283.54 269.724 16
 0 -7 0 1175.43 680.384 5
 0 -7 -1 15320 2156.38 1
 0 -7 -1 19248 2480.49 5
 0 -7 1 20477.4 2552.91 5
 0 -7 -2 214426 8181.67 1
 0 -7 2 239595 8668.59 5
 0 -7 3 25399.8 2859.49 5
 0 -7 -3 21694.8 2610.37 1
 0 -7 4 2976.23 1075.24 5
 0 -7 -4 312.227 523.884 1
 0 -7 -5 1322.01 732.933 1
 0 -7 5 1802.7 771.447 5
 0 -7 -6 94222.4 5547.84 1
 0 -7 6 92511.8 5556.44 5
 0 -7 -7 1862.19 724.565 1
 0 -7 7 1153.47 676.713 5
 0 -7 8 1615.98 819.9 5
 0 -7 -8 4426.34 1315.93 1
 0 -7 -9 556.67 570.486 1
 0 -7 -10 68200.8 5044.61 1
 0 -7 11 13877.2 2333.22 7
 0 -7 -11 10312.6 2042.76 1
 0 -7 12 1985.95 896.628 7
 0 7 -13 310.801 251.636 16
 0 7 13 161.483 176.121 17
 0 7 14 55946.4 2158.3 17
 0 7 -14 53293.8 2106.5 16
 0 7 -15 1845.9 434.85 16
 0 7 15 2254.03 486.382 17
 0 7 16 2389.65 498.084 17
 0 7 -16 2359.82 501.621 16
 0 7 -17 25.0875 250.517 16
 0 7 17 793.999 369.449 17
 0 7 -18 66632.4 2414.69 16
 0 7 18 65198.4 2394.93 17
 0 7 19 395.765 248.136 17
 0 7 -19 1071.33 381.701 16
 0 7 20 2620.3 500.623 17
 0 7 -20 2680.77 528.283 16
 0 7 21 1683.46 409.134 17
 0 7 -21 1862.75 426.445 16
 0 7 -22 28572 1531.63 16
 0 7 -23 -97.2421 206.328 16
 0 7 -24 12.5744 256.621 16
 0 7 -25 158.238 229.271 16
 0 7 -26 2338.1 400.675 16
 0 -7 -27 506.22 195.556 16
 0 7 -27 -100.839 167.052 16
 0 7 -28 1232.19 256.193 16
 0 -8 0 4419.59 1336.87 5
 0 -8 1 22821 2939.19 5
 0 -8 2 5179.95 1419.64 5
 0 -8 3 19544.2 2713.07 5
 0 -8 -3 24717.2 3026.7 1
 0 -8 4 1501.65 851.129 5
 0 -8 -4 -406.772 562.547 1
 0 -8 -5 19131.4 2730.43 1
 0 -8 5 20230.7 2789.44 5
 0 -8 -6 -980.071 678.325 1
 0 -8 6 140.091 558.431 5
 0 -8 7 54656.1 4674.91 5
 0 -8 -7 56730.5 4707.3 1
 0 -8 8 1806.56 948.653 5
 0 8 -9 53211.8 2054.63 16
 0 8 9 51884.4 2061.73 17
 0 8 10 1006.69 326.403 17
 0 8 -10 834.716 332.961 16
 0 8 11 16990.3 1207.53 17
 0 8 -11 18084.1 1227.94 16
 0 8 -12 2435.92 489.475 16
 0 8 12 2272.59 488.744 17
 0 8 13 24317.7 1456.5 17
 0 8 -13 23966.3 1430.43 16
 0 8 -14 941.704 337.847 16
 0 8 14 904.795 319.763 17
 0 8 15 10276.1 960.297 17
 0 8 -15 10603.6 977.815 16
 0 8 -16 846.694 347.306 16
 0 8 16 1308.83 384.034 17
 0 8 -17 16174.8 1208.74 16
 0 8 17 11930.8 1024.93 17
 0 8 18 957.59 335.094 17
 0 8 -18 1400.77 412.002 16
 0 8 19 6405.78 747.032 17
 0 8 -19 6196.32 748.028 16
 0 8 20 -53.0223 203.527 17
 0 8 -20 12.4955 226.301 16
 0 8 21 2950.42 497.708 17
 0 8 -21 3244.19 549.214 16
 0 8 -22 286.333 277.088 16
 0 8 -23 13765 973.636 16
 0 8 -24 86.3034 193.249 16
 0 8 -25 2985.25 426.709 16
 0 8 -26 944.025 227.326 16
 0 9 0 -96.6503 187.71 12
 0 -9 0 111.588 178.949 10
 0 -9 -1 -369.876 234.738 10
 0 9 -1 -33.0991 194.71 12
 0 -9 1 167.329 218.289 10
 0 9 1 429.871 254.447 12
 0 -9 2 6470.91 733.767 10
 0 9 -2 6306.75 727.266 12
 0 9 2 7130.56 782.855 12
 0 -9 -2 6388.41 746.195 10
 0 9 -3 23137.1 1371.52 12
 0 9 3 21575.7 1348.87 12
 0 9 -4 1135.76 339.416 12
 0 9 4 1653.33 369.117 12
 0 9 -5 814.395 283.532 12
 0 9 -6 13418.2 1067.64 12
 0 9 -6 16672.4 1185.06 16
 0 9 -7 1998.12 482.712 16
 0 9 -7 1146.92 379.146 12
 0 9 -8 2639.92 517.08 12
 0 9 -8 2164.76 461.179 16
 0 9 8 2842.46 521.604 17
 0 9 -9 73.5126 203.501 12
 0 9 -9 125.904 223.007 16
 0 9 9 -153.445 283.499 17
 0 9 10 33851.2 1721.49 17
 0 9 -10 31886.1 1668.53 16
 0 9 -10 32398.3 1650.79 12
 0 9 -11 818.996 357.531 16
 0 9 -11 1146.97 353.192 12
 0 9 11 1056.87 299.152 17
 0 9 -12 518.602 264.001 16
 0 9 12 211.038 211.446 17
 0 9 13 7039.06 796.567 17
 0 9 -13 9259.89 917.317 16
 0 9 14 2323.82 487.759 17
 0 9 -14 2678.49 529.073 16
 0 9 -15 2515.11 499.723 16
 0 9 15 3121.18 542.732 17
 0 9 16 3137.17 543.047 17
 0 9 -16 2629.87 504.56 16
 0 9 17 5021.33 659.225 17
 0 9 -17 3655.14 604.477 16
 0 9 18 8110.79 801.218 17
 0 9 -18 7981.17 815.012 16
 0 9 -19 863.982 340.398 16
 0 9 19 1003.38 323.89 17
 0 9 -20 1227.83 346.335 16
 0 9 20 875.25 293.644 17
 0 9 -21 3840.98 524.706 16
 0 9 21 4368.69 531.312 17
 0 9 -22 9692.97 780.861 16
 0 9 -23 1748.99 341.746 16
 0 9 -24 421.849 200.62 16
 0 10 0 8928.97 894.734 12
 0 -10 0 9949.09 926.779 10
 0 10 -1 31371.2 1644.7 12
 0 -10 1 31075.4 1656.35 10
 0 -10 -1 32712.7 1668.76 10
 0 10 1 33452.8 1699.74 12
 0 10 2 6139.11 755.407 12
 0 -10 -2 5003.81 684.738 10
 0 10 -2 6481.28 785.41 12
 0 -10 2 6547.53 776.536 10
 0 -10 3 38163.3 1849.78 10
 0 10 3 37506.4 1811.9 12
 0 10 -3 37036.4 1786.34 12
 0 10 -4 11066.1 995.508 12
 0 -10 4 10139.4 984.929 10
 0 10 -5 54116.4 2149.07 12
 0 10 -6 14011.6 1117 12
 0 10 7 31234.6 1672.8 17
 0 10 -7 34024.9 1709.66 12
 0 10 -8 2583.41 506.07 12
 0 10 8 2718.29 510.337 17
 0 10 9 7487.84 826.667 17
 0 10 -9 9665.68 913.769 12
 0 10 -10 167.926 205.475 12
 0 10 10 528.105 270.593 17
 0 10 -11 12566.2 1018.4 12
 0 10 11 9079.4 899.445 17
 0 10 -11 11095.4 1004.61 16
 0 10 12 1942.1 447.423 17
 0 10 -12 2017.28 463.696 16
 0 10 -12 2168.96 449.728 12
 0 10 13 7100.47 795.244 17
 0 10 -13 7394.74 811.623 16
 0 10 -13 7277.93 770.163 12
 0 10 14 297.11 249.603 17
 0 10 -14 130.761 275.387 16
 0 10 -14 185.122 232.557 12
 0 10 -15 12474.3 998.659 16
 0 10 15 11587.2 945.2 17
 0 10 -16 1119.75 344.619 16
 0 10 16 1211.38 338.684 17
 0 10 -17 3653.56 539.343 16
 0 10 17 3847.18 536.875 17
 0 10 -18 807.91 299.055 16
 0 10 18 788.835 252.867 17
 0 10 -19 7094.2 684.45 16
 0 10 19 7227.88 663.26 17
 0 10 20 981.009 253.083 17
 0 10 -20 1261.01 302.509 16
 0 10 -21 10450 734.778 16
 0 -11 0 19.5802 174.268 10
 0 11 0 90.6967 194.454 12
 0 11 1 228.654 200.735 12
 0 11 -1 -455.816 254.181 12
 0 -11 1 -33.0009 172.116 10
 0 -11 -1 677.063 293.27 10
 0 11 -2 -57.5518 163.436 12
 0 -11 2 168.352 173.942 10
 0 11 -3 273.431 232.509 12
 0 -11 3 474.987 265.898 10
 0 -11 4 6018.97 747.565 10
 0 11 -4 6745.73 761.866 12
 0 11 5 144.785 226.632 17
 0 -11 5 245.075 241.858 10
 0 11 -5 288.042 285.297 12
 0 -11 6 2855.58 533.399 10
 0 11 -6 2145.85 763.502 12
 0 11 6 2819.33 518.793 17
 0 -11 7 4238.02 625.814 10
 0 11 7 4575 647.841 17
 0 11 -7 3795.42 578.422 12
 0 11 8 -87.104 206.597 17
 0 11 -8 304.831 249.869 12
 0 -11 8 -47.8093 197.296 10
 0 -11 9 4780.74 664.102 10
 0 11 9 3804.92 565.143 17
 0 11 -9 4024.59 585.476 12
 0 -11 10 4074.56 608.366 10
 0 11 -10 3767.83 553.811 12
 0 11 10 3684.87 546.752 17
 0 11 -11 5523.96 646.043 12
 0 11 11 5664.72 665.437 17
 0 11 12 4722.14 609.364 17
 0 11 13 1025.42 310.089 17
 0 11 14 4030.16 529.664 17
 0 11 15 16.016 165.327 17
 0 11 16 188.126 167.037 17
 0 -11 17 1851.75 366.707 10
 0 -11 18 2524.1 402.973 10
 0 -11 19 628.669 235.886 10
 0 -11 20 -139.025 139.623 10
 0 -12 0 1113.91 299.714 10
 0 -12 1 1009 304.882 10
 0 -12 2 2940.78 478.666 10
 0 12 3 2054.19 405.64 17
 0 12 -3 2781.14 493.566 12
 0 -12 3 1875.54 405.63 10
 0 12 4 4994.34 639.486 17
 0 -12 4 6703.56 722.558 10
 0 12 -4 5607.93 640.711 12
 0 12 5 334.038 254.923 17
 0 12 -5 385.07 216.748 12
 0 -12 5 384.204 231.811 10
 0 -12 6 1287.35 354.514 10
 0 12 6 1489.98 362.196 17
 0 12 -6 1254.06 322.89 12
 0 -12 7 4392.73 596.368 10
 0 12 -7 4310.39 565.415 12
 0 12 7 4242.6 565.726 17
 0 -12 8 352.527 216.813 10
 0 12 8 769.07 254.436 17
 0 12 -8 509.454 237.943 12
 0 12 9 6745.13 670.24 17
 0 -12 9 7436.65 741.261 10
 0 12 10 1975.35 379.367 17
 0 -12 10 2260.58 426.226 10
 0 -12 11 569.392 239.115 10
 0 12 11 -369.581 210.673 17
 0 12 12 328.875 193.05 17
 0 -12 12 400.577 224.817 10
 0 -12 13 531.534 256.121 10
 0 -12 14 295.919 178.672 10
 0 -12 15 403.357 198.566 10
 0 -12 16 1676.62 308.149 10
 0 -12 17 38.0579 123.112 10
 0 13 0 -232.685 161.635 17
 0 13 1 770.806 280.202 17
 0 -13 2 1512.27 314.739 10
 0 13 2 1812.59 353.043 17
 0 13 3 180.018 166.57 17
 0 -13 3 83.3999 142.834 10
 0 13 4 105.341 147.179 17
 0 -13 4 254.327 161.392 10
 0 -13 5 3146.63 429.876 10
 0 13 5 3084.53 425.984 17
 0 -13 6 6785.91 611.404 10
 0 13 6 6512.86 575.563 17
 0 -13 7 768.913 224.081 10
 0 13 7 1124.88 243.451 17
 0 -13 8 965.115 242.677 10
 0 -13 9 1208.49 250.657 10
 0 -13 10 549.539 165.825 10
 0 -13 11 -193.576 129.705 10
 0 -13 12 -98.2974 156.471 10
 1 0 0 256.064 173.273 3
 1 0 0 -181.303 207.644 2
 1 0 1 64097.8 2207.86 2
 1 0 -1 63925.9 2239.63 2
 1 0 1 67387 2008.35 3
 1 0 -1 66344.6 1565.42 3
 1 0 -2 123329 3179.99 2
 1 0 -2 123961 3096.56 8
 1 0 2 123426 2966.9 3
 1 0 -2 119252 2918.31 9
 1 0 -2 117742 1697.82 3
 1 0 3 510897 6513.01 3
 1 0 -3 509338 6674.4 2
 1 0 -3 497396 5839.44 9
 1 0 4 806583 8778.62 3
 1 0 -4 822256 8825.77 2
 1 0 -5 2816.93 443.951 9
 1 0 5 2891.7 588.34 3
 1 0 -5 2914.85 567.598 2
 1 0 -5 3121.16 335.234 1
 1 0 6 165894 4502.25 3
 1 0 -6 160981 3121.11 9
 1 0 -6 168910 2911.86 1
 1 0 -6 171861 4386.37 2
 1 0 -7 5472.97 849.207 2
 1 0 -7 5324.19 554.02 9
 1 0 7 5027.23 862.334 3
 1 0 -7 6024.56 654.636 1
 1 0 8 -484.968 442.891 3
 1 0 -8 -17.2137 230.179 1
 1 0 -8 347.4 320.894 2
 1 0 -9 434.512 222.872 1
 1 0 -9 550.023 401.052 2
 1 0 9 181.686 430.103 3
 1 0 -10 104548 3479.5 1
 1 0 10 95126.4 4159.51 3
 1 0 -10 103418 4012.97 2
 1 0 -11 11784.8 1416.47 2
 1 0 -11 11539.4 1259.81 1
 1 0 11 8954.41 1351.89 3
 1 0 -12 133767 4908.7 2
 1 0 12 136528 5452.98 3
 1 0 -12 141252 4632.16 1
 -1 0 -13 -289.684 423.972 1
 1 0 -13 19.3907 191.097 2
 1 0 13 -66.7804 531.384 3
 1 0 14 103781 5097.22 3
 -1 0 -14 103828 5329.69 1
 1 0 -14 103354 4631.63 2
 -1 0 -15 -1059.75 640.639 1
 1 0 15 -618.578 500.711 3
 -1 0 -16 39814.6 3631.31 1
 -1 0 -17 20667.8 2741.61 1
 -1 0 -18 48877.9 4294.77 1
 -1 0 -19 45990.4 4286.67 1
 1 0 20 4719.65 636.83 15
 1 0 -20 3926.29 587.358 16
 1 0 21 7579.99 811.759 15
 1 0 21 7909.95 825.686 11
 1 0 -21 8321.82 842.214 16
 -1 0 -22 90487 2804.49 16
 1 0 -22 101032 2925.02 16
 1 0 22 96992.3 2889.26 15
 -1 0 -23 13061.2 1097.9 16
 1 0 23 12645 1061.59 15
 1 0 -23 12955.8 1063.58 16
 1 0 24 611.423 260.843 15
 1 0 -24 696.993 296.924 16
 -1 0 -24 145.812 241.412 16
 -1 0 -25 16424.1 1227.36 16
 1 0 25 17654.9 1230.29 15
 1 0 -25 18461.6 1266.23 16
 1 0 -26 1724.8 414.471 16
 -1 0 -26 1541.9 440.124 16
 1 0 26 1137.18 328.909 15
 1 0 27 3080.97 496.636 15
 -1 0 -27 2586.99 501.761 16
 1 0 -27 3340.74 531.097 16
 -1 0 -28 3226.17 530.458 16
 1 0 -28 3235.62 511.943 16
 1 0 -29 4234.75 537.029 16
 -1 0 -29 3529.59 512.697 16
 1 0 -30 13585.8 859.011 16
 -1 0 -30 12647.7 879.649 16
 1 0 -31 8536.51 619.024 16
 -1 0 -31 9371.64 702.826 16
 -1 0 -32 971.162 223.128 16
 -1 -1 -32 281.214 168.85 16
 -1 -1 -31 15260.5 880.912 16
 1 1 -31 16851.3 858.62 16
 1 1 -30 7958.06 665.225 16
 -1 -1 -30 5567.41 597.652 16
 -1 -1 -29 343.324 213.314 16
 1 1 -29 1066.16 284.053 16
 -1 -1 -28 1418.05 401.57 16
 1 1 -28 1781.38 402.946 16
 -1 -1 -27 17777.5 1221.8 16
 1 1 -27 20525.7 1271.99 16
 1 -1 27 20377.3 1239.55 15
 1 -1 26 11137.4 958.781 15
 -1 -1 -26 10582.1 978.587 16
 1 1 -26 12048 1020.27 16
 1 1 -25 7753.86 824.691 16
 -1 -1 -25 7802.78 848.737 16
 1 -1 25 7057.2 785.173 15
 -1 -1 -24 858.998 391.353 16
 1 -1 24 998.593 336.695 15
 1 1 -24 860.821 343.503 16
 1 -1 23 48195.5 2050.24 15
 1 1 -23 48143.6 2048.63 16
 1 1 -22 44841 1956.83 16
 1 -1 22 45074.4 1991.5 15
 1 1 -21 27280.1 1533.76 16
 1 -1 21 28438.8 1565.7 11
 1 -1 21 26841.1 1506.39 15
 1 -1 20 764.965 282.147 15
 1 -1 20 403.226 277.925 11
 1 1 -20 425.893 227.073 16
 -1 -1 -19 50960.7 4559.51 1
 1 -1 18 46051.4 3958.42 3
 -1 -1 -18 41005 3970.88 1
 1 -1 17 46606.2 3856.14 3
 -1 -1 -17 46000.7 4065.08 1
 -1 -1 -16 10569.8 1859.44 1
 1 -1 16 10287.9 1781.43 3
 1 -1 15 69122.2 4412.84 3
 -1 -1 -15 80426 4951.94 1
 -1 -1 -14 82542.8 4794.96 1
 1 -1 14 81601.1 4567.96 3
 1 -1 13 179290 6509.44 3
 -1 -1 -13 178065 6876.85 1
 1 1 -12 20265.1 1757.01 2
 1 -1 12 16849.6 1961.28 3
 -1 -1 -12 21851.8 2293.68 1
 1 -1 11 245137 7004.46 3
 1 1 -11 253487 5985.22 2
 -1 -1 -11 258652 7532.59 1
 1 -1 10 583460 10334.2 3
 1 1 -10 570461 8685.62 2
 -1 -1 -10 572779 10578.2 1
 1 -1 9 86349.7 3822.27 3
 1 1 -9 86200 3255.57 2
 -1 -1 -9 82784.5 3835.66 1
 1 -1 8 8541.63 1194.59 3
 1 1 -8 9027.03 1042.93 2
 -1 -1 -8 8262.16 1169.43 1
 1 1 -7 508806 7394.41 2
 1 -1 7 492233 8530.19 3
 -1 -1 -7 503967 8518.08 1
 1 -1 6 947135 10925.6 6
 1 1 -6 944591 9692.43 2
 -1 -1 -6 951347 10946.8 1
 -1 -1 -5 845451 9707.22 1
 1 -1 5 838145 9704.7 6
 1 1 -5 856670 8909.89 2
 -1 -1 -4 121279 3418.12 1
 1 -1 4 122137 3602.74 4
 1 1 -4 128651 3390.74 2
 1 1 -3 831801 8521.74 2
 -1 -1 -3 825642 8238.2 1
 -1 -1 -3 800755 6311.23 5
 1 -1 3 830780 7534.96 2
 1 -1 3 798924 8753.03 4
 1 -1 2 184490 3589.78 2
 1 1 -2 188924 3484.14 8
 -1 -1 -2 177714 3544.07 1
 1 -1 2 184351 3909.21 4
 -1 -1 -2 185923 3020.53 7
 1 1 -2 193458 4073.8 2
 -1 -1 -1 304068 4033.89 7
 1 1 -1 327377 4530.2 8
 1 1 -1 331994 5291.84 2
 1 -1 1 315095 4804.12 4
 -1 -1 -1 316772 4267.6 1
 1 -1 1 324350 4828.5 2
 -1 -1 0 86923.4 1979.97 1
 1 -1 0 84309.7 2411.09 4
 1 1 0 91189.6 2461.92 6
 1 -1 0 88099.1 2619.61 2
 1 -1 -1 328983 5270.2 2
 1 1 1 329397 4937.56 6
 1 -1 -2 205921 4210.82 9
 1 -1 -2 207881 4387.74 2
 1 -1 -3 858017 9273.76 2
 1 -1 -3 840588 8502.34 9
 1 -1 -3 851309 5775.17 1
 1 1 4 126968 3608.39 3
 1 -1 -4 118591 2347.04 1
 1 -1 -4 120841 3206.25 9
 1 -1 -4 127821 3751.33 2
 1 1 5 833125 10064.7 4
 1 -1 -5 805189 6743.36 1
 1 -1 -5 823650 9943.79 2
 1 1 5 800125 9608.08 3
 1 -1 -5 794597 8210.39 9
 1 -1 -6 965560 8181.82 1
 1 -1 -6 999999 11511.4 2
 1 1 6 986326 11208.1 3
 1 -1 -6 950008 8971.59 9
 1 -1 -7 495705 6393.51 1
 1 -1 -7 480067 6320.52 9
 1 -1 -7 496868 8457.76 2
 1 1 7 486689 8302.5 3
 1 -1 -8 8584.7 934.849 1
 1 -1 -8 8674.02 850.108 9
 -1 -1 8 6453.17 462.114 3
 1 -1 -8 9131.14 1231.16 2
 1 1 8 6444.98 1052.37 3
 1 -1 -9 71193.8 2348.01 9
 1 1 9 76434.9 3640.56 3
 1 -1 -9 80470.5 3722.48 2
 1 -1 -9 80689.5 2988.27 1
 1 -1 -10 558955 10102.6 2
 1 -1 -10 594127 8769.05 1
 1 -1 -11 282970 6446.69 1
 1 -1 -11 275626 7362.52 2
 1 -1 -12 18705.9 2018.44 2
 1 -1 -12 19176 1769.12 1
 1 -1 -13 176357 5678.42 1
 1 -1 -13 174857 6283.36 2
 1 -1 -14 74560.6 4246.58 2
 1 -1 -15 74436 4377.09 2
 1 -1 -16 10374.9 1725.07 2
 -1 1 -17 46338.5 4111.71 1
 -1 1 -18 44632.8 4102.84 1
 -1 1 -19 57929.2 4843.67 1
 1 1 20 981.256 350.629 15
 -1 1 -20 1048.68 338.015 16
 1 -1 -21 28523.8 1543.66 16
 -1 1 -21 24769.3 1466.71 16
 1 1 21 26272.6 1508.73 15
 1 1 22 46746.4 2015.72 15
 -1 1 -22 42926.7 1947.44 16
 1 -1 -22 49035.9 2030.59 16
 -1 1 -23 41187.3 1929.65 16
 1 1 23 42903.7 1939.45 15
 1 -1 -23 45770.8 1984.7 16
 1 1 24 686.043 284.132 15
 -1 1 -24 951.955 376.606 16
 1 -1 -24 1188.5 366.555 16
 1 1 25 6240.64 750.745 15
 -1 1 -25 5701.34 732.64 16
 1 -1 -25 7610.07 818.413 16
 -1 1 -26 10901.6 976.413 16
 1 -1 -26 10481 933.601 16
 1 1 26 11215.4 958.972 15
 1 1 27 17002.9 1136.08 15
 -1 1 -27 16744.2 1173.2 16
 1 -1 -27 19578.2 1231.68 16
 1 1 28 1728.49 371.796 15
 -1 1 -28 1726.01 398.79 16
 1 -1 -28 1391.05 344.1 16
 1 -1 -29 1226.43 325.903 16
 -1 1 -29 596.355 272.037 16
 1 -1 -30 8187.83 657.023 16
 -1 1 -30 8320.97 718.471 16
 -1 1 -31 15225.6 878.476 16
 1 -1 -31 15490.3 790.038 16
 -1 1 -32 172.946 160.39 16
 1 2 -31 703.834 225.998 16
 -1 -2 -31 747.723 226.392 16
 -1 -2 -30 13433.9 890.42 16
 1 2 -30 14093.4 870.352 16
 -1 -2 -29 2448.95 427.548 16
 1 2 -29 2879.72 458.283 16
 1 2 -28 2325.97 427.185 16
 -1 -2 -28 3166 513.596 16
 -1 -2 -27 5038.4 680.666 16
 1 -2 27 4632.94 591.551 15
 1 2 -27 4294.49 611.342 16
 -1 -2 -26 11348.4 1008.56 16
 1 2 -26 11969.3 1002.82 16
 1 -2 26 13109.3 1029.58 15
 1 -2 25 2016.33 442.756 15
 1 2 -25 1823.01 477.773 16
 1 -2 24 1864.36 440.426 15
 1 2 -24 2219.8 487.325 16
 1 2 -23 40828.7 1898.28 16
 1 -2 23 37879.4 1830.64 15
 1 -2 22 34508.9 1733.98 15
 1 2 -22 35172.7 1745.12 16
 1 2 -21 14057.4 1105.44 16
 1 -2 21 13110.4 1070.32 15
 1 -2 20 3542.85 566.603 15
 1 2 -20 4642.2 620.709 16
 1 -2 20 4799.79 664.921 11
 1 2 -19 38666.8 1737.62 16
 1 -2 19 32486.3 3442.71 3
 -1 -2 -18 68959.4 5236.26 1
 1 -2 18 73909.9 5102.23 6
 1 -2 18 70238.4 4958.72 3
 1 -2 17 28957.5 3016.88 6
 -1 -2 -17 27632.5 3195.18 1
 1 -2 17 27588.8 3038.36 3
 1 -2 16 3736.25 1097.04 3
 1 -2 16 5114.31 1267.06 6
 -1 -2 -16 2838.49 1172.57 1
 -1 -2 -15 30156.9 3111.28 1
 1 -2 15 25887.4 2749.49 3
 1 -2 14 162559 6587.09 3
 -1 -2 -14 169970 7061.48 1
 -1 -2 -13 96885.6 5181.07 1
 1 -2 13 92266.7 4787.09 3
 -1 -2 -12 23006.9 2404.59 1
 1 -2 12 24978.5 2344.18 6
 1 -2 12 22273.4 2253.1 3
 -1 -2 -11 20410.6 2209.2 1
 1 -2 11 18355.1 2015.67 3
 1 -2 11 19136.5 1993.93 6
 -1 -2 -10 170286 6061.68 1
 1 -2 10 170619 5559.42 6
 1 -2 10 168922 5787.43 3
 1 2 -10 165910 4436.03 2
 1 2 -9 94518 3263.34 2
 -1 -2 -9 98173.6 4354.84 1
 1 -2 9 104214 3646.79 9
 1 -2 9 90133.3 3871.42 6
 1 -2 8 27184.3 1839.6 9
 1 2 -8 26384.5 1707.08 2
 1 -2 8 27997.2 2050.69 6
 -1 -2 -8 26727.6 2224.15 1
 1 -2 8 27795.7 1564.12 7
 1 2 -7 341571 5943.25 2
 1 -2 7 362022 5266.01 7
 1 -2 7 360404 6549.99 9
 1 -2 7 333956 6763.97 6
 -1 -2 -7 336704 7516.42 1
 1 -2 6 248397 5376.42 9
 1 -2 6 246897 4106.22 7
 -1 -2 -6 240751 5922.11 1
 1 2 -6 231590 4841.22 2
 1 -2 5 46024.8 2314.36 9
 1 -2 5 46030.4 1683.67 7
 1 2 -5 45578.2 2111.02 2
 1 -2 5 41258.4 2189.03 6
 -1 -2 -5 43647.4 2427.31 1
 1 -2 4 60759.1 2649.59 9
 -1 -2 -4 54591.6 2237.8 5
 -1 -2 -4 56514.2 2572.45 1
 1 -2 4 55693.7 1813.07 5
 1 -2 4 54216.4 2423.32 6
 1 -2 3 621537 7593.58 4
 1 -2 3 634720 6043.36 5
 -1 -2 -3 611960 7392.17 5
 1 -2 3 634221 6470.27 2
 -1 -2 -3 625111 8142.5 1
 1 -2 2 289578 4616.29 2
 1 2 -2 301241 3926.62 8
 1 -2 2 278323 5165 8
 1 -2 2 282386 4745.02 4
 -1 -2 -2 293143 5267.33 1
 1 -2 1 265534 5043.87 8
 -1 -2 -1 275002 4855.06 1
 1 -2 1 271730 4310.51 4
 1 -2 1 277853 4786.53 2
 -1 -2 -1 268198 4893.48 7
 1 -2 0 50719.1 2188.8 2
 1 2 0 53402.7 1825.12 6
 1 -2 0 47611.5 1705.91 4
 1 -2 0 49452.3 2224.27 8
 -1 -2 0 49499.4 1947.28 1
 -1 -2 0 50947.1 2189.63 7
 -1 -2 1 300013 4527.36 1
 1 2 1 307021 4710.87 6
 1 -2 -1 294528 5494.96 2
 1 -2 -2 282661 4648.9 1
 -1 -2 2 283356 4258.74 1
 1 -2 -2 283925 5666.53 2
 1 -2 -3 624662 8852.09 2
 1 -2 -3 608181 6884.04 1
 1 -2 -4 51191.6 2062.26 1
 1 -2 -4 49959.3 2651.19 2
 1 2 5 36069.8 2122.27 4
 1 -2 -5 32130.2 2258.23 2
 1 -2 -5 36688.8 1837.5 1
 1 2 6 266192 6057.22 4
 1 -2 -6 264207 5106.84 1
 1 -2 -6 262346 6658.89 2
 1 -2 -7 349067 6214.22 1
 1 2 7 349895 7258.93 4
 1 -2 -7 338483 7880.09 2
 1 -2 -8 27497.6 1857.32 1
 1 2 8 26336.6 2104.66 4
 1 -2 -8 25257.5 2257.36 2
 1 -2 -9 99913.2 3699.67 1
 1 2 9 97372.6 4197.99 4
 1 -2 -9 96706.6 4533.34 2
 1 -2 -10 184351 6478.61 2
 1 -2 -10 189388 5343.64 1
 1 2 10 192296 6176.78 4
 1 -2 -11 20016.8 2202.47 2
 1 -2 -11 16877.1 1723.02 1
 1 -2 -12 24978.3 2168.31 1
 1 -2 -12 28967 2734.46 2
 1 -2 -13 96114.6 5100.92 2
 1 -2 -13 101273 4537.35 1
 1 -2 -14 160763 6759.9 2
 1 -2 -15 25658.4 2795.4 2
 1 -2 -16 5068.16 1282.62 2
 1 -2 -17 34286.3 3370.48 2
 1 2 18 72564.4 5243.31 4
 1 2 19 38792.1 3948.7 4
 1 2 20 2506.26 493.04 15
 -1 2 -20 3039.22 537.491 16
 1 2 21 15738.3 1178.35 15
 -1 2 -21 13531.4 1080.89 16
 1 -2 -21 15082 1122.15 16
 1 2 22 32276.7 1687.07 15
 -1 2 -22 32056.2 1678.74 16
 1 -2 -22 32993.7 1670.69 16
 1 2 23 38203.1 1837.66 15
 1 -2 -23 41980.7 1888.48 16
 -1 2 -24 1845.36 432.407 16
 1 2 24 1455.11 403.413 15
 1 -2 -24 2410.03 466.721 16
 -1 2 -25 1282.4 404.717 16
 1 2 25 840.389 325.568 15
 1 -2 -25 1308.39 381.722 16
 1 2 26 12530.7 1011.14 15
 1 -2 -26 13807 1048.22 16
 -1 2 -26 13223.2 1065.1 16
 1 2 27 4626.15 616.052 15
 1 -2 -27 4603.44 600.304 16
 -1 2 -27 4537.09 634.653 16
 1 -2 -28 3295.04 488.659 16
 -1 2 -28 2917.42 501.109 16
 1 2 28 2900.37 463.506 15
 -1 2 -29 3049.56 472.899 16
 1 -2 -29 3470.18 439.996 16
 -1 2 -30 12358.3 843.602 16
 1 -2 -30 13499 795.102 16
 -1 2 -31 613.025 222.275 16
 -1 -3 -31 6461.56 539.178 16
 -1 -3 -30 13246.1 855.342 16
 1 3 -30 13823 838.256 16
 1 3 -29 2102.79 391.098 16
 -1 -3 -29 1783.76 379.536 16
 -1 -3 -28 7690.48 754.093 16
 1 3 -28 7814.47 738.185 16
 1 3 -27 18626.6 1180.89 16
 -1 -3 -27 18686.9 1222.04 16
 1 -3 27 17334.7 1104.51 15
 1 3 -26 12394.1 1006.19 16
 1 -3 26 11422.8 945.293 15
 1 -3 25 4624.26 643.997 15
 1 3 -25 4962.29 671.328 16
 1 -3 24 13511 1093.07 15
 1 3 -24 12246.8 1052.04 16
 1 -3 23 11041.9 999.353 15
 1 3 -23 17856.6 1271.58 16
 1 -3 22 25196.4 1501.89 15
 1 3 -22 25565.5 1504.34 16
 1 -3 21 26432.5 1525.49 15
 1 3 -21 28816.8 1582.04 16
 1 3 -20 16491.3 1185.14 16
 1 -3 20 16742.9 1205.95 15
 1 3 -19 56481.6 2141.1 16
 1 -3 19 53215.9 2099.22 15
 1 -3 18 17918.4 2537.03 3
 1 -3 17 38785.8 3693 3
 -1 -3 -17 43214.8 4096.88 1
 1 -3 16 54344.7 4232.69 3
 -1 -3 -16 51773 4330.26 1
 1 -3 15 55020.1 4133.64 3
 -1 -3 -15 59630.3 4461.02 1
 -1 -3 -14 51775.8 4070.9 1
 1 -3 14 49681.3 3496.39 6
 1 -3 14 46713.4 3704.82 3
 1 -3 13 4776.31 1199.22 3
 1 -3 13 4490.11 1018.11 6
 -1 -3 -13 3386.65 1062.37 1
 1 -3 12 58402.9 3491.19 6
 -1 -3 -12 55543.2 3885.64 1
 -1 -3 -11 113613 5374.92 1
 1 -3 11 113555 4684.15 6
 1 -3 10 91846.6 3678.26 9
 1 -3 10 90363.3 3985.04 6
 1 -3 9 28545.6 2038.75 9
 1 -3 9 26892.5 2092.24 6
 1 -3 9 32588.9 2078.91 7
 1 -3 8 73836.4 2991.89 7
 -1 -3 -8 64676.2 3584.18 1
 1 -3 8 76131.9 3309.33 9
 1 -3 8 67165.4 3158.82 6
 1 -3 7 5935.78 927.577 9
 -1 -3 -7 4826.3 1007.11 1
 1 -3 7 5410.33 860.736 6
 -1 -3 -6 131549 4716.78 1
 1 -3 6 143617 4602.35 9
 -1 -3 -5 230409 6063.42 1
 1 -3 5 237144 3589.34 2
 1 -3 4 118631 3670.46 8
 1 -3 4 128078 4367.61 9
 -1 -3 -4 125789 4311.46 1
 -1 -3 -4 125929 4088.53 5
 1 -3 4 117787 2809.88 2
 1 -3 3 363305 6332.99 8
 -1 -3 -3 370875 7017.98 5
 -1 -3 -3 365363 7103.96 1
 1 -3 3 369287 5869.38 4
 1 -3 3 383960 5463.07 2
 1 -3 2 117436 3618.67 8
 -1 -3 -2 117872 3912.71 5
 1 -3 2 123365 3347.58 2
 1 -3 2 120625 2992.51 4
 -1 -3 -2 120697 3913.58 1
 1 -3 1 74232.7 2874.04 8
 -1 -3 -1 76918.8 3152.53 7
 1 -3 1 80039.1 2853.37 2
 1 -3 1 72438.1 2094.97 4
 -1 -3 -1 76371.2 3032.28 1
 1 -3 0 258416 5460.25 2
 -1 -3 0 253635 5304.12 1
 1 3 0 264991 3923.3 6
 -1 -3 0 252867 5727.05 7
 1 -3 -1 66502.8 2936.92 2
 -1 -3 1 63333.1 2966.14 7
 -1 -3 1 67076.9 2664.96 1
 1 3 1 69870 2301.31 6
 -1 -3 2 124300 3588.96 1
 -1 -3 2 123196 4152.64 7
 1 -3 -2 123691 4273.61 2
 1 -3 -2 120522 3792.55 1
 1 3 3 384492 6576.3 4
 1 -3 -3 360994 7691.85 2
 1 -3 -3 365533 6619.65 1
 1 -3 -4 133804 4936.57 2
 1 -3 -4 134604 4027.67 1
 1 3 4 140926 4066.71 4
 1 3 5 259992 5728.99 4
 1 -3 -5 249064 5667.77 1
 1 -3 -5 248892 6961.93 2
 1 -3 -6 128091 4160.09 1
 1 3 6 133145 4290.71 4
 1 -3 -7 7675.47 1087.47 1
 1 3 7 10256.2 1267.57 4
 1 -3 -7 8046.03 1411.29 2
 1 -3 -8 56503.7 3708.06 2
 1 -3 -8 62136.9 3136.8 1
 1 3 8 68801.9 3397.7 4
 1 -3 -9 22989.1 2505.35 2
 1 3 9 27620.3 2268.91 4
 1 -3 -9 24414.5 2047.13 1
 1 3 10 97771.9 4453.38 4
 1 -3 -10 91029.9 4107.25 1
 1 -3 -10 88025.4 4905.48 2
 1 -3 -11 108958 5621.16 2
 1 3 11 116006 5046.65 4
 1 -3 -11 115716 4829.88 1
 1 -3 -12 64231 3768.8 1
 1 -3 -12 65537.1 4474.22 2
 1 3 12 67059.1 4005.18 4
 1 -3 -13 4909.37 1099.54 1
 1 -3 -13 4730.53 1263.53 2
 1 3 13 4603.41 1105.61 4
 1 -3 -14 59367.3 4482.27 2
 1 3 14 60562.5 4130.06 4
 1 3 15 61629.4 4362.86 4
 1 -3 -15 56771.2 4442.52 2
 1 3 16 53654.8 4198.67 4
 1 -3 -16 51997.3 4359.9 2
 1 3 17 41983.8 3845.22 4
 1 -3 -17 41549.9 3995.12 2
 1 3 18 23349 2937.64 4
 1 -3 -18 20428.9 2814.44 2
 1 3 19 53990.2 2133.1 17
 -1 3 -19 51711.8 2042.92 16
 1 3 20 15733.6 1194.24 17
 -1 3 -20 17300.4 1215.49 16
 1 3 21 26820.4 1544.77 15
 -1 3 -21 25132.2 1497.43 16
 -1 3 -22 24803.3 1483.71 16
 1 3 22 24419.1 1488.8 15
 1 3 23 19999.5 1347.74 15
 1 -3 -23 20762.4 1332.43 16
 -1 3 -23 17344 1260.63 16
 1 3 24 9206.45 901.814 15
 -1 3 -24 10828.4 984.193 16
 1 -3 -24 11242.1 971.032 16
 1 -3 -25 4638.58 639.31 16
 1 3 25 4864.42 657.027 15
 -1 3 -25 4194.03 618.901 16
 1 3 26 11104.3 946.064 15
 -1 3 -26 11226.6 966.779 16
 1 -3 -26 11805 949.412 16
 -1 3 -27 17841 1181.31 16
 1 3 27 18729.5 1149.37 15
 1 -3 -27 19681.4 1160.16 16
 1 3 28 7334.33 681.292 15
 -1 3 -28 7807.78 750.467 16
 1 -3 -28 8543.49 724.465 16
 -1 3 -29 1715.6 373.651 16
 -1 3 -30 13411.8 835.877 16
 -1 3 -31 7178.64 557.231 16
 1 4 -30 7484.89 585.436 16
 -1 -4 -30 8437.86 639.184 16
 1 4 -29 7580.32 656.204 16
 -1 -4 -29 8962.77 726.261 16
 -1 -4 -28 190.658 225.334 16
 1 4 -28 452.498 256.71 16
 -1 -4 -27 508.449 296.179 16
 1 4 -27 662.934 299.98 16
 1 4 -26 16768 1157.52 16
 1 4 -25 11440.1 978.127 16
 1 -4 25 10314.3 919.47 15
 1 -4 24 17651.1 1246.33 15
 1 4 -24 16538.3 1196.04 16
 1 -4 23 326.347 229.169 15
 1 4 -23 -233.247 330.637 16
 1 -4 22 1299 381.254 15
 1 4 -22 943.939 319.356 16
 1 4 -21 38290.7 1856.27 16
 1 -4 21 38450.4 1847.14 15
 1 -4 20 1007.18 364.005 15
 1 4 -20 1137.34 354.182 16
 1 4 -19 16363 1186.75 16
 1 -4 19 13362.2 1086.24 15
 1 -4 18 19026.7 1273.11 15
 1 4 -18 20816.4 1310.91 16
 1 -4 17 35279.3 3639.11 3
 -1 -4 -16 10842.9 2035.81 1
 1 -4 16 12343.9 2101.12 3
 -1 -4 -15 18717.9 2636.39 1
 1 -4 15 17889.5 2474.92 3
 -1 -4 -14 75614.7 5100.04 1
 1 -4 14 71840.1 4812.67 3
 -1 -4 -13 75862.5 4955.86 1
 -1 -4 -12 11137.1 1901.18 1
 -1 -4 -11 23819.2 2636.19 1
 -1 -4 -10 88167.8 4841.41 1
 -1 -4 -9 98160 4934.93 1
 1 -4 9 104663 4327.08 9
 -1 -4 -8 191679 6674.86 1
 1 -4 8 204870 5799.12 7
 1 -4 7 47664.9 2576.51 8
 -1 -4 -7 46898.9 3242.33 1
 1 -4 7 53573 3149.9 9
 1 -4 6 113080 3856.45 8
 1 -4 6 113315 4148.71 5
 -1 -4 -6 113416 4869.48 1
 1 -4 6 117760 4672.71 9
 -1 -4 -5 87575.3 3961.04 5
 1 -4 5 87645.2 3606.26 5
 -1 -4 -5 90521.3 4208.08 1
 1 -4 5 89105.1 3355.51 8
 1 -4 4 145399 4652.27 5
 -1 -4 -4 144067 5160.01 1
 1 -4 4 140641 4190.59 8
 1 -4 4 146711 3944.73 4
 -1 -4 -4 143417 5033.29 5
 1 -4 3 45934.8 1977.93 4
 -1 -4 -3 41596.9 2714.8 5
 1 -4 3 44604.5 2370.22 8
 1 -4 3 42681.3 2523.84 5
 -1 -4 -3 43519.2 2775.39 1
 1 -4 3 44784 2100.21 2
 -1 -4 -2 72295.5 3547.74 5
 1 -4 2 76551.2 2955.1 2
 1 -4 2 72139 3297.62 5
 -1 -4 -2 78198.8 3590.4 1
 -1 -4 -1 90276.8 3758.4 1
 1 -4 1 87343.8 3372.9 2
 1 -4 1 88314.9 3632.29 5
 -1 -4 -1 83293.8 3792.43 5
 -1 -4 0 39886.2 2625.12 7
 1 -4 0 45112.6 2586.23 2
 -1 -4 0 43043.4 2541.83 1
 -1 -4 1 79745.9 3420.27 1
 -1 -4 1 81518.8 3773.69 7
 1 4 1 84692.8 2498.02 6
 1 -4 -1 82495.2 3679.1 2
 -1 -4 2 74775.4 3292.59 1
 1 -4 -2 78042.2 3519.22 1
 1 -4 -2 72259.5 3652.03 2
 -1 -4 2 76939.9 3706.9 7
 1 -4 -3 40977 2576.78 1
 1 -4 -3 40210.3 2875.36 2
 -1 -4 3 42938.1 2845.05 7
 1 -4 -4 125643 5263.97 2
 -1 -4 4 128725 5005.88 7
 1 4 4 142379 4216.7 4
 1 -4 -4 137101 4722.28 1
 1 4 5 81791.7 3305.27 4
 -1 -4 5 81780.1 4052.67 7
 1 -4 -5 75580 3568.52 1
 1 -4 -6 87266.6 4708.89 2
 1 -4 -6 102417 4274.08 1
 1 -4 -7 46995 2971.13 1
 1 4 7 44586.9 2618.14 4
 1 4 8 214419 5976.29 4
 1 -4 -8 209938 6470.21 1
 1 4 9 93685.7 4128.59 4
 1 -4 -9 81831 5035.66 2
 1 -4 -9 91815.4 4380.88 1
 1 -4 -10 83882.1 4322.9 1
 1 -4 -10 76294.2 5016.45 2
 1 4 10 87395.2 4160.32 4
 1 -4 -11 18579 2116.82 1
 1 -4 -11 16987.9 2418.58 2
 1 4 11 20786.6 2124.71 4
 1 -4 -12 17138.6 2114.43 1
 1 4 12 13195 1777.77 4
 1 -4 -12 13307.7 2171.97 2
 1 4 13 72959.8 4321.45 4
 1 -4 -13 69823.9 5131.59 2
 1 -4 -13 73031.9 4457.12 1
 1 -4 -14 77012.5 5495.64 2
 1 -4 -15 17628.4 2675.12 2
 1 -4 -16 12192.4 2284.29 2
 1 -4 -17 48200.9 4544.59 2
 1 4 18 21176.2 1353.02 17
 -1 4 -18 21687.9 1325.72 16
 1 4 19 13600.9 1105.62 17
 -1 4 -19 12529.2 1034.72 16
 1 4 20 445.498 266.492 17
 -1 4 -20 1121.54 364.909 16
 1 4 21 31332.2 1687.96 17
 -1 4 -21 33003.8 1698.37 16
 1 4 22 1173.74 375.058 15
 -1 4 -22 646.864 316.522 16
 1 4 23 -178.561 217.805 15
 -1 4 -23 283.143 322.564 16
 1 4 24 18101.9 1257.22 15
 1 -4 -24 17860.6 1191.34 16
 -1 4 -24 16231.6 1182.42 16
 1 4 25 10052.3 915.759 15
 -1 4 -25 9299.43 890.527 16
 1 4 26 16170.7 1096.01 15
 -1 4 -26 14886.7 1082.2 16
 1 4 27 538.491 261.996 15
 -1 4 -27 169.45 201.048 16
 -1 4 -28 -8.93617 200.771 16
 -1 4 -29 6953.51 632.604 16
 -1 4 -30 5048.53 483.337 16
 -1 -5 -30 1947.92 304.529 16
 -1 -5 -29 4322.02 475.496 16
 1 5 -29 4791.67 486.214 16
 1 5 -28 2630.91 424.921 16
 -1 -5 -28 2464.79 407.758 16
 1 5 -27 4802.27 580.117 16
 1 5 -26 14048.3 1013.59 16
 1 5 -25 8160.75 813.122 16
 1 5 -24 20186.8 1307 16
 1 5 -23 4406.99 642.217 16
 1 5 -22 17611.6 1248 16
 1 5 -21 41442.1 1920.08 16
 1 -5 21 41180 1929.04 15
 1 5 -20 60882.2 2313.16 16
 1 -5 20 62171.7 2353.85 15
 1 -5 19 25344.1 1500.78 15
 1 5 -19 23109.8 1439.83 16
 1 -5 18 4273.71 645.614 15
 1 5 -18 3658.69 584.322 16
 1 5 -17 23772.4 1410.28 16
 1 -5 17 24914 1462.62 15
 1 5 -16 55003.5 2098.76 16
 1 -5 16 55175.2 2120.77 15
 1 -5 15 22609.1 2947.04 3
 -1 -5 -15 20738.7 2917.64 1
 -1 -5 -14 43196.9 4090.82 1
 -1 -5 -13 42568 3967.17 1
 -1 -5 -12 25350.2 2981.87 1
 -1 -5 -11 46185.6 3909.5 1
 -1 -5 -10 36857.3 3391.98 1
 1 -5 9 56594.3 3552.5 9
 -1 -5 -9 50002.5 3847.02 1
 -1 -5 -8 92266.6 5035.72 1
 1 -5 8 98769.2 4563.91 5
 1 -5 8 105894 4898.85 9
 -1 -5 -7 36354.7 3093.52 1
 1 -5 7 35170.9 2849.87 9
 1 -5 7 36922.6 2754.53 5
 -1 -5 -6 110554 5305.9 1
 1 -5 6 115202 4809.25 5
 1 -5 5 61095.3 3495.21 5
 -1 -5 -5 60195.1 3706.58 5
 -1 -5 -5 54142 3579.39 1
 -1 -5 -4 346764 8881.97 1
 1 -5 4 355057 8356.57 5
 -1 -5 -4 362764 8988.02 5
 -1 -5 -3 71826.6 4028.94 5
 -1 -5 -3 65022.1 3747.27 1
 1 -5 3 70895.8 3751.91 5
 -1 -5 -2 4502.92 1071.77 5
 -1 -5 -2 5148.21 1103.15 1
 1 -5 2 6962.28 1198.19 5
 1 -5 2 5332.9 844.342 2
 -1 -5 -1 85405 4127.54 1
 -1 -5 -1 88609.5 4433.11 5
 1 -5 1 84580.3 3711.89 2
 -1 -5 0 113240 4678.72 1
 1 -5 0 119406 4664.51 2
 -1 -5 0 114043 5061.14 5
 -1 -5 1 79273.3 3897.63 1
 1 -5 -1 88330.6 4267.92 2
 -1 -5 2 7760.28 1242.58 1
 1 -5 -2 6569.27 1200.27 1
 -1 -5 2 7527.91 1354.85 7
 1 -5 -2 8185.49 1376.92 2
 1 -5 -3 66805.7 3733.46 1
 1 -5 -3 54808.8 3688.97 2
 -1 -5 3 61498.7 3765.93 7
 -1 -5 4 372524 9366.26 7
 1 -5 -4 363600 8725.74 1
 -1 -5 5 57821.3 3770.45 7
 1 -5 -5 63062.6 3713.78 1
 -1 -5 6 127762 5703.25 7
 1 -5 -6 119501 5194.68 1
 -1 -5 7 33322.3 3024.99 7
 1 -5 -7 30134.9 2654.47 1
 1 -5 -7 26570.6 2923.77 2
 1 -5 -8 98892.2 4918.08 1
 -1 -5 8 103349 5326.24 7
 1 -5 -9 44049.2 4002.91 2
 -1 -5 9 54204.6 3972.02 7
 1 -5 -9 54406.2 3715.73 1
 1 -5 -10 48801.9 4281.58 2
 -1 -5 10 49270.4 3848.53 7
 1 -5 -10 44614.1 3450.22 1
 1 -5 -11 45066.9 4220.4 2
 1 -5 -11 53209.4 3864.86 1
 -1 -5 11 51226.2 4047.51 7
 1 -5 -12 29465.4 2978.39 1
 -1 -5 12 27272.2 3037.96 7
 1 -5 -12 30098.8 3502.21 2
 1 -5 -13 44508.1 4371.55 2
 1 -5 -13 48850.8 3911.08 1
 -1 -5 13 49275.2 4189.85 7
 1 -5 -14 40762.5 4212.98 2
 1 -5 -15 21827.1 3150.33 2
 1 5 16 60103.4 2237.3 17
 1 5 17 21738.1 1376.9 17
 -1 5 -17 21690.7 1325.66 16
 -1 5 -18 2682.86 514.118 16
 1 5 18 2520.32 503.033 17
 -1 5 -19 19543.1 1302.91 16
 1 5 19 21515.6 1397.21 17
 -1 5 -20 60207.5 2276.36 16
 1 5 20 61633.8 2369.38 17
 1 5 21 38003.8 1873.37 17
 -1 5 -21 37635.7 1821.39 16
 1 5 22 15089.9 1190.88 17
 -1 5 -22 15664.6 1160.83 16
 1 5 23 4356.83 649.465 15
 -1 5 -23 3615.71 583.367 16
 1 5 24 24098.4 1409.61 15
 -1 5 -24 22572.1 1360.52 16
 1 5 25 9152.74 844.426 15
 -1 5 -25 9333.03 848.339 16
 -1 5 -26 14469.8 1008.85 16
 1 5 26 14503.2 996.974 15
 1 5 27 4508.55 520.58 15
 -1 5 -27 4317.45 536.68 16
 -1 5 -28 2544.63 401.536 16
 -1 5 -29 2591.74 363.436 16
 1 6 -28 7715.39 617.346 16
 -1 -6 -28 7323.08 606.429 16
 1 6 -27 835.072 273.708 16
 1 6 -26 454.754 268.909 16
 1 6 -25 5664.13 662.457 16
 1 6 -24 7229.4 766.984 16
 1 6 -23 808.942 348.278 16
 1 6 -22 11449.8 998.957 16
 1 6 -21 13688 1111.99 16
 1 6 -20 25961 1516.88 16
 1 6 -19 16014.8 1211 16
 1 6 -18 4411.34 646.471 16
 1 6 -17 22993.7 1415.65 16
 1 6 -16 27031.5 1524.13 16
 1 6 -15 10871.7 961.611 16
 1 6 -14 884.121 351.028 16
 -1 -6 -13 62793 5045.73 1
 -1 -6 -12 17684 2627.24 1
 -1 -6 -11 13099.7 2216.12 1
 -1 -6 -10 3775.29 1210.65 1
 -1 -6 -9 19769.4 2612.98 1
 1 -6 8 31045.8 2957.15 9
 -1 -6 -8 25911.3 2882.84 1
 -1 -6 -7 57959.6 4246.69 1
 1 -6 7 58913.9 3928.19 5
 1 -6 7 64580.5 4242.4 9
 1 -6 6 32185.6 2906.03 5
 -1 -6 -6 28837 2923.66 1
 1 -6 5 56922.5 3821.51 5
 -1 -6 -5 60307.3 4119.93 1
 1 -6 4 42614.5 3266.82 5
 -1 -6 -4 35712.8 3113.44 1
 -1 -6 -4 37048.2 3233.17 5
 -1 -6 -3 138177 6204.32 5
 1 -6 3 134016 5782.14 5
 -1 -6 -3 133281 5888.69 1
 -1 -6 -2 9466.57 1583.42 1
 1 -6 2 11242.9 1727.72 5
 -1 -6 -2 12871.7 1939.86 5
 -1 -6 -1 24685.1 2635.54 5
 -1 -6 -1 25404.9 2527.9 1
 -1 -6 0 49297.2 3683.42 5
 1 -6 0 45727.5 3173.66 2
 -1 -6 0 47714.7 3443.25 1
 -1 -6 1 19530.1 2245.47 1
 1 -6 -1 23596.1 2414.63 2
 -1 -6 1 22536.2 2509.03 5
 1 -6 -2 12544.8 1859.31 2
 1 -6 -3 98452.4 5361.11 2
 1 -6 -3 156277 6364.87 1
 1 -6 -4 42349.5 3360.19 1
 1 -6 -4 35881.6 3355.61 2
 -1 -6 4 41234.9 3492.1 7
 -1 -6 5 56532 4083.1 7
 1 -6 -5 49304.6 4039.88 2
 1 -6 -5 52550.8 3829.76 1
 1 -6 -6 30129.8 3277.72 2
 -1 -6 6 36935 3353.13 7
 1 -6 -6 31505.3 2976.11 1
 1 -6 -7 51984.3 4408.72 2
 -1 -6 7 67407.4 4580.16 7
 1 -6 -7 59708.9 4129.17 1
 1 -6 -8 27726.2 2869.52 1
 -1 -6 8 28985.5 3093.79 7
 1 -6 -8 24545.4 3118.06 2
 1 -6 -9 20536.5 2945.22 2
 -1 -6 9 19449.1 2596.04 7
 1 -6 -9 20475.5 2545.77 1
 1 -6 -10 5650.43 1415.81 1
 -1 -6 10 3103.75 1046.54 7
 1 -6 -10 6519.3 1722.24 2
 1 -6 -11 15470.2 2660.11 2
 -1 -6 11 19326.6 2758.67 7
 1 -6 -11 22131.8 2739.95 1
 1 -6 -12 16513.6 2772.75 2
 1 -6 -12 20241.2 2624.01 1
 1 -6 -13 61737.8 5407.05 2
 -1 -6 13 71069 5304.89 7
 1 6 14 788.551 319.768 17
 -1 6 -15 7215.86 771.405 16
 1 6 15 8791.02 884.055 17
 1 6 16 29485.9 1614.79 17
 -1 6 -16 32285.2 1616.09 16
 -1 6 -17 23090.1 1392.37 16
 1 6 17 25099.6 1524.96 17
 1 6 18 5229.42 713.799 17
 -1 6 -18 5066.49 674.367 16
 -1 6 -19 14971 1147.51 16
 1 6 19 13278.6 1110.87 17
 1 6 20 22802.1 1451.94 17
 -1 6 -20 22320 1388.27 16
 1 6 21 12162.3 1057.23 17
 -1 6 -21 12353 1051.84 16
 -1 6 -22 12516 1037.17 16
 1 6 22 10668.3 985.603 17
 1 6 23 -15.1475 217.955 15
 -1 6 -23 602.566 300.837 16
 -1 6 -24 7033.17 737.083 16
 1 6 24 6271.54 703.103 15
 1 6 25 5881.86 641.16 15
 -1 6 -25 5146.85 611.419 16
 1 6 26 367.714 187.135 15
 -1 6 -26 844.639 262.79 16
 1 6 27 620.985 182.759 15
 -1 6 -27 438.573 206.063 16
 -1 6 -28 8510.03 619.663 16
 -1 -7 -27 1911.66 320.41 16
 1 7 -27 1967.19 328.657 16
 1 7 -26 1420.72 320.601 16
 1 7 -25 7262.37 691.48 16
 1 7 -24 11751.5 912.58 16
 1 7 -23 319.477 249.544 16
 1 7 -22 5347.04 684.559 16
 1 7 -21 4581.73 640.831 16
 1 7 -20 15020.9 1150.38 16
 1 7 -19 3954.71 621.71 16
 1 7 -18 18502.9 1297.74 16
 1 7 -17 8279.85 864.384 16
 1 7 -16 26963.4 1547.38 16
 1 7 -15 5571.92 719.052 16
 1 7 -14 5710.59 722.084 16
 1 7 -13 23645.1 1414.99 16
 1 7 -12 35464.5 1703.23 16
 1 7 -11 11054.5 949.907 16
 -1 -7 -10 -1264.6 809.358 1
 -1 -7 -9 10911.9 2000.16 1
 -1 -7 -8 35442.2 3611.25 1
 -1 -7 -7 15219.1 2324.61 1
 1 -7 7 18156.3 2434.75 9
 -1 -7 -6 3883.77 1183.19 1
 -1 -7 -5 24120.4 2879.46 1
 1 -7 5 32180.2 3167.01 5
 -1 -7 -4 70751.8 4780.67 1
 1 -7 4 70226.5 4712.63 5
 -1 -7 -3 20300.1 2607.71 5
 -1 -7 -3 18662.5 2427.41 1
 -1 -7 -2 9061.3 1741.24 1
 -1 -7 -2 12401.3 2074.94 5
 -1 -7 -1 7921.41 1678.16 5
 -1 -7 -1 8165.01 1628.6 1
 -1 -7 0 161076 7010.16 1
 -1 -7 0 156814 7261.19 5
 -1 -7 1 8248.16 1689.7 5
 -1 -7 2 9422.42 1790.93 5
 1 -7 -3 20017.1 2574.57 2
 -1 -7 3 22811 2811.81 5
 1 -7 -4 71759.2 5058 2
 -1 -7 4 65728.7 4791.24 5
 1 -7 -5 24030.4 3001.46 2
 1 -7 -5 28447.2 3069.93 1
 1 -7 -6 4652.05 1360.87 1
 -1 -7 6 3001.11 1194.27 7
 1 -7 -6 3353.97 1248.13 2
 1 -7 -7 16892 2472.34 1
 -1 -7 7 14548.3 2427.44 7
 1 -7 -8 33854 3859.08 2
 -1 -7 8 29615.2 3375.69 7
 1 -7 -8 41414.7 3825.82 1
 -1 -7 9 6610.84 1606.8 7
 1 -7 -9 8990.29 1809.33 1
 1 -7 -9 8788.56 1961.06 2
 1 -7 -10 -1061.74 718.347 1
 1 -7 -10 -5.25038 335.041 2
 1 7 11 10669.2 965.227 17
 1 -7 -11 6703.16 1620.57 1
 1 7 12 35680.9 1746.06 17
 1 7 13 23840.4 1442.52 17
 -1 7 -13 23158.5 1350.71 16
 1 7 14 6653.02 797.064 17
 -1 7 -14 7377.03 790.442 16
 -1 7 -15 5479.61 694.219 16
 1 7 15 5534.18 734.768 17
 1 7 16 25477.5 1534.8 17
 -1 7 -16 27227.2 1516.54 16
 -1 7 -17 6111.8 745.251 16
 1 7 17 6186.28 777.879 17
 1 7 18 17743 1282.79 17
 -1 7 -18 16543.5 1189.91 16
 1 7 19 2650.08 506.07 17
 -1 7 -19 2333.96 481.347 16
 1 7 20 15048.7 1160.08 17
 -1 7 -20 16405.6 1158.14 16
 1 7 21 3462.62 576.529 17
 -1 7 -21 4547.94 621.891 16
 -1 7 -22 3706.35 551.92 16
 1 7 22 5071.41 660.549 17
 -1 7 -23 208.048 194.703 16
 -1 7 -24 11779.3 882.646 16
 1 7 24 10029.9 822.871 15
 -1 7 -25 5884.38 603.792 16
 1 7 25 6074.54 596.18 15
 -1 7 -26 1458.06 305.667 16
 1 7 26 1050.31 256.002 15
 -1 7 -27 1817.25 297.311 16
 1 8 -26 1754.61 292.514 16
 1 8 -25 4978.71 512.126 16
 1 8 -24 4136.19 513.945 16
 1 8 -23 4906.09 590.077 16
 1 8 -22 2388.41 450.055 16
 1 8 -21 9794.12 875.346 16
 1 8 -20 5381.1 677.113 16
 1 8 -19 557.019 304.642 16
 1 8 -18 3078.41 552.115 16
 1 8 -17 2459.95 484.209 16
 1 8 -16 6418.94 784.237 16
 1 8 -15 12905.2 1086.16 16
 1 8 -14 77.8684 229.991 16
 1 8 -13 21516.9 1388.35 16
 1 8 -12 29994.3 1622.5 16
 1 8 -11 12198.1 1042.01 16
 1 8 -10 2348.84 479.163 16
 1 8 -9 25506.7 1495.49 16
 1 8 -8 15484.6 1138.86 16
 1 8 -7 13277.1 1045.43 16
 1 8 -6 2788.03 509.384 16
 -1 -8 -5 20541.7 2830.1 1
 -1 -8 -4 8535.04 1795.43 1
 -1 -8 -3 10328.3 2029.21 1
 -1 -8 -2 2402.42 1008.07 1
 -1 -8 -2 2922.02 1112.88 5
 -1 -8 -1 13759 2241.38 5
 -1 -8 0 18390.4 2668.55 5
 -1 -8 1 13462.6 2362.01 5
 -1 -8 2 1700.27 865.708 5
 -1 -8 3 8044.91 1813.21 5
 -1 -8 4 11665 2186.27 5
 -1 -8 5 21912.6 3071.89 5
 1 8 6 2197.45 446.647 12
 1 -8 -6 3151.85 1204.52 2
 1 8 7 13197.3 1046.46 12
 1 -8 -8 17137.7 1201.11 10
 1 8 9 24757.9 1488.16 17
 1 -8 -9 24632.9 1429.53 10
 1 8 10 3201.51 571.386 17
 1 8 11 11053.7 1009.02 17
 1 8 12 27686 1593.99 17
 1 8 13 21575.5 1409.9 17
 -1 8 -13 20027.7 1292.07 16
 1 8 14 201.956 269.677 17
 -1 8 -14 86.5062 201.005 16
 -1 8 -15 14591.3 1107.55 16
 1 8 15 13123.6 1119.82 17
 1 8 16 6806.67 808.985 17
 -1 8 -16 6515.85 759.269 16
 -1 8 -17 2542.31 483.889 16
 1 8 17 2930.94 555.008 17
 -1 8 -18 3218.56 530.97 16
 1 8 18 2668.71 517.51 17
 1 8 19 527.165 317.231 17
 -1 8 -19 309.205 202.95 16
 -1 8 -20 5728.28 666.727 16
 1 8 20 5916.25 731.096 17
 1 8 21 10262.6 893.626 17
 -1 8 -21 9092.02 817.802 16
 1 8 22 2483.55 448.748 17
 -1 8 -22 2062.11 392.868 16
 1 8 23 3705.95 504.711 15
 -1 8 -23 4176.33 509.967 16
 1 8 24 3497 443.138 15
 -1 8 -24 4006.59 458.781 16
 1 8 25 4543.38 463.069 15
 -1 8 -25 4090.35 437.783 16
 1 9 -24 5870.65 517.613 16
 1 -9 23 900.458 230.207 10
 1 9 -23 993.582 251.846 12
 1 9 -23 1019.34 285.977 16
 1 -9 22 1170.89 278.793 10
 1 9 -22 246.044 186.624 16
 1 9 -21 1926.11 401.388 16
 1 9 -20 9378.24 817.882 16
 1 9 -19 6046.68 695.938 16
 1 9 -18 2366.62 482.968 16
 1 9 -17 6264.62 743.459 16
 1 9 -16 10406.7 957.073 16
 1 9 -15 15819.1 1181.67 16
 1 9 -14 1934.9 455.393 16
 1 9 -13 9142.42 920.929 16
 1 9 -12 24583.3 1479.36 16
 1 9 -11 3961.12 647.314 16
 1 9 -10 1173.59 420.965 16
 1 9 -9 5955.05 745.135 16
 1 9 -8 15861.6 1217.95 16
 1 9 -8 16447.3 1230.66 12
 1 9 -7 14700.3 1151.9 12
 1 9 -7 13451 1092.23 16
 1 9 -6 3751.25 613.352 12
 1 -9 6 3253.84 576.772 10
 1 9 -5 9318.23 913.486 12
 1 -9 5 10745.7 1011.83 10
 1 9 -4 29740.4 1607.23 12
 1 -9 4 29696.5 1651.4 10
 1 9 -3 12814.9 1059.44 12
 1 -9 3 12166.7 1052.27 10
 1 9 -2 10950.9 994.696 12
 1 -9 2 12808.8 1069.35 10
 1 9 -1 73757.4 2500.48 12
 1 -9 1 70163.4 2509.07 10
 1 9 0 75612.6 2554.05 12
 1 -9 0 77700.1 2616.86 10
 1 9 1 69337.4 2428.12 12
 1 -9 -1 65945.8 2425.51 10
 1 9 2 12838.8 1065.89 12
 1 -9 -2 13670.6 1114.22 10
 1 9 3 10955.2 994.637 12
 1 -9 -3 11515.9 1016.58 10
 1 9 4 33863.1 1725.28 12
 1 -9 -4 33985.8 1731.74 10
 1 9 5 9172.13 907.984 12
 1 -9 -5 9453.33 925.048 10
 1 9 6 3437.36 576.585 12
 1 -9 -6 3369.7 557.043 10
 1 -9 -7 13447.3 1103.53 10
 1 9 8 17017 1249.65 17
 1 -9 -8 16289.5 1203.08 10
 1 9 9 4376.39 666.024 17
 1 9 10 800.437 335.281 17
 1 9 11 2898.06 540.698 17
 1 9 12 23443.3 1472.45 17
 1 9 13 8290.23 888.501 17
 1 9 14 2323.02 506.761 17
 -1 9 -14 2014.93 440.749 16
 1 9 15 15010.6 1162.46 17
 -1 9 -15 15789.6 1119.5 16
 -1 9 -16 10540 909.638 16
 1 9 16 9514.77 917.179 17
 -1 9 -17 3441.4 515.535 16
 1 9 17 4563.06 648.846 17
 1 9 18 1918.11 443.207 17
 -1 9 -18 1933.89 421.647 16
 1 9 19 6364.66 708.486 17
 -1 9 -19 6821.97 684.643 16
 1 9 20 9356.84 817.246 17
 -1 9 -20 10392.1 802.576 16
 1 9 21 1883.53 383.795 17
 -1 9 -21 2234.41 374.214 16
 -1 9 -22 1822.65 333.901 16
 1 9 23 1124.08 281.786 15
 -1 9 -23 932.707 227.247 16
 1 10 -21 1004.82 238.601 12
 1 -10 21 947.331 241.848 10
 1 -10 20 990.986 247.205 10
 1 10 -20 306.871 169.614 12
 1 -10 19 179.591 186.989 10
 1 10 -19 338.446 197.031 12
 1 -10 18 -14.7814 176.627 10
 1 10 -18 243.461 249.391 16
 1 10 -18 141.382 167.727 12
 1 10 -17 4207.4 566.326 16
 1 10 -17 4441.8 563.28 12
 1 -10 17 5852.37 674.244 10
 1 10 -16 2019.13 436.18 16
 1 10 -16 2022.43 419.595 12
 1 -10 16 2029.61 441.505 10
 1 -10 15 816.824 280.459 10
 1 10 -15 322.087 221.668 16
 1 10 -15 252.321 207.049 12
 1 10 -14 1671.96 419.166 12
 1 -10 14 2153.72 457.898 10
 1 10 -14 1693.41 410.87 16
 1 -10 13 2453.99 497.973 10
 1 10 -13 2960.36 516.084 16
 1 10 -13 3095.74 528.587 12
 1 -10 12 3472.49 593.051 10
 1 10 -12 4165.42 634.41 12
 1 10 -11 1254.11 398.283 12
 1 -10 11 1113.77 360.21 10
 1 10 -10 5906.55 749.564 12
 1 -10 10 6942.67 823.941 10
 1 10 -9 1403.29 430.97 12
 1 -10 9 1251.54 387.461 10
 1 -10 8 225.883 251.434 10
 1 10 -8 219.943 221.536 12
 1 -10 7 5082.3 717.191 10
 1 10 -7 5275.7 712.7 12
 1 -10 6 2603.96 526.994 10
 1 10 -6 2439.29 487.984 12
 1 -10 5 1180.67 382.214 10
 1 10 -5 603.294 281.345 12
 1 10 -4 5003.94 703.013 12
 1 -10 4 5426.74 726.107 10
 1 10 -3 2511.71 530.888 12
 1 -10 3 2318.7 525.315 10
 1 10 -2 4301.44 662.634 12
 1 -10 2 4395.28 677.108 10
 1 -10 1 6057.83 779.887 10
 1 10 -1 5693.78 745.252 12
 1 -10 0 1039.53 339.177 10
 1 10 0 903.671 348.8 12
 1 10 1 6715.32 792.638 12
 1 -10 -1 7348.88 845.064 10
 1 10 2 3488.91 627.434 12
 1 -10 -2 3589.88 590.753 10
 1 10 3 1323.55 389.517 12
 1 -10 -3 2047.29 482.912 10
 1 10 4 4853.85 689.596 12
 1 -10 -4 4954.96 686.695 10
 1 -10 -5 147.922 217.106 10
 1 -10 -6 3046.69 538.291 10
 1 10 7 4050.25 627.103 17
 1 -10 -7 3136.44 551.939 10
 1 10 8 34.2384 218.219 17
 1 -10 -8 118.787 225.525 10
 1 10 9 801.639 340.103 17
 1 10 10 8647.66 902.049 17
 1 10 11 849.818 351.789 17
 1 10 12 4865.62 684.21 17
 1 10 13 3761.75 597.943 17
 1 10 14 1240.33 360.551 17
 1 10 15 952.285 339.049 17
 1 10 16 1532.69 397.906 17
 1 10 17 4418.54 581.729 17
 1 10 18 32.5168 180.477 17
 1 10 19 554.739 222.932 17
 1 10 20 1320.59 295.123 17
 1 -11 19 1790.72 298.487 10
 1 11 -18 381.657 174.434 12
 1 -11 18 255.659 160.782 10
 1 -11 17 966.422 265.286 10
 1 11 -17 797.198 221.323 12
 1 11 -16 1059.11 274.754 12
 1 -11 16 1917.37 371.82 10
 1 11 -15 4083.72 521.529 12
 1 -11 15 4476.64 570.741 10
 1 -11 14 1413.28 354.432 10
 1 11 -14 1430.04 335.2 12
 1 11 -13 6353.49 687.578 12
 1 -11 13 6421.4 709.964 10
 1 11 -12 11795.3 938.848 12
 1 -11 12 12995.5 1026.52 10
 1 11 -11 7128.23 757.726 12
 1 -11 11 7327.16 798.918 10
 1 11 -10 4286.27 611.907 12
 1 -11 10 4268.82 624.819 10
 1 -11 9 1140.34 367.876 10
 1 11 -9 1012.51 344.357 12
 1 11 -8 15084.7 1131.43 12
 1 -11 8 15797.4 1192.48 10
 1 11 -7 4377.25 636.447 12
 1 -11 7 6398.18 788.337 10
 1 -11 6 3996.99 665.73 10
 1 11 -6 2043.57 468.077 12
 1 11 -5 1519.53 408.013 12
 1 -11 5 2191.13 487.169 10
 1 11 -4 10678.6 972.68 12
 1 -11 4 11484.2 1029.64 10
 1 11 -3 8792.33 891.59 12
 1 -11 3 8443.87 885.364 10
 1 11 -2 2418.94 497.366 12
 1 -11 2 1333.34 408.139 10
 1 -11 1 3416.92 584.096 10
 1 11 -1 3430.58 585.201 12
 1 11 0 31.4632 248.554 12
 1 -11 0 -21.7904 190.553 10
 1 11 1 4121.69 625.847 12
 1 -11 -1 3511.47 578.66 10
 1 11 2 1184.84 384.643 12
 1 -11 -2 2204.74 477.014 10
 1 -11 -3 8085 853.071 10
 1 -11 -4 12589.9 1053.79 10
 1 -11 -5 2798.99 536.131 10
 1 11 5 2795.52 551.809 17
 -1 -11 6 3630.04 551.072 10
 1 11 6 2279.19 486.288 17
 1 -11 -6 3723.25 574.406 10
 1 11 7 4454.83 635.598 17
 -1 -11 7 6129.1 700.957 10
 1 11 8 16818.3 1208.98 17
 1 11 9 1834.88 427.212 17
 1 11 10 4227.85 613.665 17
 1 11 11 6563.07 730.588 17
 1 11 12 11228.1 934.256 17
 1 11 13 7033.14 736.348 17
 1 11 14 1365.52 355.834 17
 1 11 15 3135.99 472.023 17
 1 11 16 1557.78 336.667 17
 1 11 17 797.578 239.977 17
 1 11 18 105.242 131.118 17
 1 11 19 1601.79 265.95 17
 1 -12 16 1023.1 240.77 10
 1 12 -15 783.997 206.276 12
 1 -12 15 400.501 195.91 10
 1 12 -14 1871.73 312.697 12
 1 -12 14 2077.31 352.963 10
 1 12 -13 -21.6759 123.512 12
 1 -12 13 -16.3748 142.441 10
 1 12 -12 700.801 237.982 12
 1 -12 12 775.053 251.264 10
 1 12 -11 596.416 234.857 12
 1 -12 11 1197.83 308.301 10
 1 12 -10 1829.66 383.082 12
 1 -12 10 2059.09 401.661 10
 1 12 -9 112.604 177.059 12
 1 -12 9 318.818 212.115 10
 1 12 -8 1004.01 291.215 12
 1 -12 8 1014.57 316.861 10
 1 12 -7 1613.39 370.065 12
 1 -12 7 1343.94 362.722 10
 1 12 -6 2532.17 465.828 12
 1 -12 6 2412.6 458.714 10
 1 12 -5 1847.71 401.447 12
 1 -12 5 2083.62 439.414 10
 1 12 -4 4490.4 593.486 12
 1 -12 4 4571.42 614.175 10
 1 12 -3 418.807 238.211 12
 1 -12 3 271.484 235.487 10
 1 12 -2 6815.41 732.635 12
 1 -12 2 7662.58 794.539 10
 1 12 -1 2282.68 460.857 12
 1 -12 1 2618.13 504.522 10
 1 12 0 3296.54 545.404 12
 1 -12 0 3186.75 536.42 10
 1 -12 -1 3074.58 510.138 10
 1 -12 -2 6708.37 732.522 10
 1 12 3 449.795 262.706 17
 1 -12 -3 649.564 269.431 10
 1 12 4 3230.81 518.612 17
 1 -12 -4 3984.13 545.161 10
 1 12 5 2132.69 441.012 17
 1 12 6 2390.17 464.897 17
 1 12 7 1161.63 324.221 17
 -1 -12 8 642.948 226.489 10
 1 12 8 151.065 213.203 17
 -1 -12 9 347.836 213.654 10
 1 12 9 599.945 261.576 17
 1 12 10 2542.09 437.402 17
 -1 -12 10 2352.14 385.129 10
 -1 -12 11 1168.57 274.546 10
 1 12 11 702.714 268.354 17
 1 12 12 749.721 239.981 17
 -1 -12 12 867.018 240.049 10
 1 12 13 -143.833 158.595 17
 -1 -12 13 -14.5098 114.704 10
 -1 -12 14 1425.32 271.599 10
 1 12 14 1923.08 319.294 17
 -1 -12 15 793.518 203.138 10
 1 12 15 553.489 176.639 17
 1 -13 11 804.062 219.168 10
 1 13 -10 196.008 138.705 12
 1 -13 10 124.215 163.363 10
 1 13 -9 1024.33 252.88 12
 1 -13 9 1332.99 287.653 10
 1 13 -8 311.973 151.755 12
 1 -13 8 328.808 179.272 10
 1 13 -7 1405.4 295.691 12
 1 -13 7 1593.56 319.926 10
 1 13 -6 382.975 178.719 12
 1 -13 6 -94.897 144.332 10
 1 -13 5 361.724 194.57 10
 1 -13 4 786.868 265.07 10
 1 -13 3 1919.82 360.651 10
 1 -13 2 1005.87 270.55 10
 1 -13 1 459.753 205.855 10
 1 13 0 -234.099 211.645 17
 1 -13 0 -24.2406 152.22 10
 1 13 1 896.183 310.083 17
 1 -13 -1 257.113 141.248 10
 1 13 2 624.927 254.917 17
 1 13 3 1471.25 340.641 17
 1 13 4 500.697 215.192 17
 1 13 5 361.829 201.593 17
 1 13 6 -153.46 195.527 17
 1 13 7 1715.21 313.674 17
 1 13 8 150.03 157.704 17
 1 13 9 1123.06 246.013 17
 1 13 10 151.961 158.688 17
 2 0 0 10098.4 1285.37 8
 -2 0 0 10045.9 762.715 1
 2 0 0 10598.4 1058.67 3
 2 0 0 11119.4 1399.63 2
 2 0 -1 242749 4595.66 3
 -2 0 -1 230601 4240.32 1
 2 0 -1 244413 6268.36 8
 2 0 1 240711 6246.8 8
 2 0 1 237289 5269.92 3
 2 0 1 227642 6242.4 4
 2 0 -1 232381 6272.6 2
 2 0 1 229280 6154.68 2
 2 0 2 51993.8 2595.95 3
 -2 0 -2 48932.4 2196.37 1
 2 0 -2 54035.8 2973.81 8
 2 0 2 49133 2906.25 4
 2 0 -2 49513.2 2939.21 2
 -2 0 -3 324743 6133.24 1
 2 0 3 331131 6922.35 3
 2 0 -3 348052 7882.62 2
 2 0 3 338411 7794 4
 2 0 4 18892.6 1755.41 3
 2 0 -4 19647.5 1898.92 2
 2 0 4 16837.1 1791.23 6
 2 0 4 17687.3 1855.6 4
 2 0 -5 129945 4915.47 2
 2 0 5 124421 4916.21 6
 2 0 5 130239 5067.56 4
 2 0 5 127077 4686.1 3
 2 0 -6 4614.63 997.905 2
 2 0 6 3532.07 825.7 3
 2 0 6 2190.15 752.844 6
 2 0 6 2316.29 715.487 4
 2 0 -7 160367 5773.33 2
 2 0 7 159223 5907.98 6
 2 0 7 159190 5950.79 4
 2 0 7 168071 5802.4 3
 2 0 -8 4388.15 1015.96 2
 2 0 8 3868.61 960.682 3
 2 0 8 5288.17 1178.96 6
 2 0 8 4737.45 1044.52 4
 -2 0 -9 72493.3 4021.86 1
 2 0 9 83786 4435.26 3
 2 0 -9 72041.9 4016.72 2
 2 0 9 73446.3 4274.24 6
 2 0 9 74348.8 4375.55 4
 2 0 -10 15637 1939.08 2
 2 0 10 11687.1 1842.24 4
 2 0 10 15147 1990.52 3
 2 0 10 14133.9 1955.2 6
 -2 0 -10 13089.8 1772.56 1
 2 0 11 132738 5947.78 3
 2 0 11 122492 5882.49 6
 -2 0 -11 124597 5746.67 1
 2 0 -11 130511 5681.44 2
 2 0 11 117680 5872.57 4
 2 0 12 14383.7 2054.7 3
 2 0 12 14762 2134.26 6
 -2 0 -12 16014.9 2182.15 1
 2 0 -12 16549 2096.98 2
 2 0 12 13285.2 2110.64 4
 2 0 13 102972 5611.25 3
 -2 0 -13 98083.8 5497.29 1
 2 0 -13 104463 5383.39 2
 2 0 13 96960.7 5604.98 6
 2 0 13 93104 5582.89 4
 2 0 14 7723.93 1590.95 3
 2 0 14 5973.93 1418.75 6
 -2 0 -14 9414.03 1794.09 1
 2 0 14 5745.75 1455.69 4
 2 0 -14 8210.88 1595.98 2
 2 0 15 32690.9 3415.92 3
 -2 0 -15 32934.3 3456.76 1
 2 0 -15 35731 3287.83 2
 2 0 15 28292.5 3189.49 6
 2 0 15 27732.6 3279.56 4
 2 0 16 9076.54 1861.31 6
 -2 0 -16 8928.22 1873.51 1
 2 0 16 8649.32 1864.5 4
 2 0 17 80637.9 5742.98 6
 2 0 17 74708.5 5672.57 4
 2 0 18 3851.28 587.58 15
 2 0 18 4161.46 630.646 11
 2 0 19 33727.3 1731.83 15
 2 0 19 32647 1694.66 11
 2 0 20 13481.4 1119.85 15
 2 0 20 13027.4 1084.76 11
 2 0 21 26032.9 1556.28 15
 2 0 21 25540 1528.49 11
 -2 0 -21 26845.9 1517.11 16
 2 0 22 549.034 286.269 15
 2 0 22 456.649 295.981 11
 -2 0 -22 408.583 277.755 16
 -2 0 -23 3221.95 552.715 16
 2 0 23 4510.68 672.25 15
 2 0 23 4199.58 626.567 11
 2 0 24 9570.56 938.936 11
 2 0 24 9218.38 935.914 15
 -2 0 -24 8526.91 864.804 16
 2 0 25 42319.6 1848.18 11
 2 0 25 43748.7 1945.25 15
 -2 0 -25 44716.5 1895.49 16
 2 0 26 140.701 265.794 15
 -2 0 -26 -9.86854 204.141 16
 2 0 27 8879.08 815.998 15
 -2 0 -27 8170.49 768.115 16
 2 0 28 -157.73 257.16 15
 -2 0 -28 138.964 183.595 16
 2 0 29 1492.94 307.939 15
 -2 0 -29 1088.98 295.974 16
 2 0 30 6755.26 555.762 15
 -2 0 -30 6052.22 520.114 16
 2 -1 30 540.933 194.816 15
 -2 -1 -30 590.686 207.14 16
 2 -1 29 1962.32 350.613 15
 -2 -1 -29 1532.92 312.826 16
 2 -1 28 21281.8 1172.56 15
 -2 -1 -28 20166.5 1115.87 16
 2 -1 27 893.465 282.177 15
 -2 -1 -27 803.937 298.806 16
 2 -1 26 1049.53 344.058 15
 -2 -1 -26 932.412 344.979 16
 2 -1 25 -12.144 208.755 15
 -2 -1 -25 -17.6103 200.121 16
 2 -1 24 36803.1 1789.94 11
 2 -1 24 36532.2 1798.98 15
 -2 -1 -24 33117.1 1661.89 16
 2 -1 23 103.768 227.623 15
 2 -1 23 489.996 339.402 11
 -2 -1 -23 69.85 261.705 16
 2 -1 22 1814.91 449.058 15
 2 -1 22 2308.54 494.438 11
 2 -1 21 7621.88 862.518 15
 2 -1 21 6513.94 801.036 11
 2 -1 20 43447.1 1986.06 15
 2 -1 20 42610 1964.94 11
 2 -1 19 2014.68 435.017 15
 2 -1 19 1696.49 416.709 11
 2 -1 18 3648.51 576.2 11
 2 -1 18 3659.11 584.866 15
 2 -1 17 11184.5 2140.41 6
 -2 -1 -16 67004.5 5120.93 1
 2 -1 16 63872 4857.14 3
 2 -1 16 57256.9 4901.23 4
 2 -1 15 2872.66 1086.42 3
 -2 -1 -15 2437.48 954.879 1
 2 -1 15 473.399 406.658 6
 2 -1 15 4720.54 1378.38 4
 2 -1 14 5914.88 1483.48 3
 2 -1 14 5197.53 1349.71 6
 -2 -1 -14 4568.49 1294.68 1
 2 -1 14 7160.39 1670.21 4
 2 -1 13 21664.2 2655.87 3
 -2 -1 -13 19680.4 2529.08 1
 2 -1 13 23862.9 2750.43 6
 2 1 -13 26063.9 2594.51 2
 2 -1 13 19995.8 2631.83 4
 -2 -1 -12 135944 6292.55 1
 2 -1 12 127992 6161.28 6
 2 1 -12 131743 5695.99 2
 2 -1 12 143041 6488.66 3
 2 -1 11 53787.6 3894.41 3
 -2 -1 -11 47918.2 3595.75 1
 2 1 -11 55403.1 3618.44 2
 2 -1 11 58749.7 4074.73 6
 2 -1 11 46846.5 3755.06 4
 2 -1 10 155712 6372.57 3
 -2 -1 -10 151028 6146.63 1
 2 -1 10 153337 6359.02 6
 2 1 -10 165932 6093.14 2
 2 -1 10 143110 6316.81 4
 -2 -1 -9 62487.9 3762.87 1
 2 -1 9 63894.5 4001.43 6
 2 -1 9 64451.1 3914.53 3
 2 1 -9 59620.1 3580.94 2
 2 -1 9 60823.8 3975.37 4
 2 1 -8 92477.9 4372.17 2
 2 -1 8 92846.5 4562.13 3
 -2 -1 -8 91183.9 4341.72 1
 2 -1 8 82416.6 4447.48 4
 2 -1 8 83935.3 4421.11 6
 2 -1 7 16536.2 1879.35 3
 -2 -1 -7 17206.7 1852.06 1
 2 -1 7 15976.5 1900.85 6
 2 -1 7 14471.9 1779.26 4
 2 1 -7 16025.4 1833.31 2
 2 -1 6 154343 5418.9 3
 -2 -1 -6 149456 5078.9 1
 2 -1 6 142041 5440.79 6
 2 1 -6 156799 5512.98 2
 2 -1 6 148696 5554.19 4
 2 -1 5 27735.8 2321.62 4
 -2 -1 -5 28582.5 2103.08 1
 2 1 -5 29870.8 2387.85 2
 2 -1 5 30623 2368.91 3
 2 -1 4 215500 5934.16 3
 2 -1 4 223700 6564.19 9
 -2 -1 -4 204024 5258.92 1
 2 1 -4 218896 6329.98 2
 2 -1 4 217259 6273.75 4
 2 -1 3 13382.8 1604.69 9
 -2 -1 -3 13848.9 1306.7 1
 2 -1 3 11818.5 1452.1 4
 2 1 -3 13690.4 1595.66 2
 2 -1 3 13952.7 1502.1 2
 2 -1 3 14511 1502.97 3
 2 -1 2 18683 1876.56 9
 2 1 -2 16409.8 1589.35 8
 2 -1 2 17284.3 1762.26 8
 -2 -1 -2 16274.4 1286.88 1
 2 -1 2 15967.8 1644.96 4
 2 -1 2 17052.8 1673.04 2
 2 1 -2 17001.3 1733.59 2
 2 -1 2 15842.6 1486.16 3
 2 1 -1 83281.5 3513.45 8
 2 -1 1 82301.6 3774.08 8
 -2 -1 -1 76222.9 2543.52 7
 -2 -1 -1 80250.8 2576.3 1
 2 -1 1 82425 3848.75 9
 2 -1 1 78745.7 3576.08 4
 2 -1 1 78729.5 3570.88 2
 2 -1 1 76684.5 3116.69 3
 2 -1 0 352708 7887.02 9
 2 -1 0 353983 7794.32 8
 2 1 0 359353 7392.2 8
 2 -1 0 338484 7471.97 2
 -2 -1 0 344280 4621.37 1
 2 -1 0 353023 6297.5 3
 2 -1 -1 72004.1 3522.13 9
 2 -1 -1 71780.1 3544.81 8
 2 -1 -1 71780.8 3475.56 2
 2 -1 -1 71382.9 2672.11 3
 2 -1 -2 12648 1483.35 9
 2 -1 -2 16284.5 1704.25 8
 2 -1 -2 18504.6 1789.35 2
 2 1 2 16427 1736.75 4
 2 -1 -2 14329 1125.93 3
 2 -1 -3 11173.6 1375.64 9
 2 -1 -3 14735.3 1658.01 2
 2 1 3 13495.2 1529.85 6
 2 -1 -3 11369.9 910.604 3
 2 1 3 13034.8 1566.3 4
 2 1 4 193878 6127.24 4
 2 1 4 183255 5805.12 6
 2 -1 -4 188508 5964.31 2
 2 -1 -4 188769 5623.65 9
 2 -1 -5 27509.7 2147.32 9
 2 1 5 27787.2 2341.29 6
 2 -1 -5 31129.2 2493.57 2
 2 1 5 26022.4 2324.92 4
 2 -1 -6 160686 5142.22 9
 2 1 6 159660 5515.13 3
 2 -1 -6 154903 5650.38 2
 2 1 6 157213 5688.45 6
 2 1 6 157510 5786.07 4
 2 1 7 17880.6 1941.76 3
 2 -1 -7 16884.2 1686.29 9
 2 1 7 15294 1852.88 6
 2 -1 -7 14871.2 1829.76 2
 2 1 7 15121.8 1871.48 4
 2 -1 -8 94276.9 3908.88 9
 2 1 8 92903.4 4668.56 6
 2 -1 -8 90573 4561.79 2
 2 1 8 95683.7 4790.11 4
 2 1 9 66096.5 4137.5 4
 2 1 9 65590 4105.7 6
 2 -1 -9 65122.2 3961.65 2
 2 1 10 146813 6311.3 6
 2 -1 -10 142076 6074.18 2
 2 1 10 147346 6319.8 4
 2 1 11 52835.6 3939.54 6
 2 -1 -11 52697.8 3775.03 2
 2 1 11 51083.7 3910.65 4
 2 1 12 128392 6384.29 6
 2 -1 -12 133280 6142.92 2
 2 1 12 134992 6532.28 4
 2 1 13 25267.8 2919.57 4
 2 1 13 23181.7 2798.53 6
 2 -1 -13 25904.7 2771.47 2
 2 -1 -14 9266.26 1693.63 2
 2 1 14 4933.97 1394.55 6
 2 1 14 4869 1385.41 4
 -2 1 -15 1496.68 790.909 1
 2 1 15 1477.86 796.202 6
 2 1 15 1913.57 955.809 4
 2 -1 -15 4254.14 1199.58 2
 -2 1 -16 62157.5 4893.67 1
 2 1 16 56763.5 4717.75 6
 2 -1 -16 66007.8 4761.55 2
 2 1 17 9505.67 1990.16 4
 2 1 18 3521.21 563.12 15
 2 1 18 3981.76 592.41 11
 2 1 19 1265.37 367.572 15
 2 1 19 2059.55 464.688 11
 -2 1 -19 2046.4 446.036 16
 2 1 20 46654.3 2064.21 15
 2 1 20 43979.8 1968.27 11
 -2 1 -20 43239.9 1903.92 16
 2 1 21 5134.39 729.749 15
 2 1 21 6144.58 782.769 11
 -2 1 -21 5868.74 733.086 16
 2 1 22 1628.8 392.541 11
 2 1 22 2144.69 486.865 15
 -2 1 -22 1767.74 458.381 16
 2 1 23 -169.388 271.065 15
 2 1 23 615.572 313.334 11
 -2 1 -23 -29.6219 219.845 16
 2 1 24 36213.4 1802.22 15
 2 1 24 36727.5 1751.57 11
 -2 1 -24 36593.2 1725.95 16
 2 1 25 414.042 260.148 15
 2 1 25 751.376 330.915 11
 -2 1 -25 503.017 258.281 16
 2 1 26 787.583 274.832 15
 -2 1 -26 1215.74 347.749 16
 2 1 27 964.017 315.368 15
 -2 1 -27 679.418 256.405 16
 2 1 28 20103.4 1140.86 15
 -2 1 -28 20920.7 1110.25 16
 2 1 29 1826.15 346.048 15
 -2 1 -29 2169.16 352.324 16
 2 1 30 11.3619 151.513 15
 -2 1 -30 258.065 143.901 16
 -2 -2 -30 3669.73 395.858 16
 -2 -2 -29 9288.76 700.643 16
 2 -2 29 6702.69 599.24 15
 2 -2 28 -152.244 216.106 15
 -2 -2 -28 123.974 207.783 16
 2 -2 27 14169.3 1008.27 15
 -2 -2 -27 13399.8 961.105 16
 2 -2 26 9880.42 897.309 15
 -2 -2 -26 9481.02 860.235 16
 2 -2 25 19935.5 1293.69 15
 -2 -2 -25 19432.7 1248.55 16
 2 -2 24 9000.35 911.495 15
 2 -2 23 6532.69 797.982 15
 2 -2 22 4886.83 700.174 15
 2 -2 22 5486.78 744.355 11
 2 -2 21 18119.4 1300.98 15
 2 -2 21 18535.6 1322.47 11
 2 -2 20 4179.16 677.961 11
 2 -2 20 3891.11 625.564 15
 2 -2 19 2402.79 465.896 15
 2 -2 19 3986.23 642.292 11
 2 -2 18 24996.7 1482.45 15
 2 -2 18 23467.9 1429.5 11
 2 -2 17 38715.1 1813.79 15
 2 -2 17 36493.5 1756.55 11
 2 -2 16 3649.17 1169.43 3
 -2 -2 -16 2868.25 1148.61 1
 2 -2 16 3420.51 1115.07 6
 2 -2 16 2517.78 1041.25 4
 2 -2 15 43476.5 3994.58 3
 -2 -2 -15 42673.3 4047.47 1
 2 -2 15 43827.5 3927.1 6
 2 -2 14 28904.4 3184.98 3
 -2 -2 -14 26392.3 3089.26 1
 2 -2 14 20156.5 2551.73 6
 2 -2 14 27212.4 3167.41 4
 2 -2 13 115161 6120.69 3
 -2 -2 -13 132960 6569.45 1
 2 -2 13 131819 6428.06 6
 2 -2 13 113919 6289.97 4
 2 -2 12 40235.4 3526.46 3
 -2 -2 -12 36907.2 3391.41 1
 2 -2 12 44212.2 3623.1 6
 2 -2 12 31923 3245.64 4
 2 -2 11 196497 7507.26 3
 -2 -2 -11 192692 7394.98 1
 2 -2 11 196059 7378.5 6
 2 2 -11 200185 6753.38 2
 2 -2 11 171140 7211.53 4
 2 2 -10 77751 4157.84 2
 -2 -2 -10 71894.3 4403.65 1
 2 -2 10 77331.1 4508.17 6
 2 -2 10 83037.5 4719.04 3
 2 -2 10 63506.5 4245.05 4
 -2 -2 -9 285541 8269.44 1
 2 -2 9 289440 8465.71 6
 2 2 -9 295933 7969.75 2
 2 -2 9 278698 8566.97 4
 2 -2 9 284012 8464.09 3
 2 -2 8 160301 6132.43 6
 -2 -2 -8 148827 5764.69 1
 2 -2 8 145013 5927.84 4
 2 2 -8 154088 5692.56 2
 2 -2 8 156911 6168.19 3
 2 -2 7 221135 6958.15 9
 -2 -2 -7 204784 6440.66 1
 2 -2 7 203274 6723.24 4
 2 2 -7 211687 6520.71 2
 2 -2 7 211867 6887.8 3
 2 -2 6 75956.4 4039.73 9
 -2 -2 -6 65536.5 3545.58 1
 2 -2 6 66568.1 3706.54 4
 2 2 -6 73655.1 3796.09 2
 2 -2 6 72337.9 3883.83 3
 2 -2 5 244766 6877.86 4
 2 -2 5 256901 7275.64 9
 -2 -2 -5 240233 6353.02 1
 2 -2 4 9294.59 1392.95 9
 2 -2 4 9168.24 1393.51 8
 -2 -2 -4 9800.23 1235.1 1
 2 -2 4 8307.64 1230.85 4
 2 -2 4 8780.27 1193.2 2
 2 -2 3 119097 4859.63 9
 2 -2 3 122008 4823.05 8
 -2 -2 -3 114487 3473.79 5
 -2 -2 -3 120270 4068.49 1
 2 -2 3 126505 4641.25 4
 2 -2 3 125786 4479 2
 2 -2 2 19464.4 1959.94 9
 2 -2 2 18678.6 1757.54 4
 2 2 -2 20524.7 1703.13 8
 2 -2 2 18856.5 1910.95 8
 -2 -2 -2 18905.4 1459.09 7
 2 -2 2 19030.3 1769.73 2
 -2 -2 -2 18694.6 1505.08 1
 2 -2 1 90242.3 4163.01 9
 2 -2 1 90711.3 4126.31 8
 2 2 -1 101673 3762.49 8
 -2 -2 -1 93965 3351.84 7
 2 -2 1 95317.4 3847.17 4
 2 -2 1 96462.6 3990.85 2
 -2 -2 -1 93434.5 3147.42 1
 2 -2 0 55185.2 3239.8 9
 -2 -2 0 54694.7 2198.39 1
 2 -2 0 57126.8 3291.52 8
 2 2 0 59048.4 2917.13 8
 -2 -2 0 57209.4 2721.77 7
 2 -2 0 55093.1 3048.46 2
 2 -2 -1 89091.5 4114.36 9
 2 -2 -1 86718 4072.93 8
 -2 -2 1 90897.7 3543.24 7
 2 -2 -1 86277.2 3942.62 2
 2 -2 -2 13178.6 1589.72 9
 2 -2 -2 14061 1628.48 2
 2 2 2 12239.3 1550.91 4
 2 -2 -3 108663 4518.59 9
 2 2 3 119101 4497.11 6
 2 -2 -3 115207 4717.49 2
 2 2 3 115614 4788.44 4
 2 -2 -4 12339.4 1536.85 9
 2 -2 -4 9504.66 1416.56 2
 2 2 4 9437.63 1332.09 6
 2 2 4 11314.5 1531.47 4
 2 2 5 244509 6915.46 6
 2 -2 -5 227275 6985.75 2
 2 2 5 247419 7186.9 4
 2 -2 -5 243259 6743.7 9
 2 -2 -6 65885.5 3509.27 9
 2 2 6 66427.2 3744.11 6
 2 -2 -6 65667.4 3846.66 2
 2 2 6 72064.6 3999.66 4
 2 -2 -7 194391 6044.78 9
 2 -2 -7 196984 6840.65 2
 2 2 7 186956 6498.47 6
 2 2 7 203650 6862.39 4
 2 -2 -8 153735 5331.13 9
 2 2 8 147759 6021.92 6
 2 -2 -8 153531 6241.78 2
 2 2 8 156567 6187.32 4
 2 -2 -9 320389 7710.37 9
 2 2 9 289607 8711.22 6
 2 -2 -9 291352 8809.4 2
 2 2 9 319596 9060.24 4
 2 2 10 63392.2 4238.6 6
 2 -2 -10 66815.5 4340.38 2
 2 2 10 75310.8 4555.19 4
 2 2 11 157802 6915.16 6
 2 -2 -11 171807 7129.12 2
 2 2 11 173698 7133.8 4
 2 -2 -12 28973 3017.25 2
 2 2 12 32345.2 3223.32 6
 2 2 12 36657 3382.78 4
 2 -2 -13 134573 6649.63 2
 2 2 13 147493 6961.47 4
 2 2 14 23688.9 2957.32 6
 2 -2 -14 22830.6 2821.88 2
 2 2 14 27486.9 3112.69 4
 2 2 15 33562.9 3608.32 6
 2 -2 -15 40304.3 3825.88 2
 2 2 15 40010.5 3869.93 4
 2 2 16 3577.4 1221.39 6
 2 2 16 4680.6 1345.88 4
 2 -2 -16 3112.72 1103.58 2
 2 2 17 40771.6 1872.93 15
 2 -2 -17 39593.8 3972.47 2
 2 2 17 41003.7 1811.35 17
 2 2 18 23505.4 1416.18 11
 2 2 18 23596.8 1445.51 15
 2 2 19 4102.31 645.568 15
 2 2 19 3589.14 572.08 11
 2 2 20 3987.43 619.694 15
 2 2 20 3936.08 626.878 11
 -2 2 -20 4723.21 655.499 16
 2 2 21 18983.3 1327.56 15
 2 2 21 20838.6 1381.66 11
 -2 2 -21 20691 1317.64 16
 2 2 22 5606.63 743.676 15
 2 2 22 7065.03 798.605 11
 -2 2 -22 6618.88 767.862 16
 2 2 23 8208.44 884.971 15
 2 2 23 8018.48 833.767 11
 -2 2 -23 9230.7 896.966 16
 2 2 24 9249.16 911.516 15
 2 2 24 10849.7 936.454 11
 -2 2 -24 9060.91 862.538 16
 2 2 25 19132.5 1279.29 15
 -2 2 -25 21319.3 1270.84 16
 2 2 26 10002.9 894.488 15
 -2 2 -26 10545.4 864.759 16
 2 2 27 13456.8 976.918 15
 -2 2 -27 12369.5 889.854 16
 2 2 28 -182.251 193.145 15
 -2 2 -28 338.255 215.853 16
 2 2 29 7634.67 635.884 15
 -2 2 -29 11712.5 741.639 16
 -2 -3 -29 272.614 163.868 16
 2 -3 28 5853.95 563.295 18
 -2 -3 -28 6571.64 621.335 16
 2 -3 27 2324.9 436.703 15
 -2 -3 -27 2493.89 452.478 16
 2 -3 26 801.125 272.588 15
 -2 -3 -26 1452.32 373.901 16
 2 -3 25 2604.12 497.947 15
 2 -3 24 23314.4 1424.7 15
 2 -3 23 3894.54 623.259 15
 2 -3 22 4342.42 675.81 15
 2 -3 21 10057.1 979.905 15
 2 -3 20 41626.1 1972.17 15
 2 -3 20 39942.7 1933.35 11
 2 -3 19 20612.7 1371.45 15
 2 -3 19 20749.5 1385.73 11
 2 -3 18 11593.6 1032.26 15
 2 -3 18 10522 1000.68 11
 2 -3 17 47415.5 2023.26 15
 2 -3 17 45384.4 2001.45 11
 2 -3 16 48056.8 1993.96 15
 2 -3 16 47000.7 1988.5 11
 2 -3 15 299.338 508.81 3
 2 -3 15 1948.83 839.58 6
 -2 -3 -15 1506.34 827.864 1
 2 -3 14 8423.66 1824.7 3
 -2 -3 -14 8110.87 1831.36 1
 2 -3 14 9421.07 1824.34 6
 2 -3 14 10257.8 2065.88 4
 2 -3 13 12951.4 2166.76 3
 2 -3 13 10850.7 1882.29 6
 -2 -3 -13 10843.3 1926.07 1
 2 -3 12 10590.1 1890.71 3
 -2 -3 -12 9567.38 1804.62 1
 2 -3 12 13913.3 2030.63 6
 2 -3 12 7993.95 1646.85 4
 2 -3 11 3293.89 1009.63 3
 -2 -3 -11 3968.4 1135.43 1
 2 -3 11 2538.48 962.233 4
 -2 -3 -10 27084.4 2789.07 1
 2 -3 10 21909.6 2501.3 4
 2 -3 10 24196 2668.66 3
 -2 -3 -9 25328.4 2606.73 1
 2 -3 9 29454.7 2717.44 9
 2 -3 9 24708.8 2539.85 4
 2 -3 9 24548.5 2626.66 3
 2 -3 8 183009 6703.35 9
 -2 -3 -8 168801 6402.85 1
 2 -3 8 165557 6390.72 4
 2 -3 7 39269.9 3065.9 9
 -2 -3 -7 36065.5 2871.89 1
 2 -3 6 501.954 464.52 9
 2 -3 6 1433.22 648.67 8
 -2 -3 -6 2170.7 741.268 1
 2 -3 6 1702.67 611.107 4
 2 -3 5 23183 2299.91 9
 -2 -3 -5 19643 1974.7 1
 2 -3 5 20471.6 2005.25 4
 2 -3 5 19747.6 2055.18 8
 2 -3 5 21037.5 1796.54 2
 2 -3 4 59017.5 3631.98 9
 2 -3 4 52116.8 3303.34 8
 2 -3 4 59190.3 3229.02 4
 -2 -3 -4 55615.6 2881.71 5
 2 -3 4 55661.1 2982.49 2
 -2 -3 -4 46186.3 2868.96 1
 2 -3 3 41092.8 3034.79 9
 2 -3 3 45412.8 3063.29 8
 -2 -3 -3 43173.6 2705.04 1
 -2 -3 -3 44233.5 2598.6 5
 2 -3 3 41206 2611.15 4
 2 -3 3 44545.4 2705.85 2
 2 3 -2 46687.1 2434.65 8
 2 -3 2 44693.9 3044.93 8
 -2 -3 -2 45489.4 2641.71 1
 2 -3 2 42431 3063.72 9
 2 -3 2 39600 2588.2 2
 2 -3 2 44662 2636.46 4
 2 -3 1 144770 5637.32 9
 -2 -3 -1 143673 4430.3 1
 2 -3 1 143866 5428 8
 2 3 -1 156218 4522.85 8
 -2 -3 -1 146434 4836.38 7
 2 -3 1 136959 4907.96 2
 2 -3 0 160478 5917.9 9
 2 3 0 166727 4784.41 8
 -2 -3 0 166780 5253.43 7
 -2 -3 0 160591 4424.34 1
 2 -3 0 161102 5438.35 2
 2 -3 -1 146396 5306.82 2
 2 -3 -1 147180 5671.3 9
 -2 -3 1 153633 5185.32 7
 2 -3 -2 40444.8 2989.8 9
 -2 -3 2 39159.6 2687.63 7
 2 -3 -2 37282.2 2758.25 2
 2 -3 -3 37327.4 2869.36 9
 -2 -3 3 40253.7 2801.74 7
 2 3 3 39756.2 2610.89 6
 2 -3 -3 37239 2880.9 2
 2 -3 -4 41211.4 3025.82 9
 2 3 4 46764.2 3186.77 4
 2 3 4 44944.5 2898.11 6
 2 -3 -4 42079.8 3127.79 2
 2 -3 -5 18802 2052.29 9
 2 -3 -5 18765.8 2127.98 2
 2 3 5 20234.5 2123.64 4
 2 3 5 20512.2 2036.05 6
 2 3 6 1076.21 451.734 6
 2 3 6 778.129 439.576 4
 2 -3 -6 1043.06 590.961 2
 2 -3 -7 40648.4 3035.87 9
 2 -3 -7 36228.3 3120.95 2
 2 3 7 37455.7 2958.98 6
 2 3 7 40886.5 3149.84 4
 2 -3 -8 167169 6158.94 9
 2 3 8 158859 6303.3 6
 2 -3 -8 155649 6593.32 2
 2 -3 -9 26571.5 2468.4 9
 2 3 9 26785.6 2679.03 4
 2 3 9 27679 2746.87 6
 2 -3 -9 25081.6 2721.03 2
 2 3 10 25984.2 2715.51 4
 2 -3 -10 23566.4 2739.36 2
 2 3 10 21965.6 2571.67 6
 2 3 11 8132.72 1595.15 6
 2 3 11 6946.7 1464.85 4
 2 -3 -11 4598.75 1328.99 2
 2 3 12 7116.12 1524.73 4
 2 -3 -12 7963.95 1698.83 2
 2 3 13 8995.42 1721.1 4
 2 -3 -13 7260.66 1619.44 2
 2 3 14 10646.8 1996.16 4
 2 -3 -14 7529.51 1777.96 2
 2 3 15 3273.9 1117.37 4
 2 -3 -15 3790.46 1238.13 2
 2 3 16 43169.4 1874.63 17
 2 3 16 44757.8 4219.04 4
 2 3 17 45831.9 1951.78 11
 2 3 17 44947.4 1939.39 17
 2 3 18 9236.06 909.239 11
 2 3 18 10031.1 947.504 17
 2 3 19 20861.9 1393.58 15
 2 3 19 23798.4 1459.24 17
 2 3 19 21477.1 1365.07 11
 2 3 20 37709.1 1874.6 15
 2 3 20 40822.2 1884.83 11
 2 3 21 10182 983.012 15
 2 3 21 9995.02 931.587 11
 2 3 22 4393.6 657.599 15
 -2 3 -22 6085.55 721.242 16
 2 3 23 3729.59 610.38 15
 -2 3 -23 5027.36 665.178 16
 2 3 24 20292.6 1331.4 15
 -2 3 -24 20704.7 1266.72 16
 2 3 25 2999.29 530.271 15
 -2 3 -25 2503.88 434.539 16
 2 3 26 1088.27 345.042 15
 -2 3 -26 1103.03 328.847 16
 2 3 27 1878.64 386.246 15
 -2 3 -27 2035.15 380.882 16
 2 3 28 5886.08 589.249 15
 -2 3 -28 5647.56 533.487 16
 2 3 29 23.7306 137.136 15
 -2 -4 -29 4181.95 427.705 16
 2 -4 28 1753.65 304.016 18
 -2 -4 -28 1054.62 281.087 16
 -2 -4 -27 5000.62 557.216 16
 2 4 -26 11623 829.217 16
 2 4 -25 6245.21 658.264 16
 2 -4 25 4932.22 652.08 15
 2 -4 24 2911.81 533.443 15
 2 4 -24 3230.41 507.448 16
 2 4 -23 9394.64 852.169 16
 2 -4 23 7715.24 844.032 15
 2 4 -22 7250.62 782.675 16
 2 -4 22 6466.94 782.695 15
 2 4 -21 22275.2 1351.32 16
 2 -4 21 21595.2 1424.37 15
 2 4 -20 22301.4 1376.17 16
 2 -4 20 20629.2 1407.73 15
 2 -4 19 33578 1765.73 15
 2 4 -19 34232.3 1686.87 16
 2 -4 18 12967.5 1100.74 15
 2 4 -18 14764 1109.15 16
 2 -4 17 59290.4 2298.33 11
 2 4 -17 56894.6 2128.69 16
 2 -4 17 52378.9 2183.89 15
 2 -4 16 3936.51 616.594 15
 2 -4 16 4807.71 698.065 11
 2 4 -16 3339.53 530.598 16
 2 -4 15 36523.7 1765.39 15
 2 -4 15 33830.7 1678 11
 2 -4 14 76593.4 5486.4 3
 -2 -4 -14 76794 5489.69 1
 2 -4 14 68253.1 5126.67 4
 -2 -4 -13 26686.6 3123.5 1
 2 -4 13 24558.5 2987.63 4
 2 -4 13 21810.2 2880.76 3
 2 -4 12 490.822 533.926 3
 -2 -4 -12 2664.24 1021.98 1
 2 -4 12 1533.83 714.004 4
 2 -4 11 22432.1 2509.44 8
 -2 -4 -11 23047.5 2765.64 1
 2 -4 11 22855.6 2660.6 4
 2 -4 11 22011.4 2736.39 3
 2 -4 10 85453.9 4919.27 9
 2 -4 10 81547.9 4723.37 8
 -2 -4 -10 75762.9 4865.92 1
 2 -4 10 80637.1 4848.41 4
 2 -4 9 67381.9 4313.51 9
 2 -4 9 64331.3 4071.13 8
 -2 -4 -9 68959.2 4512.08 1
 2 -4 9 62029 4070.4 4
 2 -4 8 15545.9 2043.61 9
 2 -4 8 19700.8 2230.52 8
 2 -4 8 15430.2 1933.07 4
 -2 -4 -8 17852.2 2264.31 1
 2 -4 7 30170.8 2826.97 9
 2 -4 7 26349.6 2533.62 8
 -2 -4 -7 25655.5 2613.54 1
 2 -4 6 117943 5549.52 9
 2 -4 6 101383 4911.38 8
 2 -4 5 31491.8 2861.12 9
 2 -4 5 28786.4 2603.06 8
 -2 -4 -5 28398.6 2376.46 5
 -2 -4 -5 27319.1 2513.87 1
 -2 -4 -4 58389.7 3540.19 1
 2 -4 4 59667 3944.45 9
 2 -4 4 58295.7 3668.69 8
 -2 -4 -4 64587.8 3588.91 5
 2 -4 3 179210 6774.89 9
 -2 -4 -3 180602 6019.71 1
 2 -4 3 186798 6467 8
 -2 -4 -3 188129 6146.64 5
 2 -4 3 181228 5585.93 2
 2 -4 2 11434.6 1753.19 9
 -2 -4 -2 10839.7 1447.8 1
 -2 -4 -2 13242.1 1669.82 5
 2 -4 2 12904.3 1552.34 2
 2 -4 1 232181 7797.15 9
 2 -4 1 231594 6687.31 2
 -2 -4 -1 227136 6274.39 1
 2 -4 0 1552.77 697.349 9
 -2 -4 0 1463.21 568.381 7
 2 -4 0 1310.9 589.266 2
 2 -4 -1 219872 7545.45 9
 -2 -4 1 229582 7028.48 7
 2 -4 -1 229427 7042.45 2
 2 -4 -2 11414.2 1779.08 9
 2 -4 -2 12301.2 1693.45 2
 -2 -4 2 10191.4 1563.18 7
 2 -4 -3 178925 6895.61 9
 -2 -4 3 194213 6698.2 7
 2 4 3 194910 5749.01 6
 2 -4 -3 184021 6682.46 2
 2 -4 -4 53764 3796.02 9
 -2 -4 4 54121.5 3653.3 7
 2 4 4 57066.8 3264.16 6
 2 -4 -4 57201.6 3823.13 2
 2 -4 -5 25770.9 2642.98 9
 -2 -4 5 24799.8 2520.2 7
 2 4 5 27061.1 2373.65 6
 2 -4 -5 22695.7 2494.9 2
 2 -4 -6 92386 5045.08 9
 2 4 6 105203 5046.15 4
 -2 -4 6 98187.3 5111.8 7
 2 -4 -6 88127.2 4996.25 2
 2 4 6 100041 4717.03 6
 2 -4 -7 21890.1 2468.2 9
 2 -4 -7 19785.7 2456.46 2
 2 4 7 23757.4 2415.59 6
 2 4 7 27582.5 2648.43 4
 2 -4 -8 18882.1 2286.44 9
 2 4 8 18333 2216.29 6
 2 4 8 19930 2297.22 4
 2 -4 -8 13391.3 2079.19 2
 2 -4 -9 61688.4 4113.49 9
 2 -4 -9 48089.6 4000.49 2
 2 4 9 65892.8 4253.9 4
 2 4 9 54811.2 3951.2 6
 2 -4 -10 67902.2 4842.64 2
 2 4 10 74938.3 4819.08 6
 2 4 11 23406.5 2765.82 6
 2 4 11 28728.5 2967.57 4
 2 4 12 255.35 288.93 4
 2 -4 -12 1071.51 635.991 2
 2 -4 -13 20113.1 2850.96 2
 2 4 13 26087.9 2954.52 4
 2 -4 -14 76539.2 5654.85 2
 2 4 14 75060.8 5152.51 4
 2 4 15 36554.9 1732.38 17
 2 4 16 4457.1 630.273 17
 2 4 17 51954.6 2083.7 11
 2 4 17 56012.2 2211.85 17
 2 4 18 18254.3 1282.73 17
 2 4 18 16788.3 1205.04 11
 2 4 19 37384 1836.13 17
 2 4 20 21145.3 1413.71 15
 2 4 20 20655.6 1379.73 17
 2 4 21 20808.6 1405.29 15
 2 4 22 7565.97 848.187 15
 2 4 23 7581.57 851.96 15
 2 4 24 3349.39 560.967 15
 2 4 25 5118.87 650.415 15
 2 4 26 11263.4 895.655 15
 2 4 27 4705.43 558.409 15
 2 4 28 1744.42 336.158 15
 2 4 29 3437.22 391.498 15
 2 -5 28 5071.76 493.587 18
 -2 -5 -28 6022.51 526.116 16
 2 5 -27 7989.84 594.611 16
 -2 -5 -27 7943 666.649 16
 2 5 -26 2008.47 350.198 16
 2 5 -25 3809.65 502.82 16
 2 5 -24 6246.19 661.812 16
 2 5 -23 15703.1 1086.13 16
 2 5 -22 722.495 292.945 16
 2 -5 22 590.412 292.487 15
 2 5 -21 8141.95 831.013 16
 2 -5 21 8660.78 917.426 15
 2 -5 20 947.444 361.053 15
 2 5 -20 1465.5 389.902 16
 2 -5 19 2367.53 515.284 15
 2 5 -19 2454.51 490.328 16
 2 -5 18 5237.52 738.713 15
 2 5 -18 5861.89 745.925 16
 2 -5 17 3992.9 647.464 15
 2 5 -17 4422.01 626.458 16
 2 5 -16 38266.3 1782.19 16
 2 -5 16 39327.4 1904.72 15
 2 5 -15 23993.4 1392.19 16
 2 -5 15 23437.8 1444.96 15
 2 5 -14 10131.4 902.029 16
 2 -5 14 9029.25 884.134 15
 2 -5 13 17281.7 1205.46 15
 -2 -5 -12 49357.5 4392.86 1
 2 -5 12 45722.8 4242.36 3
 -2 -5 -11 21567.2 2859.99 1
 -2 -5 -10 2478.7 998.325 1
 2 -5 9 57627.9 4217.3 9
 -2 -5 -9 52369.6 4198.82 1
 -2 -5 -8 65257.2 4526.86 1
 2 -5 8 70987.7 4648.02 9
 -2 -5 -7 109793 5714.02 1
 2 -5 7 127996 6223.97 9
 2 -5 6 11062.4 1817.8 9
 -2 -5 -6 9635.67 1663.38 1
 2 -5 6 10917.2 1654.11 8
 2 -5 5 9901.66 1711.81 9
 2 -5 5 11757 1707.51 8
 -2 -5 -5 9580.02 1631.35 1
 -2 -5 -5 11151.9 1662.64 5
 2 -5 4 35343.6 3303.7 9
 -2 -5 -4 38072.1 3125.47 1
 -2 -5 -4 38303.2 3097.62 5
 2 -5 3 27930.7 2938.83 9
 -2 -5 -3 23861.5 2380.97 1
 -2 -5 -3 25657.5 2564.79 5
 2 -5 2 15977.7 2204.42 9
 -2 -5 -2 14725.2 1934.35 5
 -2 -5 -2 13073.2 1727.86 1
 2 -5 1 25934.7 2814.84 9
 -2 -5 -1 26046.9 2598.8 5
 -2 -5 -1 26585.9 2423.47 1
 2 -5 0 33226 3219.35 9
 2 -5 0 34866.7 2843.87 2
 2 -5 -1 24440.1 2757.15 9
 -2 -5 1 27077.7 2660.15 7
 2 -5 -1 30380.6 2740.98 2
 2 -5 -2 13355.9 2040.54 9
 2 -5 -2 11058.9 1711.63 2
 2 -5 -3 22686.2 2662.48 9
 2 -5 -3 24012.9 2603.03 2
 -2 -5 3 21271.3 2452.65 7
 2 -5 -4 28913.7 3019.32 9
 -2 -5 4 39562.3 3390.85 7
 2 -5 -4 35284.5 3204.58 2
 2 -5 -5 6251.71 1438.49 9
 -2 -5 5 9099.77 1696.05 7
 2 -5 -5 7978.31 1568.91 2
 2 -5 -6 8036.66 1634.48 9
 -2 -5 6 11596.1 1933.88 7
 2 -5 -6 11767.9 1969.18 2
 2 -5 -7 109200 5947.38 9
 -2 -5 7 125323 6358.12 7
 2 -5 -8 61854 4541.48 9
 -2 -5 8 64412.1 4636.74 7
 2 -5 -9 56794.5 4355.78 9
 -2 -5 9 60260.1 4572.65 7
 2 -5 -10 1319.54 708.704 9
 2 5 10 4268.27 1136.56 6
 -2 -5 10 2107.78 921.161 7
 2 -5 -10 2399.54 1041.5 2
 -2 -5 11 25023.3 3112.75 7
 2 5 11 19693 2569.95 6
 2 -5 -11 18321.3 2683.82 2
 -2 -5 12 49943.6 4442.47 7
 2 -5 -12 35380.7 3881.86 2
 2 5 12 45421.4 4110.57 6
 2 5 13 17764.2 1209.24 17
 2 5 13 12845.4 2192.9 6
 2 5 14 8538.27 858.167 13
 2 5 14 7969.66 833.991 17
 2 5 15 19681.1 1310.58 17
 2 5 16 41309.4 1925.07 17
 2 5 17 2924.6 528.892 17
 2 5 18 4550.85 663.273 17
 2 5 19 2027.43 476.284 17
 2 5 20 1089.72 352.715 17
 2 5 21 6508.12 798.75 15
 2 5 21 6582.44 781.284 17
 2 5 22 460.816 293.538 15
 2 5 23 12271.5 1016.47 15
 2 5 24 5425.78 668.034 15
 2 5 25 3641.37 542.842 15
 2 5 26 1520.68 333.696 15
 2 5 27 8427 679.704 15
 2 5 28 5400.98 493.594 15
 2 -6 27 2859.13 381.449 18
 -2 -6 -27 4186.76 450.922 16
 2 6 -26 5623.95 511.578 16
 2 6 -25 3514.58 450.524 16
 2 6 -24 981.894 304.901 16
 2 6 -23 2026.79 425.853 16
 2 6 -22 17846.6 1149.16 16
 2 6 -21 1675.08 410.816 16
 2 6 -20 2491.58 488.338 16
 2 6 -19 9489.71 922.584 16
 2 6 -18 31721.8 1655.4 16
 2 6 -17 16701.2 1227.58 16
 2 6 -16 14939 1148.79 16
 2 6 -15 3272.47 554.428 16
 2 6 -14 49840 2044.65 16
 2 6 -13 19773.3 1272.29 16
 2 6 -12 7719.94 791.049 16
 2 6 -11 15340.7 1108.06 16
 -2 -6 -10 51681.2 4486.1 1
 2 -6 9 30292.5 3265.38 9
 -2 -6 -9 28389.8 3248.72 1
 2 -6 8 5888.46 1465.75 9
 -2 -6 -8 3719.5 1162.28 1
 2 -6 7 7239.27 1611.24 9
 -2 -6 -7 7243.81 1640.21 1
 2 -6 6 74198.6 5095.83 9
 -2 -6 -6 72682.2 4868.58 1
 2 -6 5 -256.595 408.467 9
 -2 -6 -5 1294.12 735.038 1
 2 -6 4 3875.68 1186.97 9
 -2 -6 -4 950.375 603.112 5
 -2 -6 -4 2940.17 981.661 1
 2 -6 3 29835.2 3242.46 9
 -2 -6 -3 21830.8 2598.19 5
 -2 -6 -3 24263.1 2654.83 1
 2 -6 2 112471 6312.15 9
 -2 -6 -2 109778 5875.7 5
 -2 -6 -2 116124 5644.88 1
 -2 -6 -1 10430.5 1780.46 5
 2 -6 1 9359.71 1848.25 9
 2 -6 0 1046.61 813.859 9
 -2 -6 0 55.6606 252.074 5
 2 -6 -1 7110.22 1531.47 9
 -2 -6 1 8042.34 1636.3 5
 2 -6 -2 111379 6338.48 9
 2 -6 -2 111576 5741.25 2
 2 -6 -3 24040 2963.76 9
 2 -6 -3 21092.8 2580.66 2
 -2 -6 3 24184.3 2812.41 7
 2 -6 -4 1931.15 868.289 9
 -2 -6 4 2483.41 964.744 7
 2 -6 -4 2333.24 847.635 2
 -2 -6 5 99.355 327.936 7
 2 -6 -5 329.546 393.974 2
 -2 -6 6 68279 4936.39 7
 2 -6 -6 53841.8 4413.63 2
 2 -6 -7 4435.36 1329.92 9
 -2 -6 7 8818.38 1839.33 7
 2 -6 -7 8500.63 1755.14 2
 2 -6 -8 6070.04 1507.21 9
 -2 -6 8 5396.94 1456.99 7
 2 -6 -8 4958.68 1426.45 2
 2 -6 -9 24681.5 3112.54 9
 -2 -6 9 27219.2 3289.04 7
 2 -6 -9 23471.5 3162.76 2
 2 -6 -10 50385.2 4456.52 9
 -2 -6 10 55374.8 4752.5 7
 2 6 11 14917.9 1124.23 17
 2 6 12 7988.39 835.078 17
 2 6 12 7851.64 828.033 13
 2 6 13 20029.9 1318.59 13
 2 6 13 20803.3 1355.73 17
 2 6 14 54289 2195.27 17
 2 6 15 4983.06 696.731 17
 2 6 16 13543.9 1130.67 17
 2 6 17 18267.7 1294.23 17
 2 6 18 33065.2 1734.09 17
 2 6 19 10072.2 973.873 17
 2 6 20 2022.27 471.359 17
 2 6 21 1415.52 383.05 17
 2 6 22 16169 1166.57 15
 2 6 23 1566.7 398.49 15
 2 6 24 752.173 303.828 15
 2 6 25 4777.08 564.584 15
 2 6 26 6383.73 593.494 15
 2 6 27 3849.37 421.76 15
 2 -7 26 3938.74 442.522 18
 2 7 -25 975.497 222.524 16
 2 -7 25 1104.04 290.543 18
 2 7 -24 457.262 216.234 16
 2 7 -23 14180 918.683 16
 2 7 -22 3663.43 503.388 16
 2 7 -21 3362.73 535.351 16
 2 7 -20 845.132 335.881 16
 2 7 -19 6294.03 733.85 16
 2 7 -18 6310.38 743.023 16
 2 7 -17 10646.7 960.281 16
 2 7 -16 10832.2 977.206 16
 2 7 -15 12126.8 1035.95 16
 2 7 -14 1601.33 392.172 16
 2 7 -13 24383 1459.75 16
 2 7 -12 7249.48 801.743 16
 2 7 -11 4561.67 637.656 16
 2 7 -10 9036.82 892.067 16
 2 -7 10 9534.05 908.32 10
 2 -7 9 1349.67 363.795 10
 2 7 -9 1386.45 376.306 16
 2 -7 8 3135.16 528.953 10
 2 7 -8 3782.66 571.273 16
 2 -7 7 17619.8 2637.83 9
 2 7 -7 15528.2 1120.55 16
 2 -7 7 14398.6 1108.06 10
 -2 -7 -6 5098.42 1327.36 1
 2 -7 6 3789 1244.47 9
 2 -7 5 9832.97 1949.73 9
 -2 -7 -5 7289.23 1602.12 1
 2 -7 4 25556 3243.78 9
 -2 -7 -4 23119.3 2844.63 1
 2 -7 3 54569.8 4746.3 9
 -2 -7 -3 53966 4406.55 5
 2 -7 2 5394.5 1502.51 9
 -2 -7 -2 6524.35 1564.11 5
 2 -7 1 4421.07 1367.55 9
 -2 -7 -1 3810.02 1180.21 5
 2 -7 0 47069 4454.84 9
 -2 -7 0 55349.5 4469.43 5
 2 -7 -1 4510.86 1402.67 9
 -2 -7 1 3877.5 1263.2 5
 2 -7 -2 5156.83 1481.29 9
 -2 -7 2 7338.76 1662.39 5
 2 -7 -3 44042.9 4300.27 9
 -2 -7 3 55890 4619.83 5
 2 -7 -4 17670.3 2788.22 9
 -2 -7 4 24922.4 3141.53 5
 2 -7 -5 5397.66 1500.97 9
 2 -7 -5 7791.4 1723.89 2
 2 -7 -6 1444.28 846.717 9
 -2 -7 6 2521.66 991.541 7
 2 -7 -6 3426.23 554.47 10
 2 -7 -6 3554.11 1205.31 2
 2 7 7 15697.4 1112.7 12
 2 7 7 15995.7 1164.75 17
 2 -7 -7 14081.7 1102.45 10
 2 7 8 3334.26 567.867 13
 2 7 8 3125.31 528.044 17
 2 -7 -8 2723.15 498.436 10
 2 7 9 882.939 290.573 13
 2 7 9 662.657 265.698 17
 2 7 10 7911.55 851.606 13
 2 7 10 9497.3 933.755 17
 2 7 11 4871.25 680.28 17
 2 7 11 6659.57 783.114 13
 2 7 12 9814.25 951.042 17
 2 7 13 26421.2 1551.38 17
 2 7 14 1780.12 429.838 17
 2 7 15 11549.1 1051.54 17
 2 7 16 9579.33 946.838 17
 2 7 17 9846.85 954.637 17
 2 7 18 7976.54 867.456 17
 2 7 19 6047.92 740.998 17
 2 7 20 662.005 342.185 17
 2 7 21 4117.89 584.582 17
 2 7 22 3289.45 533.095 15
 2 7 23 15402.7 1016.62 15
 2 7 24 236.484 205.266 15
 2 7 25 715.808 240.965 15
 2 7 26 3387.92 384.238 15
 2 -8 24 3011.73 414.146 18
 2 8 -23 504.631 213.279 16
 2 -8 23 849.223 237.895 18
 2 8 -22 7576.37 660.356 16
 2 8 -21 340.865 237.223 16
 2 8 -20 141.132 210.736 16
 2 8 -19 3602.22 538.123 16
 2 8 -18 16592.2 1147.89 16
 2 8 -17 404.314 281.779 16
 2 -8 16 2174.84 444.408 10
 2 8 -16 2183.35 470.713 16
 2 -8 15 3283.92 552.012 10
 2 8 -15 3360.05 568.368 16
 2 8 -14 10624.2 971.822 16
 2 -8 14 11554.7 1014.07 10
 2 -8 13 962.811 334.216 10
 2 8 -13 607.961 238.08 16
 2 8 -12 11645.8 1010.51 16
 2 -8 12 11923.8 1047.72 10
 2 8 -11 5846.22 742.54 16
 2 -8 11 6180.24 790.262 10
 2 8 -10 79080.7 2633.55 16
 2 -8 10 81907.8 2742.79 10
 2 -8 9 1164.26 379.543 10
 2 8 -9 1027.79 336.164 16
 2 8 -8 8043.4 835.216 16
 2 -8 8 8160.58 887.042 10
 2 -8 7 14665 1170.84 10
 2 8 -6 76682.9 2568.64 12
 2 -8 6 75992.2 2630.67 10
 2 8 -5 1818.23 464.349 12
 2 -8 5 1947.78 456.756 10
 2 8 -4 21263.1 1349.03 12
 2 -8 4 19289.5 1315.9 10
 2 8 -3 6388.36 759.052 12
 2 -8 3 6603.56 786.595 10
 2 8 -2 44807.5 1937.86 12
 2 -8 2 43533.5 1977.85 10
 2 8 -1 14924.9 1144.58 12
 2 -8 1 14294.5 1138.72 10
 2 8 0 -18.2461 245.354 12
 2 -8 0 -93.0966 205.06 10
 2 8 1 15609.6 1131.04 12
 2 -8 -1 16330.3 1220.58 10
 2 8 2 41044.4 1845.51 12
 2 -8 -2 40663.6 1917.07 10
 2 8 3 6040.49 733.707 12
 2 -8 -3 6617.77 806.905 10
 2 8 4 19709.3 1287.65 12
 2 -8 -4 19102.6 1336.68 10
 2 8 5 1460.64 397.649 12
 2 -8 -5 1245.35 370.689 10
 2 8 6 77533.5 2546.93 12
 2 -8 -6 71985.9 2560.87 10
 2 8 7 15788.2 1193.19 13
 2 8 7 15891.9 1196.02 17
 2 -8 -7 16903.6 1261.7 10
 2 8 8 7134.16 816.306 13
 2 8 8 8440.9 872.017 17
 2 8 9 846.694 285.59 13
 2 8 9 489.962 220.371 17
 2 8 10 81663.2 2730.98 17
 2 8 11 6713.74 808.487 17
 2 8 12 10504.8 1003.85 17
 2 8 13 1123.14 344.929 17
 2 8 14 11969.7 1058.42 17
 2 8 15 2949.37 540.151 17
 2 8 16 2116.07 467.777 17
 2 8 17 675.052 279.936 17
 2 8 18 15286.4 1127.47 17
 2 8 19 4106.66 596.24 17
 2 8 20 304.343 210.368 17
 2 8 21 229.634 223.183 17
 2 8 22 7228.75 681.748 15
 2 8 23 479.477 203.212 15
 2 8 24 2905.99 381.358 15
 2 9 -22 572.281 191.652 12
 2 -9 22 875.412 208.142 18
 2 9 -21 1924.47 343.97 12
 2 -9 21 1493.31 287.018 18
 2 -9 20 310.583 202.285 18
 2 -9 19 4713.48 568.131 18
 2 -9 18 1626.96 377.89 18
 2 9 -17 5569.19 653.363 16
 2 -9 17 5320.39 606.66 10
 2 -9 16 -131.127 239.832 10
 2 9 -16 -170.964 245.684 16
 2 9 -15 7027.22 757.999 16
 2 -9 15 8894.27 845.076 10
 2 -9 14 1698.27 390.726 10
 2 -9 13 431.415 256.679 10
 2 -9 12 109.912 208.34 10
 2 9 -11 6814.97 802.275 12
 2 -9 11 7099.95 823.014 10
 2 9 -10 7388.44 844.997 12
 2 -9 10 6948.5 817.084 10
 2 9 -9 6484.42 805.593 12
 2 -9 9 7068.41 840.994 10
 2 9 -8 2186.48 515.311 12
 2 -9 8 2944.58 542.165 10
 2 9 -7 5514.47 743.501 12
 2 -9 7 6189.01 782.881 10
 2 9 -6 2551.09 515.019 12
 2 -9 6 2529.98 534.933 10
 2 9 -5 12042.7 1052.93 12
 2 -9 5 10741.7 1029.08 10
 2 9 -4 7801.11 854.116 12
 2 -9 4 8214.15 902.666 10
 2 9 -3 5548.53 733.027 12
 2 -9 3 6970.27 837.808 10
 2 9 -2 13445.7 1112.37 12
 2 -9 2 15452.6 1235.09 10
 2 9 -1 6241.07 782.287 12
 2 -9 1 5153.78 723.627 10
 2 9 0 -89.0109 262.653 12
 2 -9 0 146.792 230.71 10
 2 9 1 5966.58 765.379 12
 2 -9 -1 5997.45 784.93 10
 2 9 2 13721.9 1123.08 12
 2 -9 -2 13329.9 1144.86 10
 2 9 3 5095.69 717.405 12
 2 -9 -3 6499.97 801.321 10
 2 9 4 9168.23 908.254 12
 2 -9 -4 9896.39 982.115 10
 2 9 5 10096.7 962.593 12
 2 -9 -5 9086.4 950.755 10
 2 9 6 2841.7 538.158 13
 2 9 6 2602.65 518.923 17
 2 -9 -6 3269.93 582.972 10
 2 9 7 7264.27 825.685 13
 2 9 7 7401.43 863.01 17
 2 -9 -7 7113.15 834.068 10
 2 9 8 1999.9 455.438 13
 2 9 8 2557.84 519.094 17
 2 9 9 5991.75 773.438 17
 2 9 10 7229.46 841.764 17
 2 9 11 9020.93 912.675 17
 2 9 12 145.388 212.459 17
 2 9 13 959.128 341.552 17
 2 9 14 1380.96 386.755 17
 2 9 15 7596.53 799.77 17
 2 9 16 -49.2475 226.298 17
 2 9 17 4677.43 621.981 17
 2 9 18 1319.36 357.716 17
 2 9 19 3535.58 508.539 17
 2 9 20 244.893 178.341 17
 2 9 21 1505.68 314.837 15
 2 9 21 2371.83 392.311 17
 2 9 22 1214.06 258.291 15
 2 10 -20 397.759 170.084 12
 2 10 -19 207.353 174.56 12
 2 10 -18 8091.39 681.565 12
 2 10 -17 1527.5 349.107 12
 2 -10 17 1447.69 295.266 10
 2 10 -16 683.778 277.881 12
 2 -10 16 1292.57 318.439 10
 2 10 -15 509.911 269.441 12
 2 -10 15 352.953 216.16 10
 2 10 -14 7712.92 781.421 12
 2 -10 14 10242.1 874.017 10
 2 10 -13 -232.823 247.37 12
 2 -10 13 82.6063 177.846 10
 2 10 -12 2981.06 523.68 12
 2 -10 12 3090.24 523.205 10
 2 10 -11 1452.82 386.252 12
 2 -10 11 1076.76 359.957 10
 2 10 -10 10432.1 954.903 12
 2 -10 10 10963.6 981.24 10
 2 10 -9 2337.61 478.06 12
 2 -10 9 3054.72 555.584 10
 2 10 -8 372.866 282.176 12
 2 -10 8 839.208 305.513 10
 2 10 -7 173.576 217.876 12
 2 -10 7 196.91 213.966 10
 2 10 -6 11330.6 1024.72 12
 2 -10 6 10960.7 1032.34 10
 2 10 -5 375.529 281.145 12
 2 -10 5 588.114 303.205 10
 2 10 -4 228.498 221.027 12
 2 -10 4 264.103 235.552 10
 2 10 -3 -137.179 281.412 12
 2 -10 3 650.458 300.933 10
 2 10 -2 23061.7 1430.22 12
 2 -10 2 22642.5 1468.74 10
 2 10 -1 952.225 366.765 12
 2 -10 1 956.619 337.878 10
 2 10 0 10724.9 981.325 12
 2 -10 0 10175.5 1024.89 10
 2 10 1 469.154 249.954 12
 2 -10 -1 1080.88 389.202 10
 2 10 2 22177.8 1400.71 12
 2 -10 -2 20371.4 1409.23 10
 2 10 3 424.969 275.49 12
 2 -10 -3 527.644 272.772 10
 2 10 4 912.369 339.051 13
 2 10 4 384.764 274.172 12
 2 -10 -4 304.661 252.074 10
 2 10 5 619.999 280.857 13
 2 10 5 441.651 254.403 17
 2 -10 -5 1067.09 365.179 10
 2 10 6 9478.24 924.554 13
 2 10 6 9809.74 957.812 17
 2 -10 -6 9585.07 943.03 10
 2 10 7 113.777 248.092 17
 2 10 8 907.104 332.681 17
 2 10 9 2400.93 506.397 17
 2 10 10 10775.3 981.369 17
 2 10 11 1504.89 395.198 17
 2 10 12 2734.58 491.564 17
 2 10 13 634.971 311.224 17
 2 10 14 9397.69 858.377 17
 2 10 15 299.38 239.452 17
 2 10 16 1011.35 308.757 17
 2 10 17 1236.82 312.464 17
 2 10 18 9278.74 729.222 17
 2 10 19 352.976 187.503 17
 2 10 20 557.673 201.745 15
 2 10 20 402.09 176.612 17
 2 11 -17 3094.09 370.553 12
 2 11 -16 92.6009 140.294 12
 2 -11 16 555.967 198.91 10
 2 11 -15 2118.45 360.749 12
 2 -11 15 2948.15 401.546 10
 2 11 -14 -20.5791 183.779 12
 2 -11 14 -11.6467 150.549 10
 2 11 -13 2649.88 437.461 12
 2 -11 13 2605.66 424.448 10
 2 11 -12 843.311 297.553 12
 2 -11 12 1422.09 342.211 10
 2 11 -11 2108.11 421.217 12
 2 -11 11 2455.83 445.923 10
 2 11 -10 -219.192 204.864 12
 2 -11 10 -29.0615 185.948 10
 2 11 -9 2878.57 485.603 12
 2 -11 9 2272.92 465.011 10
 2 11 -8 1211.56 361.984 12
 2 -11 8 1434.77 369.567 10
 2 11 -7 4318.27 611.234 12
 2 -11 7 4469.51 648.259 10
 2 11 -6 520.298 287.755 12
 2 -11 6 875.374 314.863 10
 2 11 -5 2753.13 519.764 12
 2 -11 5 2496.73 509.308 10
 2 11 -4 4020.82 615.221 12
 2 -11 4 5269.31 707.322 10
 2 11 -3 4046.52 601.625 12
 2 -11 3 4054.23 616.5 10
 2 11 -2 1477.51 404.009 12
 2 -11 2 2032.65 492.655 10
 2 11 -1 10858.6 947.501 12
 2 -11 1 10355.4 964.13 10
 2 11 0 -433.419 285.696 12
 2 -11 0 276.507 263.171 10
 2 11 1 10161.4 920.459 12
 2 -11 -1 11363.2 1015.76 10
 2 11 2 1826.72 429.116 13
 2 11 2 1627.85 408.676 12
 2 -11 -2 1395.28 414.725 10
 2 11 3 3933.27 568.568 13
 2 11 3 3597.28 576.708 17
 2 -11 -3 3405.68 577.036 10
 2 11 4 4114.44 575.326 13
 2 11 4 3410.07 563.702 17
 2 -11 -4 4277.33 625.036 10
 2 11 5 2622.76 496.687 17
 2 11 6 149.324 221.738 17
 2 11 7 5451.64 683.603 17
 2 11 8 1348.73 380.657 17
 2 11 9 2918.6 495.103 17
 2 11 10 509.767 291.042 17
 2 11 11 1193.27 339.35 17
 2 11 12 1340.76 349.037 17
 2 11 13 3593.17 499.526 17
 2 11 14 154.772 175.106 17
 2 11 15 2213.04 367.466 17
 2 11 16 259.493 178.341 17
 2 11 17 3784.41 415.902 17
 2 12 -13 2294.9 338.939 12
 2 -12 13 2728.06 348.827 10
 2 12 -12 9.99764 134.71 12
 2 -12 12 35.5278 124.669 10
 2 12 -11 186.985 174.341 12
 2 -12 11 455.284 215.467 10
 2 12 -10 3022.62 423.037 12
 2 -12 10 3323.5 448.598 10
 2 12 -9 692.63 257.632 12
 2 -12 9 1200.64 299.97 10
 2 12 -8 1.90543 185.848 12
 2 -12 8 424.875 218.536 10
 2 12 -7 413.78 239.283 12
 2 -12 7 129.981 215.45 10
 2 12 -6 3039.92 469.452 12
 2 -12 6 3904.42 531.806 10
 2 12 -5 1069.57 307.934 12
 2 -12 5 1280.6 336.419 10
 2 12 -4 127.293 195.446 12
 2 -12 4 199.976 209.705 10
 2 12 -3 475.825 223.927 12
 2 -12 3 391.714 233.886 10
 2 12 -2 4701.37 595.104 12
 2 -12 2 4215.68 555.583 10
 2 12 -1 397.313 236.48 12
 2 -12 1 207.141 205.588 10
 2 12 0 187.416 187.25 13
 2 12 0 304.384 236.24 17
 2 -12 0 77.8688 177.984 10
 2 12 1 -156.385 149.266 13
 2 12 1 104.071 206.008 17
 2 -12 -1 89.1206 170.716 10
 2 12 2 4169.75 557.309 17
 2 12 3 340.303 244.473 17
 2 12 4 274.303 208.848 17
 2 12 5 1331.38 328.244 17
 2 12 6 3475.21 499.122 17
 2 12 7 34.9586 182.527 17
 2 12 8 14.8882 171.079 17
 2 12 9 689.996 239.939 17
 2 12 10 3643.6 461.573 17
 2 12 11 231.575 154.626 17
 2 12 12 -38.5489 152.87 17
 2 12 13 2671.31 353.233 17
 2 -13 7 718.131 196.396 10
 2 13 -6 120.523 113.335 17
 2 -13 6 456.434 192.906 10
 2 13 -5 499.742 177.151 17
 2 -13 5 672.831 220.848 10
 2 13 -4 1278.95 270.086 17
 2 -13 4 2146.03 337.808 10
 2 13 -3 280.678 194.457 17
 2 -13 3 367.274 184.955 10
 2 13 -2 -183.546 134.681 17
 2 13 -1 449.173 186.826 17
 2 13 0 385.162 193.163 17
 2 13 1 406.741 221.91 17
 2 13 2 165.745 167.913 17
 2 13 3 -260.675 171.487 17
 2 13 4 1919.25 314.349 17
 2 13 5 525.726 209.95 17
 2 13 6 391.179 191.255 17
 2 13 7 485.409 182.578 17
 3 0 0 -634.732 525.763 8
 3 0 -1 38779.3 3283.71 8
 3 0 1 36270.7 3195.21 8
 3 0 -2 7695.26 1509.6 2
 3 0 2 9465.81 1687.3 8
 3 0 3 93555.3 5192.04 8
 3 0 -3 90720.4 5178.9 2
 3 0 -4 -19.7961 336.978 2
 3 0 4 401.766 468.873 3
 3 0 4 -54.8411 388.039 8
 3 0 4 1323.08 679.058 4
 3 0 5 156141 6296.73 3
 3 0 5 148308 6698.27 8
 3 0 5 147190 6797.9 4
 3 0 -5 158318 6994.77 2
 3 0 6 25213.8 2680.56 3
 3 0 6 23739.6 2757.22 4
 3 0 -6 25875 2870.99 2
 3 0 7 49055.5 3761.29 3
 3 0 7 40277.2 3657.8 4
 3 0 -7 42975.4 3742.43 2
 3 0 -8 4876.52 1291.79 2
 3 0 8 2232.37 838.365 3
 3 0 8 3605.58 1137.65 4
 3 0 9 32140.7 3237.71 3
 3 0 9 26296.4 3076.1 4
 3 0 -9 29446.7 3204.42 2
 3 0 -10 15008.2 2364.66 2
 3 0 10 13112.7 2257.2 4
 3 0 -11 107406 6284.47 2
 3 0 11 99597.7 6237.04 4
 3 0 12 513.194 575.645 6
 3 0 12 508.431 523.438 4
 3 0 13 28688.5 1547.14 11
 3 0 -13 28930 3348.73 2
 3 0 14 4994.14 666.764 15
 3 0 14 5285.68 698.086 14
 3 0 14 4273.7 617.296 11
 3 0 15 36081 1780.24 15
 3 0 15 36398.1 1816.65 14
 3 0 15 36015.8 1799.33 11
 3 0 16 -192.406 221.416 15
 3 0 16 670.089 332.678 14
 3 0 16 538.803 266.156 11
 3 0 17 7856.96 858.622 15
 3 0 17 6903.4 808.733 14
 3 0 17 6308.37 794.637 11
 3 0 18 9501.39 961.645 15
 3 0 18 10041.1 971.924 14
 3 0 18 9921.11 975.598 11
 3 0 19 26267.3 1586.19 15
 3 0 19 30060.3 1653.01 14
 3 0 19 25397.4 1546.24 11
 3 0 20 559.813 266.091 15
 3 0 20 508.349 339.932 11
 3 0 21 3714.68 615.695 15
 3 0 21 3335.04 629.794 11
 3 0 22 4716.22 676.634 15
 3 0 22 4649.62 674.597 11
 3 0 23 11637.1 1004.25 15
 3 0 23 10871.7 970.36 11
 3 0 24 1179.97 360.812 15
 3 0 24 1422.35 372.215 11
 3 0 25 6371.23 700.075 15
 3 0 25 5497.76 643.032 11
 3 0 26 913.165 280.684 15
 3 0 27 14161.9 900.694 15
 3 0 28 -31.201 168.933 15
 3 -1 28 1587.97 293.716 15
 3 -1 27 30.2734 160.772 15
 3 -1 26 9422.97 784.099 15
 3 -1 25 5662.54 663.962 15
 3 -1 24 2998.72 525.651 15
 3 -1 24 3548.51 572.822 11
 3 -1 23 416.159 256.539 15
 3 -1 23 574.247 344.009 11
 3 -1 22 16496.3 1207.68 15
 3 -1 22 15503.4 1181.01 11
 3 -1 21 3004.89 561.746 15
 3 -1 21 2423.11 563.034 11
 3 -1 20 9157.2 936.95 15
 3 -1 20 12114.5 1042.87 18
 3 -1 20 10176.9 990.324 11
 3 -1 19 134.22 214.315 15
 3 -1 19 620.892 288.292 11
 3 -1 19 571.862 263.312 18
 3 -1 18 32624.9 1744.19 15
 3 -1 18 31388.2 1732.18 14
 3 -1 18 33608.4 1766.74 18
 3 -1 18 32141.8 1730.39 11
 3 -1 17 7649.37 853.624 15
 3 -1 17 8291.66 898.278 14
 3 -1 17 7187.38 831.434 18
 3 -1 17 7081.48 845.011 11
 3 -1 16 4490.75 651.714 15
 3 -1 16 4056.26 630.339 14
 3 -1 16 3018.83 547.13 18
 3 -1 16 4320.13 656.104 11
 3 -1 15 9354.05 920.651 15
 3 -1 15 10108.3 969.541 14
 3 -1 15 8969.2 913.594 11
 3 -1 15 8916.13 897.627 18
 3 -1 14 44775.2 1947.54 15
 3 -1 14 41708.2 1924.27 14
 3 -1 14 42063.1 1929.73 18
 3 -1 14 45682.4 1979.71 11
 3 1 -13 1635.81 788.328 2
 3 -1 13 3107.02 504.604 15
 3 -1 13 4106.4 629.893 14
 3 -1 13 3570.88 580.231 18
 3 -1 13 3118.5 545.127 11
 3 1 -12 9773.38 1909.04 2
 3 -1 12 11780.1 2232.26 3
 3 -1 12 6902.31 1688.76 4
 3 1 -11 1165.33 687.684 2
 3 -1 11 2237.2 974.465 3
 3 -1 11 2567.98 1094.11 4
 3 -1 10 109786 6199.78 3
 3 1 -10 107930 6126.86 2
 3 1 -9 15093.1 2304.95 2
 3 -1 9 19009 2524.57 3
 3 -1 9 13731 2240.55 4
 3 1 -8 1934.83 794.492 2
 3 -1 8 1334.58 696.359 3
 3 -1 8 1767.55 922.401 4
 3 1 -7 8424.19 1650.83 2
 3 -1 7 6745.42 1432.42 3
 3 -1 7 8745.17 1712.64 8
 3 -1 7 6704.1 1538.14 4
 3 -1 6 112239 5600.59 3
 3 -1 6 110008 5920.17 8
 3 -1 6 104899 5776.33 4
 3 1 -6 117903 6085.29 2
 3 -1 5 19106.6 2248.52 3
 3 -1 5 20386.9 2546.21 8
 3 -1 5 19491.8 2463.28 4
 3 1 -5 21538.9 2581.17 2
 3 -1 4 132.331 452.9 3
 3 -1 4 -962.877 655.98 8
 3 -1 4 348.194 429.227 4
 3 -1 3 42358.6 3115.59 3
 3 -1 3 41294.4 3532.14 8
 3 -1 2 103983 5548.02 8
 3 1 -1 1851.43 796.024 8
 3 -1 1 2824.77 956.707 8
 3 -1 0 7703.98 1510.29 2
 3 -1 0 6573.14 1479.58 8
 3 1 0 6749.98 1352.71 8
 3 -1 -1 1571.18 722.944 2
 3 1 1 1290.07 626.342 8
 3 1 2 94332.3 5080.6 8
 3 -1 -2 99683.1 5397.8 2
 3 1 3 41099.9 3421.71 8
 3 -1 -3 41698.5 3527.27 2
 3 -1 -4 633.699 561.967 2
 3 1 4 1260.4 729.33 8
 3 1 5 18586.2 2426.74 4
 3 -1 -5 15520.8 2225.7 2
 3 1 6 105962 5884.98 4
 3 -1 -6 111519 5980.8 2
 3 -1 -7 8295 1658.78 2
 3 1 7 6908.28 1580.77 4
 3 -1 -8 2508.41 981.523 2
 3 1 8 1463.4 697.485 4
 3 -1 -9 16678.6 2421.87 2
 3 1 9 16087.6 2417.33 4
 3 1 10 101317 6104.99 6
 3 -1 -10 103858 6143.94 2
 3 1 10 108260 6440.7 4
 3 -1 -11 842.139 626.217 2
 3 1 11 1506.62 748.969 6
 3 1 11 2335.18 1037.69 4
 3 -1 -12 8024.5 1771.26 2
 3 1 12 8799.99 1892.21 6
 3 1 12 8257.94 1842.55 4
 3 1 13 2543.14 471.406 15
 3 1 13 1847.12 416.971 14
 3 1 13 2513.79 473.192 11
 3 1 14 42502.8 1899.57 15
 3 1 14 39952.4 1875.24 14
 3 1 14 39985.2 1870 11
 3 1 15 9234.29 909.302 15
 3 1 15 10352.2 983.949 14
 3 1 15 9108.38 917.549 11
 3 1 16 5658.56 733.604 15
 3 1 16 4685.65 687.44 14
 3 1 16 4181.46 634.483 11
 3 1 17 8771.32 911.147 15
 3 1 17 8503.64 893.487 14
 3 1 17 7103.51 845.278 11
 3 1 18 33344.6 1759.65 15
 3 1 18 32756.3 1717.33 14
 3 1 18 33923 1778.18 11
 3 1 19 1047.24 326.115 15
 3 1 19 557.782 342.644 11
 3 1 20 10847.5 1006.28 15
 3 1 20 9259.88 944.555 11
 3 1 21 3756.81 619.361 15
 3 1 21 2975.22 576.529 11
 3 1 22 13941 1122.91 15
 3 1 22 14194.1 1113.78 11
 3 1 23 1009.52 359.586 15
 3 1 23 1246.6 359.493 11
 3 1 24 2723.7 505.598 15
 3 1 24 3195.73 535.732 11
 3 1 25 7277.77 743.242 15
 3 1 25 6203.17 676.056 11
 3 1 26 8536.69 759.991 15
 3 1 27 182.457 179.973 15
 3 1 28 1592.81 304.236 15
 3 -2 27 9850.84 733.825 15
 3 -2 26 2346.87 418.119 15
 3 -2 25 3588.49 528.085 15
 3 -2 24 3712.61 557.417 15
 3 -2 24 4293.08 563.441 18
 3 -2 23 16911.3 1202.69 15
 3 -2 23 18366.5 1184.83 18
 3 -2 22 2121.04 451.136 15
 3 -2 22 2778.77 487.444 18
 3 -2 22 1898.39 465.83 11
 3 -2 21 9620.57 944.577 15
 3 -2 21 10031 967.355 11
 3 -2 21 8667.02 887.538 18
 3 -2 20 1030.36 366.783 15
 3 -2 20 1409.17 393.283 18
 3 -2 20 1664.48 454.994 11
 3 -2 19 5679.09 740.336 15
 3 -2 19 5660.67 735.033 18
 3 -2 19 6105.38 789.492 11
 3 -2 18 1111.8 373.132 15
 3 -2 18 2430.1 512.507 18
 3 -2 18 1973.3 470.694 11
 3 -2 17 16890.3 1267.84 15
 3 -2 17 15176.7 1222.84 18
 3 -2 17 16813.3 1275.07 11
 3 -2 16 9607.01 938.611 15
 3 -2 16 9872.16 1002.06 14
 3 -2 16 9174.83 945.861 18
 3 -2 16 10057.5 977.821 11
 3 -2 15 30.7151 240.261 14
 3 -2 15 -298.099 254.443 18
 3 -2 15 227.075 229.65 11
 3 -2 14 7263.82 801.716 15
 3 -2 14 7328.39 844.78 14
 3 -2 14 6072.3 760.201 18
 3 -2 14 6262.21 772.273 11
 3 -2 13 21557.9 1347.39 15
 3 -2 13 20686.2 1364.35 14
 3 -2 13 19480.8 1334.04 18
 3 -2 13 20583.6 1321.35 11
 3 -2 12 20468.5 1333.28 14
 3 -2 12 18791.6 1298.73 18
 3 -2 12 16239.8 2568.38 4
 3 -2 11 19920 2767.44 3
 3 -2 11 18523.6 2733.9 4
 3 -2 10 15487.6 2460.27 3
 3 -2 10 20663.8 2742.48 8
 3 -2 10 15003.4 2370.83 4
 3 -2 9 8210.75 1781.94 3
 3 -2 9 8332.9 1683.31 8
 3 -2 9 7469.61 1613.48 4
 3 -2 8 432.225 495.274 3
 3 -2 8 1648.44 823.324 8
 3 -2 8 1277.85 683.806 4
 3 -2 7 23439.6 2730.82 3
 3 -2 7 21454.2 2756.68 8
 3 -2 7 13953.5 2156.64 4
 3 -2 6 23359.3 2640.32 3
 3 -2 6 23214.3 2796.82 8
 3 -2 6 15450.3 2229.85 4
 3 -2 5 5619.56 1240.38 3
 3 -2 5 6992.37 1561.73 8
 3 -2 5 5489.52 1344.15 4
 3 -2 4 78187.1 4536.14 3
 3 -2 4 70711.1 4745.78 8
 3 -2 4 81173.4 4870.66 4
 3 -2 3 52871.6 3606.42 3
 3 -2 3 45475.3 3760.31 8
 3 -2 2 15725.4 2235.67 8
 3 -2 2 17177.8 2188.23 2
 3 -2 1 9552.46 1763.49 9
 3 -2 1 8108.12 1591.29 2
 3 2 -1 8631.91 1474.33 8
 3 -2 1 8790.68 1690.52 8
 3 -2 0 46493.9 3807.36 9
 3 2 0 53236.3 3698.35 8
 3 -2 0 45037.1 3618 2
 3 -2 -1 5656.52 1291.44 2
 3 -2 -1 7407.08 1554.56 9
 3 2 1 8791 1529.24 8
 3 -2 -2 19720.4 2493.72 9
 3 2 2 20017.6 2342.22 8
 3 -2 -2 19391.3 2414.49 2
 3 -2 -3 50641.3 3954.4 9
 3 2 3 51037.3 3756.83 8
 3 -2 -3 44404.2 3684.29 2
 3 -2 -4 75969 4828.45 9
 3 2 4 72626.1 4577.27 8
 3 -2 -4 76121.9 4918.27 2
 3 -2 -5 4667.29 1262.94 2
 3 -2 -5 5347.95 1321.94 9
 3 -2 -6 22691.6 2633.96 9
 3 -2 -6 24734.8 2910.66 2
 3 2 6 27681.3 3063.86 4
 3 -2 -7 26278.6 2831.79 9
 3 -2 -7 22111.6 2760.72 2
 3 2 7 26647.3 3042.03 4
 3 -2 -8 5020.01 1362.26 2
 3 2 8 1964.68 876.745 4
 3 -2 -9 8815.24 1788.29 2
 3 2 9 7490.95 1602.62 6
 3 2 9 8336.7 1754.74 4
 3 2 10 14203.7 2352.25 6
 3 2 10 9950.75 1948.45 4
 3 -2 -11 19767.1 2787.9 2
 3 2 11 20103.3 2815.27 6
 3 2 11 20743.6 2835.92 4
 3 2 12 15442.4 2486.93 6
 3 2 13 23328.2 1400.26 15
 3 2 13 20805.3 1349.64 14
 3 2 14 4468.51 636.851 15
 3 2 14 4209.43 651.467 14
 3 2 14 4329.2 625.034 11
 3 2 15 -257.182 345.859 14
 3 2 15 167.364 259.707 11
 3 2 16 11247.6 1036.67 15
 3 2 16 11450.8 1029.49 14
 3 2 16 11567.8 1048.02 11
 3 2 17 18461.2 1310.27 15
 3 2 17 19608 1329.24 14
 3 2 17 16342.6 1240.21 11
 3 2 18 3254.73 586.532 15
 3 2 18 2768.28 528.579 11
 3 2 19 6716.24 807.18 15
 3 2 19 6821.73 832.946 11
 3 2 20 1827.32 475.874 15
 3 2 20 689.15 343.074 11
 3 2 21 9882.38 961.274 15
 3 2 21 8953 908.209 11
 3 2 22 1922.96 443.542 15
 3 2 22 2059.05 474.973 11
 3 2 23 17051.5 1201.7 15
 3 2 23 15688.1 1110.02 11
 3 2 24 4205.67 580.52 15
 3 2 24 3957.71 563.639 11
 3 2 25 4447.92 580.547 15
 3 2 25 4068.29 527.758 11
 3 2 26 1758.78 357.133 15
 3 2 26 1431.55 298.798 11
 3 2 27 9564.33 720.133 15
 3 2 28 1215.38 258.182 15
 3 -3 26 4201.73 460.231 18
 3 -3 25 5989.19 612.23 18
 3 -3 25 4719.71 589.405 15
 3 -3 24 1066.34 354.307 15
 3 -3 24 1683.3 382.016 18
 3 -3 23 1767.94 405.963 15
 3 -3 23 2373.56 465.503 18
 3 -3 22 13450.7 1077.47 18
 3 -3 22 13982.4 1103.09 15
 3 -3 21 11294.1 1021.13 15
 3 -3 21 12268.7 1067.84 18
 3 -3 20 7702.53 866.742 15
 3 -3 20 8031.55 890.406 11
 3 -3 20 7536.34 842.82 18
 3 -3 19 9455.76 955.29 15
 3 -3 19 9475.03 973.808 18
 3 -3 19 9088.01 949.546 11
 3 -3 18 12942.1 1119.05 15
 3 -3 18 12538.4 1108.24 11
 3 -3 18 10272.2 1015.83 18
 3 -3 17 20512 1393.74 15
 3 -3 17 19109.3 1349.43 11
 3 -3 16 15020.6 1180.61 15
 3 -3 16 14239.9 1155.38 11
 3 -3 15 6741.38 806.19 15
 3 -3 15 5377.19 703.752 11
 3 -3 14 167216 3842.14 15
 3 -3 14 161728 3897.85 14
 3 -3 14 171388 3888.3 11
 3 -3 13 78431.3 2577.8 15
 3 -3 13 76777.5 2658.54 14
 3 -3 13 79288.8 2580.09 11
 3 -3 12 2492.02 492.974 15
 3 -3 12 2913.66 553.47 14
 3 -3 12 2190.84 473.174 18
 3 -3 12 1331.4 389.83 11
 3 -3 11 22598.6 1409.74 14
 3 -3 11 21056.6 1380.38 18
 3 -3 10 52196.4 4491.06 3
 3 -3 10 50995.5 4388.81 8
 3 -3 10 45170.9 4122.3 4
 3 -3 9 35119.4 3623.79 3
 3 -3 9 34615.8 3515.67 4
 3 -3 8 3317.19 1101.57 3
 3 -3 8 2790.4 1012.98 8
 3 -3 8 4577.76 1234.05 4
 3 -3 7 24485.4 2856.14 3
 3 -3 7 23006.1 2848.63 8
 3 -3 7 22435.4 2715.49 4
 3 -3 6 86246.3 5234.4 3
 3 -3 6 83538.8 5359.8 8
 3 -3 6 83926.5 5103.74 4
 3 -3 5 40471.2 3517.75 3
 3 -3 5 39462 3710.24 9
 3 -3 5 36966 3555.93 8
 3 -3 5 42408 3542.74 4
 3 -3 4 2766.95 1018.77 9
 3 -3 4 2130.07 850.061 3
 3 -3 4 2167.73 912.961 8
 3 -3 3 59023.7 4519.29 9
 3 -3 3 60508.7 4461 8
 3 -3 3 59687.4 4076.31 2
 3 -3 3 59886.3 4059.35 3
 3 -3 2 130614 6690.68 9
 3 -3 2 139870 6750.73 8
 3 -3 2 134523 6204.37 2
 3 -3 1 14263.5 2211.43 9
 3 -3 1 15783 2155.01 2
 3 -3 0 -342.366 501.379 2
 3 -3 0 610.361 555.675 9
 3 -3 -1 12929.6 1990.25 2
 3 -3 -1 11506.7 1996.15 9
 3 -3 -2 135416 6713.63 9
 3 3 2 140894 6065.42 8
 3 -3 -2 121311 6165.41 2
 3 -3 -3 51983.6 4138.82 9
 3 3 3 57450.8 3938.21 8
 3 -3 -3 47317.6 3918.91 2
 3 -3 -4 2671.46 1023.05 2
 3 -3 -4 2814.86 990.907 9
 3 3 4 4083.42 1234.39 8
 3 -3 -5 25924.3 2933.01 9
 3 -3 -5 33544.9 3384.71 2
 3 -3 -6 88396.2 5411.59 9
 -3 -3 6 89388.4 5141.9 7
 3 -3 -6 77043 5193.06 2
 3 -3 -7 21381.1 2691.9 9
 3 -3 -7 20092 2735.03 2
 3 3 8 3736.38 1183.3 6
 3 3 8 1132.67 749.143 4
 3 -3 -8 2268.82 996.154 2
 3 3 9 30603 3308.54 6
 3 -3 -9 26496.6 3211.08 2
 3 3 9 35111.9 3663.12 4
 3 3 10 43049.6 4034.76 6
 3 -3 -10 35708.6 3798.95 2
 3 3 10 45995.1 4215.84 4
 3 3 11 20714.3 1379.98 13
 3 3 11 23884.3 3096.34 6
 3 3 11 24667.4 3176.92 4
 3 3 12 2002.7 445.106 14
 3 3 12 1679.71 433.714 13
 3 3 13 78515.9 2640.04 14
 3 3 14 162669 3801.36 15
 3 3 14 158765 3777.76 14
 3 3 15 9487.59 942.437 15
 3 3 15 7610.62 847.799 14
 3 3 16 13140.1 1117.74 15
 3 3 16 13175 1098.36 14
 3 3 16 13047.7 1118.08 11
 3 3 17 20317.8 1390.58 15
 3 3 17 20197.6 1373.88 11
 3 3 18 12358.8 1088.17 15
 3 3 18 11473.5 1043.76 11
 3 3 19 11600.5 1046.44 15
 3 3 19 12946.2 1095.63 11
 3 3 20 7871.39 849.756 15
 3 3 20 5980.55 749.433 11
 3 3 21 12124.4 1053.02 15
 3 3 21 12139 1022.44 11
 3 3 22 11954.8 1014.57 15
 3 3 22 10492.9 930.603 11
 3 3 23 2448 488.483 15
 3 3 23 2562.05 475.739 11
 3 3 24 1675.63 398.005 15
 3 3 24 1580.42 368.54 11
 3 3 25 4562.85 557.718 15
 3 3 25 4710.06 525.719 11
 3 3 26 3216.82 438.581 15
 3 3 26 3228.35 398.773 11
 3 3 27 301.19 191.163 15
 3 -4 26 1027.88 249.512 18
 3 -4 25 1094.66 291.333 18
 3 -4 24 8362.49 757.17 18
 3 -4 23 2493.35 498.272 18
 3 -4 23 2577.97 484.59 15
 3 -4 22 9006.47 870.143 18
 3 -4 22 7416.53 794.816 15
 3 -4 21 5791.95 731.608 18
 3 -4 21 5356.26 691.894 15
 3 -4 20 19998.4 1369.22 18
 3 -4 20 20890.2 1368.5 15
 3 -4 19 2604.74 517.394 15
 3 -4 19 2551.93 525.707 18
 3 -4 18 6422.77 806.396 15
 3 -4 17 48.8165 201.792 15
 3 -4 17 529.26 330.502 11
 3 -4 16 4195.61 641.908 15
 3 -4 16 3930.04 640.832 11
 3 -4 15 18344.4 1309.66 11
 3 -4 15 21351.1 1403.15 15
 3 -4 14 5322.3 706.644 11
 3 -4 14 6120.17 771.818 15
 3 -4 13 2563.63 503.193 15
 3 -4 13 3276.29 559.476 11
 3 -4 12 15749.3 1155.56 11
 3 -4 12 13198.9 1074.61 15
 3 -4 11 39642.9 1768.73 11
 3 -4 11 39821.1 1833.07 15
 3 -4 10 1631.91 453.865 15
 3 -4 10 640.854 272.742 18
 3 -4 9 7757.48 1751.23 3
 3 -4 9 6188.8 1581.82 8
 3 -4 9 6741.05 783.515 18
 3 -4 8 40640.5 3906.28 8
 3 -4 8 36834 3735.67 3
 3 -4 7 5585.76 1487.85 9
 3 -4 7 3903.13 1210.94 3
 3 -4 7 4292.38 1262.18 8
 3 -4 6 10127.3 1898.09 3
 3 -4 6 8926.41 1868.28 9
 3 -4 6 8375.94 1768.04 8
 3 -4 5 34485.6 3642.34 9
 3 -4 5 31440.6 3264.46 3
 3 -4 4 21098.3 2853.41 9
 3 -4 4 21169.1 2725.33 8
 3 -4 3 11666.9 2066.31 9
 3 -4 3 8944.08 1692.93 3
 3 -4 2 19661.5 2706.28 9
 3 -4 1 29844.9 3302.49 9
 3 -4 1 25330.4 2789.42 2
 3 -4 0 13301.4 2034.88 2
 3 -4 0 11011.6 1968.81 9
 3 -4 -1 27030.1 3145.49 9
 3 -4 -1 27797.8 3010.51 2
 3 -4 -2 17013.5 2395.09 2
 3 -4 -2 22687.9 2896.47 9
 3 -4 -3 10441.6 1918.39 2
 3 -4 -3 8430.49 1801.82 9
 3 -4 -4 18026.1 2575.6 9
 3 -4 -4 27142.7 3093.14 2
 3 -4 -5 28711.7 3248.35 9
 3 -4 -5 31300.9 3373.05 2
 3 -4 -6 11576.2 2057.26 9
 -3 -4 6 14446.4 2167.08 7
 3 -4 -6 11737.7 2065.18 2
 3 -4 -7 3502.32 1163.36 9
 -3 -4 7 4882.35 1372.93 7
 3 -4 -7 3806.82 1209.79 2
 -3 -4 8 40239.4 3827.71 7
 3 -4 -8 29244.5 3439.45 2
 3 4 9 5954.18 744.552 13
 -3 -4 9 3590.96 1193.82 7
 3 4 10 902.974 314.459 13
 3 4 11 40106.1 1930.89 13
 3 4 12 14276.4 1165.9 13
 3 4 13 3583.1 609.269 13
 3 4 14 3401.35 568.968 14
 3 4 15 20135.4 1358.06 14
 3 4 16 5006.67 690.505 15
 3 4 16 4316.99 634.647 14
 3 4 16 4812.35 685.808 11
 3 4 17 319.231 271.622 15
 3 4 17 26.8824 223.943 17
 3 4 17 -82.2823 262.459 11
 3 4 18 5571.75 725.302 15
 3 4 18 4739.96 681.03 11
 3 4 19 2851.58 538.625 15
 3 4 19 2673.32 521.156 11
 3 4 20 20360.3 1341.96 15
 3 4 20 21633.1 1348.11 11
 3 4 21 6154.1 739.088 15
 3 4 21 3837.01 586.345 11
 3 4 22 8154.5 814.203 15
 3 4 22 9333.68 835.894 11
 3 4 23 2914.24 494.163 15
 3 4 23 2463.73 430.866 11
 3 4 24 6810.41 695.761 15
 3 4 24 6891.9 631.82 11
 3 4 25 962.217 286.716 15
 3 4 26 1183.99 271.74 15
 3 4 27 3329.7 387.911 15
 3 -5 25 4457.93 500.305 18
 3 -5 24 656.54 269.849 18
 -3 -5 -24 595.918 215.139 16
 3 -5 23 3618.93 518.364 18
 3 -5 22 2470.24 470.876 18
 3 -5 21 11764.2 1004.33 18
 3 -5 20 189.36 227.067 18
 3 -5 19 2057.79 508.348 18
 3 -5 18 5914.12 768.672 18
 3 -5 17 4127.61 647.799 18
 3 -5 17 4861.09 687.606 15
 3 -5 16 2964.6 545.158 15
 3 -5 15 10625.3 1007.1 15
 3 -5 14 17236.2 1260.6 15
 3 -5 13 11610.4 1095.94 18
 3 -5 13 13430.7 1113.6 15
 3 -5 12 5948.42 776.888 18
 3 -5 12 5546.03 728.916 15
 3 -5 11 17493.2 1313.89 18
 3 -5 10 16311.5 1260.12 18
 3 -5 9 40088.9 1949.22 18
 3 -5 8 827.33 308.718 18
 3 -5 7 39992.3 1904.87 18
 3 -5 6 10168.6 2008.96 3
 3 -5 5 41213.5 4138.77 9
 3 -5 4 -4.52886 351.683 9
 3 -5 3 2456.82 984.023 9
 3 -5 2 7212.91 1658.24 9
 3 -5 1 6086.26 1569 9
 3 -5 0 118.886 591.404 9
 3 -5 -1 8807.22 1845.57 9
 3 -5 -2 8036.89 1663.24 2
 3 -5 -2 8815.38 1873.13 9
 3 -5 -3 3159.32 1191.5 2
 3 -5 -3 4332.99 1327.63 9
 3 -5 -4 1481.25 821.491 9
 3 -5 -4 3692.27 1186.44 2
 3 -5 -5 34848.1 3750.7 9
 3 -5 -5 35006.8 3701.84 2
 3 -5 -6 8633.29 1844.83 9
 3 5 6 12069.5 1041.28 13
 -3 -5 6 8998.57 1864.93 7
 3 5 7 46998.3 2056.7 13
 3 5 8 486.634 259.229 13
 3 5 9 40037.6 1930.18 13
 3 5 10 15357.1 1212.96 13
 3 5 11 19781.7 1379.39 13
 3 5 12 5437.18 728.554 13
 3 5 13 13626.9 1144.3 13
 3 5 14 18745.7 1306.91 14
 3 5 14 17167.5 1233.95 17
 3 5 15 11527 1023.03 14
 3 5 15 10699.3 967.671 17
 3 5 16 3001.01 536.641 17
 3 5 17 5332.33 720.45 15
 3 5 17 4978.06 655.839 17
 3 5 17 5196.1 726.468 11
 3 5 18 6018.03 754.605 15
 3 5 18 7119.06 783.447 17
 3 5 18 6479.95 787.105 11
 3 5 19 2031.18 463.303 15
 3 5 19 1776.7 445.164 11
 3 5 20 -175.549 242.867 15
 3 5 20 420.891 218.084 11
 3 5 21 13439 1033.8 15
 3 5 21 13485.2 978.052 11
 3 5 22 2456.09 459.031 15
 3 5 22 2401.51 403.067 11
 3 5 23 3153.71 479.468 15
 3 5 24 885.174 286.703 15
 3 5 25 4983.32 515.449 15
 3 5 26 3046.89 376.606 15
 3 -6 25 123.243 144.078 18
 3 -6 24 5819.76 563.606 18
 3 -6 23 657.746 265.764 18
 3 -6 22 5014.69 615.474 18
 3 -6 21 3882.92 573.489 18
 3 -6 20 11943.1 1008.42 18
 3 -6 19 998.592 374.229 18
 3 -6 18 4941.57 692.543 18
 3 -6 17 3291.18 597.736 18
 3 -6 16 12246.9 1112.8 18
 3 -6 15 568.31 254.116 18
 3 -6 14 5550.73 775.637 18
 3 -6 13 14373.4 1209 18
 3 -6 12 1706.44 439.24 18
 3 -6 11 237.843 231.054 18
 3 -6 10 5250.19 738.992 18
 3 -6 9 552.349 312.88 18
 3 -6 8 29668.6 1679 18
 3 -6 7 375.315 244.896 18
 3 -6 6 22832.1 1462.51 18
 3 -6 5 8259.41 882.083 18
 3 -6 4 28402.2 1582.95 18
 3 -6 3 13406.7 1089.46 18
 3 -6 2 5566.26 697.103 10
 3 -6 1 2101.49 427.218 10
 3 -6 0 36497.3 1763.57 10
 3 -6 -1 1786.38 428.941 10
 3 -6 -2 8492.72 855.936 10
 3 -6 -3 14137.2 1121.87 10
 3 6 4 28943.5 1641.4 13
 3 6 5 8250.86 885.368 13
 3 6 6 23997 1516.53 13
 3 6 7 222.261 229.733 13
 3 6 8 26748.1 1603.26 13
 3 6 9 2013.19 479.726 13
 3 6 10 7301.92 848.582 13
 3 6 11 292.311 254.723 13
 3 6 11 -0.93641 256.177 17
 3 6 12 2266.36 500.63 13
 3 6 12 2725.98 506.367 17
 3 6 13 14662.6 1193.61 13
 3 6 13 14898.3 1142.81 17
 3 6 14 6159.81 761.314 17
 3 6 15 63.0889 193.721 17
 3 6 16 11157.3 969.419 17
 3 6 17 4894.09 645.676 17
 3 6 17 5181.32 672.494 11
 3 6 18 5286.35 684.906 15
 3 6 18 6123.91 717.439 17
 3 6 18 6508.72 728.92 11
 3 6 19 1119.91 366.076 15
 3 6 19 1452.73 370.937 17
 3 6 19 759.019 306.336 11
 3 6 20 11206.1 936.012 15
 3 6 20 11694.5 888.161 11
 3 6 21 3920.43 542.239 15
 3 6 22 4402.54 545.888 15
 3 6 23 660.575 237.895 15
 3 6 24 5928.52 552.473 15
 3 6 25 167.905 129.735 15
 3 -7 23 945.8 255.79 18
 3 -7 22 1684.86 339.993 18
 3 -7 21 5959.7 638.837 18
 3 -7 20 1256.13 345.023 18
 3 -7 19 4167.16 585.958 18
 3 -7 18 516.486 292.912 18
 3 -7 17 9596.53 927.778 18
 3 -7 16 4470.92 672.401 18
 3 -7 15 6406.73 789.393 18
 3 -7 14 872.028 351.347 18
 3 -7 13 25285.7 1575.88 18
 3 -7 12 20351.6 1416.05 18
 3 -7 11 13653.7 1165.2 18
 3 -7 10 1731.7 426.183 18
 3 -7 9 48948.4 2167.89 18
 3 -7 8 17657.2 1295.7 18
 3 -7 7 62586.7 2414.73 18
 3 7 -7 60477.1 2274.52 12
 3 7 -6 4019.86 634.668 12
 3 -7 6 4161.34 634.364 18
 3 7 -5 13179.6 1071.89 12
 3 -7 5 11462.6 1013.96 10
 3 7 -4 5922.75 722.981 12
 3 -7 4 6465.68 769.606 10
 3 7 -3 12224.9 999.222 12
 3 -7 3 12454.1 1063.87 10
 3 -7 2 4295.77 630.431 10
 3 -7 1 16324 1220.09 10
 3 -7 0 9931.37 964.724 10
 3 -7 -1 15888.9 1223.4 10
 3 -7 -2 5635.51 742.762 10
 3 -7 -3 13284.1 1145.49 10
 3 7 4 8098.61 905.128 13
 3 7 5 12521.4 1114.96 13
 3 7 6 3273.68 582.513 13
 3 7 7 61740.1 2451.48 13
 3 7 7 61848.4 2287.37 17
 3 7 8 14254.4 1185.09 13
 3 7 8 15759.9 1169.24 17
 3 7 9 46826.8 2130.74 13
 3 7 9 49121.4 2057.83 17
 3 7 10 2777.59 548.087 13
 3 7 10 3227.09 540.149 17
 3 7 11 13961.5 1158.45 13
 3 7 11 13452.4 1083.45 17
 3 7 12 18224.9 1304.35 13
 3 7 12 22042.9 1377.53 17
 3 7 13 28216.5 1608.7 13
 3 7 13 26266.7 1491.52 17
 3 7 14 1178.97 349.212 17
 3 7 15 7506.67 785.45 17
 3 7 16 3930.91 581.934 17
 3 7 16 4541.05 617.499 11
 3 7 17 10921.6 906.866 17
 3 7 17 12034.5 936.753 11
 3 7 18 803.503 296.899 15
 3 7 18 1058.47 331.359 17
 3 7 18 919.145 298.414 11
 3 7 19 4880.68 602.56 15
 3 7 19 5545.52 620.954 17
 3 7 20 1777.6 379.983 15
 3 7 21 5933.48 607.379 15
 3 7 22 1588.49 311.507 15
 3 7 23 496.672 183.6 15
 3 8 -21 89.4296 155.569 12
 3 -8 21 -292.277 202.653 18
 3 8 -20 4418.39 485.539 12
 3 -8 20 4328.3 505.751 18
 3 8 -19 181.721 179.847 12
 3 -8 19 315.695 198.105 18
 3 -8 18 577.334 259.708 18
 3 -8 17 2227.33 448.266 18
 3 -8 16 3562.38 553.687 18
 3 -8 15 1186.52 345.385 18
 3 -8 14 2753.47 511.021 18
 3 -8 13 1142.35 362.225 18
 3 8 -12 7472.79 804.817 12
 3 -8 12 7966.99 850.269 18
 3 -8 11 5880.69 744.823 18
 3 8 -11 4775.99 666.065 12
 3 8 -10 3907.28 611.734 12
 3 -8 10 3860.19 621.601 18
 3 8 -9 864.23 343.853 12
 3 -8 9 712.707 305.005 18
 3 8 -8 292.392 276.015 12
 3 -8 8 551.24 293.67 10
 3 8 -7 4250.61 634.856 12
 3 -8 7 3768.53 593.794 10
 3 8 -6 6977.91 800.374 12
 3 -8 6 6098.17 779.018 10
 3 8 -5 5853.32 731.785 12
 3 -8 5 5684.71 742.885 10
 3 8 -4 13286.9 1073.22 12
 3 -8 4 11932.9 1069.61 10
 3 8 -3 1045.57 343.455 12
 3 -8 3 -177.569 211.142 10
 3 8 -2 7859.07 837.656 12
 3 -8 2 7193.06 828.632 10
 3 8 -1 -115.433 203.877 12
 3 -8 1 515.443 253.279 10
 3 8 0 9646.43 911.605 12
 3 -8 0 8778.5 935.935 10
 3 8 1 -33.4745 224.578 12
 3 -8 -1 257.972 242.267 10
 3 8 2 9645.27 895.98 12
 3 -8 -2 7454.63 849.635 10
 3 8 3 1048.97 401.574 13
 3 8 3 1029.19 308.767 17
 3 -8 -3 777.968 342.31 10
 3 8 4 13550.7 1172.27 13
 3 8 4 14122.4 1108.2 17
 3 8 5 6250.92 817.225 13
 3 8 5 5968.44 745.917 17
 3 8 6 7135.83 859.517 13
 3 8 6 7187.02 809.269 17
 3 8 7 3525.67 610.171 13
 3 8 7 3815.95 590.582 17
 3 8 8 25.0768 198.462 13
 3 8 8 481.446 275.79 17
 3 8 9 1022.03 363.086 13
 3 8 9 1892.37 413.518 17
 3 8 10 3622.46 588.702 13
 3 8 10 3008.18 536.955 17
 3 8 11 5968.63 747.231 13
 3 8 11 4614.43 641.689 17
 3 8 12 6681.42 780.787 13
 3 8 12 5969.76 713.895 17
 3 8 13 859.316 302.118 13
 3 8 13 986.249 328.601 17
 3 8 14 1771.92 428.2 17
 3 8 15 1127.63 302.283 17
 3 8 16 2964.02 452.142 17
 3 8 16 3092.8 454.946 11
 3 8 17 1683.34 364.744 17
 3 8 18 479.327 215.376 15
 3 8 18 493.191 234.066 17
 3 8 19 77.0686 168.46 15
 3 8 20 4192.8 479.563 15
 3 8 21 -62.1247 132.343 15
 3 9 -19 1129.7 235.055 12
 3 9 -18 260.476 204.056 12
 3 -9 18 739.159 221.692 18
 3 9 -17 4440.25 498.772 12
 3 -9 17 5247.7 546.99 18
 3 9 -16 3028.19 448.09 12
 3 -9 16 2586.06 408.252 18
 3 9 -15 879.615 308.635 12
 3 -9 15 1271.46 331.739 18
 3 9 -14 -47.8838 203.515 12
 3 -9 14 -85.1725 163.575 18
 3 9 -13 7715.63 749.631 12
 3 -9 13 9097.25 808.887 18
 3 9 -12 987.038 319.858 12
 3 9 -11 5677.73 680.332 12
 3 9 -10 2745.05 485.271 12
 3 -9 10 2890.8 484.102 10
 3 9 -9 2624.19 499.03 12
 3 -9 9 2170.72 449.626 10
 3 9 -8 3136.57 541.649 12
 3 -9 8 3375.47 549.324 10
 3 9 -7 3110.73 527.938 12
 3 -9 7 3007.63 519.065 10
 3 9 -6 6020.46 725.284 12
 3 -9 6 5185.58 683.447 10
 3 9 -5 12732.8 1041.8 12
 3 -9 5 13615.7 1110.54 10
 3 9 -4 1930.2 389.2 12
 3 -9 4 2637.13 527.374 10
 3 9 -3 10413.7 937.921 12
 3 -9 3 8560.4 905.969 10
 3 9 -2 176.163 212.174 12
 3 -9 2 400.955 250.243 10
 3 9 -1 2367.44 480.871 12
 3 -9 1 2835.2 543.322 10
 3 9 0 6225.14 732.876 12
 3 -9 0 6656.66 813.694 10
 3 9 1 2757.82 517.455 12
 3 -9 -1 3401.92 618.078 10
 3 9 2 -143.636 230.609 13
 3 9 2 169.214 226.193 12
 3 9 2 514.285 308.739 17
 3 -9 -2 694.742 323.082 10
 3 9 3 9500.07 965.928 13
 3 9 3 9473.49 889.461 12
 3 9 3 9740.35 914.571 17
 3 9 4 2439.74 522.818 13
 3 9 4 2176.57 468.637 17
 3 9 5 11740.8 1050.16 13
 3 9 5 13469.5 1067.16 17
 3 9 6 6399.82 792.722 13
 3 9 6 5268.85 682.522 17
 3 9 7 3675.56 606.762 13
 3 9 7 3528.08 553.156 17
 3 9 8 4106.23 617.255 13
 3 9 8 3008.38 504.314 17
 3 9 9 2102.32 451.563 13
 3 9 9 1724.67 399.121 17
 3 9 10 2656.11 507.854 13
 3 9 10 3033.43 508.309 17
 3 9 11 7045.03 751.035 13
 3 9 11 6680.08 726.426 17
 3 9 12 1080.95 306.68 13
 3 9 12 948.88 295.185 17
 3 9 13 8586.51 790.534 17
 3 9 14 -164.216 225.293 17
 3 9 15 1251.6 301.752 17
 3 9 16 3421.04 463.221 17
 3 9 17 4993.18 536.023 15
 3 9 17 4342.19 489.023 17
 3 9 18 105.574 136.403 15
 3 9 18 573.311 220.403 17
 3 9 19 1582.37 290.561 15
 3 10 -16 2853.16 362.613 12
 3 10 -15 867.868 230.84 12
 3 10 -14 143.544 171.314 12
 3 10 -13 439.16 212.012 12
 3 10 -12 4650.78 544.733 12
 3 10 -11 1751.34 359.503 12
 3 10 -10 1606.87 344.81 12
 3 -10 10 1407.79 324.545 10
 3 10 -9 3438.09 509.289 12
 3 -10 9 4183.02 544.278 10
 3 10 -8 6912.09 713.557 12
 3 -10 8 6526.98 694.013 10
 3 10 -7 3608.03 545.383 12
 3 -10 7 2793.15 483.711 10
 3 10 -6 -95.3179 219.999 12
 3 -10 6 -131.504 263.206 10
 3 10 -5 1684.97 396.483 12
 3 -10 5 1217.51 370.314 10
 3 10 -4 8228.69 785.235 12
 3 -10 4 9537.16 894.399 10
 3 10 -3 1227.1 370.877 12
 3 -10 3 683.275 288.153 10
 3 10 -2 677.912 311.847 12
 3 -10 2 1301 369.105 10
 3 10 -1 601.801 229.187 12
 3 -10 1 717.745 304.299 10
 3 10 0 8817.74 885.272 13
 3 10 0 10149.4 885.702 12
 3 10 0 8498.98 805.714 17
 3 -10 0 10352.7 944.474 10
 3 10 1 590.851 312.898 13
 3 10 1 1163.92 341.785 12
 3 10 1 734.12 312.318 17
 3 10 2 1144.27 347.992 13
 3 10 2 599.168 266.138 17
 3 10 3 1704.92 423.614 13
 3 10 3 926.005 313.522 17
 3 10 4 8289.37 848.899 13
 3 10 4 7694.4 774.182 17
 3 10 5 996.35 337.759 13
 3 10 5 926.031 288.105 17
 3 10 6 -29.2008 167.268 13
 3 10 6 14.2459 201.857 17
 3 10 7 3403.29 520.445 13
 3 10 7 3325.62 509.189 17
 3 10 8 6679.75 700.681 13
 3 10 8 6872.38 709.761 17
 3 10 9 3852.87 512.24 13
 3 10 9 3662.58 516.193 17
 3 10 10 1976.21 378.374 13
 3 10 10 1801.15 374.096 17
 3 10 11 2310.08 412.887 17
 3 10 12 3902.01 505.939 17
 3 10 13 909.728 270.39 17
 3 10 14 886.824 246.2 17
 3 10 15 1085.29 243.339 17
 3 10 16 3542.56 397.275 15
 3 10 16 3935.98 405.026 17
 3 11 -12 1361.4 266.034 12
 3 11 -11 267.23 161.736 12
 3 11 -10 823.538 247.268 12
 3 -11 10 1371.09 260.63 10
 3 11 -9 401.773 184.616 12
 3 -11 9 605.251 204.292 10
 3 11 -8 734.41 255.49 12
 3 -11 8 1013.44 262.694 10
 3 11 -7 1212.5 301.559 12
 3 -11 7 1129.43 295.634 10
 3 11 -6 419.717 211.116 12
 3 -11 6 790.287 243.434 10
 3 11 -5 980.047 298.865 12
 3 -11 5 1382.96 337.92 10
 3 11 -4 1288.64 311.569 12
 3 11 -4 2362.6 398.966 17
 3 -11 4 1977.39 380.721 10
 3 11 -3 1690.75 361.866 12
 3 11 -3 1793.34 373.919 13
 3 11 -3 1240.35 307.282 17
 3 -11 3 1962.83 405.343 10
 3 11 -2 282.879 212.813 12
 3 11 -2 -127.629 199.556 13
 3 11 -2 110.264 183.525 17
 3 11 -1 1898.28 391.877 13
 3 11 -1 1580 349.626 17
 3 11 0 2094.95 420.071 13
 3 11 0 1254.72 321.401 17
 3 11 1 1495.82 342.814 13
 3 11 1 1743.21 358.672 17
 3 11 2 74.5914 168.331 13
 3 11 2 -40.551 157.563 17
 3 11 3 1528.92 356.114 13
 3 11 3 1405.36 318.117 17
 3 11 4 2468.3 427.31 13
 3 11 4 2126.89 384.099 17
 3 11 5 980.509 269.681 13
 3 11 5 1362.42 316.577 17
 3 11 6 851.693 264.254 13
 3 11 6 940.511 284.328 17
 3 11 7 731.826 229.101 13
 3 11 7 1439.07 303.613 17
 3 11 8 1017.38 256.073 13
 3 11 8 693.095 232.652 17
 3 11 9 636.063 200.098 17
 3 11 10 1060.99 259.149 17
 3 11 11 301.6 176.955 17
 3 11 12 792.455 217.462 17
 3 12 -7 2315.75 324.148 13
 3 12 -6 2.46041 121.426 13
 3 12 -5 15.7953 123.091 13
 3 12 -4 246.345 132.19 13
 3 12 -3 761.543 224.913 13
 3 12 -2 242.405 150.166 13
 3 12 -2 97.3964 145.156 17
 3 12 -1 1711.11 305.974 13
 3 12 -1 2227.98 319.823 17
 3 12 0 718.561 206.921 13
 3 12 0 902.144 210.635 17
 3 12 1 2124.42 338.79 13
 3 12 1 1446.2 267.554 17
 3 12 2 618.876 196.071 13
 3 12 2 323.721 179.825 17
 3 12 3 559.037 190.5 13
 3 12 3 539.239 183.366 17
 3 12 4 -83.7742 154.246 17
 4 0 0 40147.8 1945.41 18
 4 0 1 2079.66 469.188 14
 4 0 -1 2746.42 535.899 18
 4 0 1 2652.23 526.003 18
 4 0 2 4954.22 667.984 14
 4 0 -2 6306.42 777.819 18
 4 0 2 5761.08 741.158 18
 4 0 3 3726.15 585.363 14
 4 0 -3 4579.17 659.397 18
 4 0 3 4825.09 696.613 18
 4 0 4 12734.1 1062.05 14
 4 0 4 13879.9 1140.67 18
 4 0 -4 13513.2 1161.38 18
 4 0 5 32716 1759.33 18
 4 0 5 32240.4 1709.95 14
 4 0 -5 31622.9 1766.41 18
 4 0 6 834.942 324.314 14
 4 0 -6 694.68 338.338 18
 4 0 6 1115.1 380.24 18
 4 0 7 160.757 226.743 14
 4 0 -7 -243.638 303.966 18
 4 0 7 228.842 265.589 18
 4 0 7 227.196 294.079 11
 4 0 8 11696.1 1060.77 14
 4 0 8 12381.1 1095.65 18
 4 0 -8 12975 1184.51 18
 4 0 8 12861 1074.26 11
 4 0 9 15989.7 1247.65 14
 4 0 -9 14526.9 1258.36 18
 4 0 9 15696.3 1231.19 18
 4 0 9 15476.3 1158.31 11
 4 0 10 11207.3 1053.33 14
 4 0 -10 8369.5 980.606 18
 4 0 10 11344.4 1035.96 18
 4 0 10 9111.97 922.971 11
 4 0 11 17363.4 1320.48 14
 4 0 -11 15656.8 1306.59 18
 4 0 11 16176.3 1247.05 18
 4 0 11 17083.3 1253.78 11
 4 0 12 11081 1070.92 14
 4 0 -12 10747 1109.44 18
 4 0 12 10607.6 1017.83 18
 4 0 12 9669.83 957.113 11
 4 0 13 2719.78 563.515 14
 4 0 13 2395.72 514.593 18
 4 0 13 1624.71 415.491 11
 4 0 14 1649.09 475.441 14
 4 0 14 2174.38 491.891 18
 4 0 14 2429.84 522.294 11
 4 0 15 -173.937 282.928 14
 4 0 15 -144.812 208.01 18
 4 0 15 293.186 302.065 11
 4 0 16 16197.4 1182 15
 4 0 16 16398.4 1253.77 14
 4 0 16 17560.5 1275.85 11
 4 0 17 5002.35 663.557 15
 4 0 17 5964.37 760.468 14
 4 0 17 4911.96 683.66 11
 4 0 18 -245.292 283.584 15
 4 0 18 345.155 304.688 14
 4 0 18 41.1576 235.823 11
 4 0 19 112.93 189.765 15
 4 0 19 296.51 263.996 14
 4 0 19 393.259 320.528 11
 4 0 20 7728.21 766.464 15
 4 0 20 10509.2 938.266 11
 4 0 21 2804.61 451.388 15
 4 0 21 3336.99 529.851 11
 4 0 22 201.445 185.828 15
 4 0 22 323.702 244.408 11
 4 0 23 50.4852 190.175 15
 4 0 23 260.867 230.625 11
 4 0 24 2192.84 346.615 15
 4 -1 24 3308.02 412.484 15
 4 -1 23 2400.27 389.836 15
 4 -1 22 1674.99 343.061 15
 4 -1 22 2063.08 425.706 11
 4 -1 21 3322.53 524.879 11
 4 -1 21 5058.62 604.409 15
 4 -1 20 1541.89 370.254 15
 4 -1 20 2427.78 491.904 11
 4 -1 19 8692.12 833.846 15
 4 -1 19 9349.38 898.246 11
 4 -1 19 10742.6 924.236 18
 4 -1 18 636.059 276.456 15
 4 -1 18 1217.79 366.68 18
 4 -1 18 862.94 362.77 11
 4 -1 17 5451.98 689.292 15
 4 -1 17 6521.43 801.997 14
 4 -1 17 6468.2 760.73 18
 4 -1 17 5628.18 732.771 11
 4 -1 16 3899.53 600.126 15
 4 -1 16 3100.85 575.994 14
 4 -1 16 4509.94 659.573 18
 4 -1 16 4166.39 647.232 11
 4 -1 15 5615.89 690.681 15
 4 -1 15 6414.94 812.233 14
 4 -1 15 6516.05 793.19 18
 4 -1 15 6374.74 795.709 11
 4 -1 14 2508.55 560.442 14
 4 -1 14 3475.27 612.979 18
 4 -1 14 2624.66 507.291 11
 4 -1 13 9493.43 995.077 14
 4 -1 13 10645.1 1033.72 18
 4 -1 13 10537.5 1002.51 11
 4 -1 12 6536.78 818.907 14
 4 -1 12 7146.74 842.775 18
 4 -1 12 6874.71 803.051 11
 4 -1 11 1351.83 417.815 14
 4 1 -11 1571.59 552.271 18
 4 -1 11 2458.64 531.062 18
 4 -1 11 2527.25 529.888 11
 4 -1 10 7636.23 890.375 14
 4 1 -10 7888.55 971.985 18
 4 -1 10 8341.85 911.709 18
 4 -1 10 8543.08 892.482 11
 4 -1 9 3517.75 625.947 14
 4 1 -9 3367.22 657.89 18
 4 -1 9 2577.28 537.758 18
 4 -1 9 3005.97 530.845 11
 4 -1 8 6594.34 828.889 14
 4 1 -8 5605.25 793.2 18
 4 -1 8 5591.27 754.463 18
 4 -1 7 16254.5 1248.67 14
 4 1 -7 16524.9 1294.29 18
 4 -1 7 15263.6 1222.17 18
 4 -1 6 23186.2 1470.94 14
 4 -1 6 20389.7 1412.28 18
 4 1 -6 22192.7 1494.27 18
 4 -1 5 15810.9 1197.9 14
 4 1 -5 16326.9 1291.09 18
 4 -1 5 15754.4 1236.47 18
 4 -1 4 10142.7 966.153 14
 4 -1 4 9762.99 983.715 18
 4 1 -4 9045.74 953.161 18
 4 -1 3 8474.18 874.587 14
 4 -1 3 6309.78 800.24 18
 4 1 -3 5795.65 749.863 18
 4 -1 2 2643.85 526.446 14
 4 1 -2 1746.67 439.546 18
 4 -1 2 1950.36 440.071 18
 4 1 -1 19234.5 1351.78 18
 4 -1 1 17403.2 1292.81 18
 4 1 0 8585.7 873.701 14
 4 1 0 8839.1 915.576 18
 4 -1 0 8890.76 935.436 18
 4 1 1 19182.9 1295.28 14
 4 1 1 19762.9 1355.83 18
 4 -1 -1 19610.3 1380.73 18
 4 1 2 1327.51 353.431 14
 4 -1 -2 1684.96 422.684 18
 4 1 2 1782.09 440.664 18
 4 1 3 6190.56 768.116 14
 4 -1 -3 6414.25 822.969 18
 4 1 3 5926.29 757.434 18
 4 1 4 10056 960.732 14
 4 -1 -4 10008.9 999.277 18
 4 1 4 10798.9 1016.37 18
 4 1 5 16452.4 1238.86 14
 4 -1 -5 15123.2 1219.76 18
 4 1 5 15703.3 1201.9 18
 4 1 6 24203.4 1504.29 14
 4 -1 -6 20838.2 1450.82 18
 4 1 6 21904.5 1420.67 18
 4 1 7 15797.6 1229.49 14
 4 -1 -7 12318.2 1129.15 18
 4 1 7 16144.5 1238.34 18
 4 1 8 6812.95 816.629 14
 4 -1 -8 6842.75 875.363 18
 4 1 8 7174.38 825.035 18
 4 1 9 3018.04 564.021 14
 4 -1 -9 2315.86 550.008 18
 4 1 9 3403.4 567.382 18
 4 1 10 7487 867.565 14
 4 -1 -10 7362.34 914.75 18
 4 1 10 9471.68 946.536 18
 4 1 10 8848.28 914.049 11
 4 1 11 1915.67 454.097 14
 4 -1 -11 2626.59 595.123 18
 4 1 11 2151.08 440.072 11
 4 1 12 4939.03 720.441 14
 4 -1 -12 5934.69 832.954 18
 4 1 12 4747.65 677.688 11
 4 1 13 13046.1 1142.1 14
 4 1 13 13227.8 1120.11 11
 4 1 14 3859.78 643.411 14
 4 1 14 3903.49 633.788 11
 4 1 15 6053.33 773.675 14
 4 1 15 5847.3 773.162 11
 4 1 16 4374.41 634.595 15
 4 1 16 3806.83 633.008 14
 4 1 16 4407.13 684.559 11
 4 1 17 5962.52 713.019 15
 4 1 17 6263.38 763.373 14
 4 1 17 6285.54 780.893 11
 4 1 18 592.742 311.791 15
 4 1 18 460.403 274.907 14
 4 1 18 808.031 358.112 11
 4 1 19 8171.86 802.121 15
 4 1 19 7599.69 793.008 14
 4 1 19 8120.26 847.309 11
 4 1 20 1794.27 393.064 15
 4 1 20 2032.32 423.753 14
 4 1 20 2250.88 487.947 11
 4 1 21 3163.29 479.76 15
 4 1 21 2841.49 501.437 11
 4 1 22 1298.85 318.858 15
 4 1 22 1639.84 362.627 11
 4 1 23 2175.16 362.577 15
 4 1 23 2425.94 417.427 11
 4 1 24 3537.3 434.087 15
 4 1 24 4417.76 483.94 11
 4 -2 23 881.392 251.138 15
 4 -2 22 960.096 279.22 15
 4 -2 22 309.281 167.475 18
 4 -2 21 2780.87 467.786 15
 4 -2 21 2043.79 378.493 18
 4 -2 20 6624.05 703.488 18
 4 -2 20 7460.75 771.51 11
 4 -2 20 7616.53 748.165 15
 4 -2 19 377.586 267.304 15
 4 -2 19 467.534 275.774 18
 4 -2 19 581.537 340.186 11
 4 -2 18 1684.18 426.114 15
 4 -2 18 1343.68 371.438 18
 4 -2 18 1682.88 444.006 11
 4 -2 17 8519.31 885.211 18
 4 -2 17 9294.53 911.933 11
 4 -2 17 9169.19 879.429 15
 4 -2 16 8963.79 869.727 15
 4 -2 16 10911.2 1012.79 18
 4 -2 16 11331.6 1001.69 11
 4 -2 15 4543.46 635.305 15
 4 -2 15 4895.69 743.682 14
 4 -2 15 4119.61 651.126 18
 4 -2 15 5451.18 724.155 11
 4 -2 14 784.835 354.829 14
 4 -2 14 756.946 311.609 18
 4 -2 14 250.433 225.37 11
 4 -2 13 2708.99 580.41 14
 4 -2 13 3547.53 631.47 18
 4 -2 13 3025.25 569.458 11
 4 -2 12 30579.5 1744.21 14
 4 -2 12 28919.3 1707.77 18
 4 -2 12 30234.6 1644.35 11
 4 -2 11 14195.9 1200.54 14
 4 -2 11 12704.9 1144.22 18
 4 -2 11 14622.7 1129.51 11
 4 -2 10 27479.5 1654.96 14
 4 -2 10 26792.3 1639.01 18
 4 2 -10 29071 1754.47 18
 4 -2 10 29888.4 1608.13 11
 4 -2 9 18731.1 1358.32 14
 4 2 -9 16368 1326.8 18
 4 -2 9 16863.5 1316.07 18
 4 -2 8 94015.7 2977.74 14
 4 -2 8 93464.2 3061.7 18
 4 2 -8 93328.7 3086.01 18
 4 -2 7 15515.2 1222.6 14
 4 2 -7 16584.4 1312.97 18
 4 -2 7 16872.4 1307.66 18
 4 -2 6 15296.9 1194.9 14
 4 -2 6 15980.3 1264.62 18
 4 2 -6 14412.4 1230.8 18
 4 -2 5 4573.95 687.378 14
 4 2 -5 4249.81 716.83 18
 4 -2 5 4247.33 663.732 18
 4 -2 4 41019 1917.94 14
 4 2 -4 40129.9 1985.69 18
 4 -2 4 38311 1951.87 18
 4 -2 3 1058.35 359.558 14
 4 2 -3 828.094 297.157 18
 4 -2 3 1304.4 356.506 18
 4 2 -2 724.333 291.771 18
 4 -2 2 1115.38 371.362 18
 4 2 -1 2125.9 446.234 18
 4 -2 1 2774.68 553.127 18
 4 2 0 48724.4 2128.13 18
 4 -2 0 47129.1 2142.25 18
 4 2 1 3551.36 612.775 18
 4 -2 -1 2603.47 548.946 18
 4 2 2 1380.71 382.936 18
 4 -2 -2 974.791 365.04 18
 4 2 3 885.211 321.65 13
 4 2 3 871.477 344.51 18
 4 -2 -3 1056.06 407.589 18
 4 2 4 37912.9 1841.17 13
 4 -2 -4 35919 1883.6 18
 4 2 4 40089 1892.43 18
 4 2 5 3501.49 580.529 14
 4 2 5 3612.73 598.726 13
 4 -2 -5 3446.35 625.709 18
 4 2 5 4003.03 636.528 18
 4 2 6 13761.2 1153.94 14
 4 2 6 14158.7 1155.85 13
 4 -2 -6 13138.6 1161.68 18
 4 2 7 16085.9 1245.69 14
 4 2 7 15579.2 1225.18 13
 4 -2 -7 15877.9 1273.68 18
 4 2 8 98388.2 3075.76 14
 4 -2 -8 95138.7 3076.71 18
 4 2 9 14560 1210.47 14
 4 -2 -9 15294 1266.25 18
 4 2 10 27272.9 1651.27 14
 4 -2 -10 28822.3 1712.49 18
 4 2 11 13761.8 1177.76 14
 4 -2 -11 16285.3 1302.47 18
 4 2 12 27771.9 1660.21 14
 4 -2 -12 26962.4 1676.39 18
 4 2 12 29398.6 1677.25 11
 4 2 13 3563.26 630.125 14
 4 2 13 2692.85 534.816 11
 4 2 14 291.043 255.744 14
 4 2 14 183.837 225.166 11
 4 2 15 4425.93 680.392 14
 4 2 15 3922.49 632.876 11
 4 2 16 9997.26 902.434 15
 4 2 16 9980.95 979.697 14
 4 2 16 9204.97 925.175 11
 4 2 17 9013.11 859.613 15
 4 2 17 9456.63 923.541 14
 4 2 17 8931.76 910.603 11
 4 2 18 1403.22 362.599 15
 4 2 18 911.721 359.907 14
 4 2 18 1577.12 431.391 11
 4 2 19 346.833 219.174 15
 4 2 19 238.669 225.026 14
 4 2 19 6.94981 236.304 11
 4 2 20 6698.02 694.933 15
 4 2 20 7617.75 727.847 14
 4 2 20 6453 724.741 11
 4 2 21 2237.58 422.043 15
 4 2 21 2644.48 474.4 11
 4 2 22 677.013 231.082 15
 4 2 22 712.902 275.922 11
 4 2 23 701.259 234.035 15
 4 2 23 635.898 240.323 11
 4 2 24 5800.84 511.967 15
 4 2 24 6406.14 554.203 11
 4 -3 23 5889.74 514.484 18
 4 -3 22 2000.16 380.019 18
 4 -3 21 606.546 224.571 18
 4 -3 20 3756.51 531.089 18
 4 -3 20 6189.67 664.865 15
 4 -3 19 2640.92 460.286 15
 4 -3 19 2798.2 495.533 18
 4 -3 18 2702.54 479.007 15
 4 -3 18 2577.42 505.024 11
 4 -3 18 2964.49 537.738 18
 4 -3 17 13114.1 1098.29 18
 4 -3 17 12720.7 1024.66 11
 4 -3 17 11068.7 954.536 15
 4 -3 16 247.443 237.604 15
 4 -3 16 -129.769 182.497 18
 4 -3 16 -97.6611 279.417 11
 4 -3 15 1650.75 384.335 15
 4 -3 15 2359.21 510.489 18
 4 -3 15 2693.2 526.865 11
 4 -3 14 3802.84 637.427 18
 4 -3 14 4382.5 651.441 11
 4 -3 13 40.0125 184.371 18
 4 -3 13 -186.843 252.598 11
 4 -3 12 -59.5529 211.984 18
 4 -3 12 300.16 289.588 11
 4 -3 11 8692.27 965.648 14
 4 -3 11 7383.99 890.235 18
 4 -3 10 2052.08 523.323 14
 4 -3 10 2372.66 527.561 18
 4 -3 9 2928.44 586.277 14
 4 -3 9 2212.64 501.921 18
 4 -3 8 24681 1557.29 14
 4 3 -8 24613.8 1599.73 18
 4 -3 8 23559.5 1556.4 18
 4 -3 7 2692.75 529.784 14
 4 3 -7 3023.77 621.555 18
 4 -3 7 1928.02 481.762 18
 4 -3 6 10655.9 1010.36 14
 4 3 -6 9752.15 1016.3 18
 4 -3 6 9460.51 990.886 18
 4 -3 5 -34.1432 244.178 14
 4 3 -5 95.8257 313.004 18
 4 -3 5 93.2809 254.119 18
 4 -3 4 13359 1109.29 14
 4 3 -4 13082.1 1147.32 18
 4 -3 4 11082.2 1058.73 18
 4 -3 3 18773.3 1292.85 14
 4 3 -3 17744.9 1310.56 18
 4 -3 3 16732.1 1302.16 18
 4 3 -2 7260.43 849.792 18
 4 -3 2 6351.49 813.22 18
 4 3 -1 4906.53 702.778 18
 4 -3 1 4020.96 651.6 18
 4 3 0 1801 402.775 13
 4 3 0 1508.06 390.102 18
 4 -3 0 893.968 386.152 18
 4 3 1 4314.24 637.776 13
 4 3 1 3673.19 574.746 18
 4 -3 -1 4571.38 681.35 18
 4 3 2 8258.35 886.846 13
 4 -3 -2 7675.18 882.999 18
 4 -3 -3 21954.4 1472.05 18
 4 3 3 20095 1367.38 13
 4 3 4 14673.2 1177.66 13
 4 -3 -4 14494.3 1199.88 18
 4 3 5 352.837 236.438 13
 4 -3 -5 242.222 302.02 18
 4 3 6 9552.78 960.702 13
 4 -3 -6 8977.72 952.134 18
 4 3 7 3148.74 588.53 13
 4 -3 -7 3153.98 587.97 18
 4 3 8 27717.9 1652.52 14
 4 3 8 29445.8 1694.74 13
 4 -3 -8 27786.2 1666.37 18
 4 3 9 3848.56 654.271 14
 4 3 9 3643.47 620.677 13
 4 -3 -9 3677.83 613.592 18
 4 3 10 1130.9 381.849 14
 4 -3 -10 1410.82 434.983 18
 4 3 11 7466.34 869.08 14
 4 -3 -11 8541.66 940.769 18
 4 3 12 260.501 264.384 14
 4 -3 -12 764.056 395.984 18
 4 3 13 -309.554 308.517 14
 4 3 13 -398.642 299.801 11
 4 3 14 4274.87 651.014 14
 4 3 14 4858.58 708.206 11
 4 3 15 2751.03 540.039 14
 4 3 15 2159 506.155 11
 4 3 16 294.674 250.93 15
 4 3 16 130.203 254.156 14
 4 3 16 -29.8411 295.088 11
 4 3 17 12936.9 1003.61 15
 4 3 17 11280.2 979.862 14
 4 3 17 10088.6 956.468 11
 4 3 18 3166.97 508.147 15
 4 3 18 3322.02 525.803 14
 4 3 18 3102.08 541.204 11
 4 3 19 3359.05 523.748 15
 4 3 19 3362.74 514.317 14
 4 3 19 3369.91 556.287 11
 4 3 20 5741.02 626.556 15
 4 3 20 5798.23 662.248 11
 4 3 21 389.173 216.318 15
 4 3 21 608.912 280.186 11
 4 3 22 1776.5 333.041 15
 4 3 22 1658.98 341.295 11
 4 3 23 5677.01 514.244 15
 4 3 23 5205.04 510.108 11
 4 -4 22 306.361 187.621 18
 4 -4 21 3086.49 463.447 18
 4 -4 20 17266.8 1086.5 18
 4 -4 19 7188.82 755.154 18
 4 -4 18 1618.17 404.792 18
 4 -4 17 5083.89 709.995 18
 4 -4 16 6898.06 825.467 18
 4 -4 15 302.145 263.76 18
 4 -4 14 1724.91 460.886 18
 4 -4 13 2070.83 483.295 18
 4 -4 12 4461.14 698.539 18
 4 -4 11 12884.3 1154.12 18
 4 -4 10 12869.9 1169.07 18
 4 -4 9 214.36 250.303 18
 4 -4 8 6050.98 799.735 18
 4 -4 7 3671.81 646.889 18
 4 -4 6 2160.17 501.401 18
 4 4 -5 2923.28 613.063 18
 4 -4 5 1539.48 471.589 18
 4 4 -4 32169.2 1759.79 18
 4 -4 4 29361.4 1728.1 18
 4 4 -3 8105.28 888.193 18
 4 -4 3 6998.01 852.646 18
 4 4 -2 7775.1 860.266 13
 4 -4 2 7888.52 908.19 18
 4 4 -1 3003.23 549.107 13
 4 -4 1 4517.54 710.71 18
 4 4 0 23485.7 1482.91 13
 4 -4 0 24272.7 1558.25 18
 4 4 1 4895.02 710.344 13
 4 -4 -1 4812.14 713.538 18
 4 4 2 7278.48 843.975 13
 4 -4 -2 7137.26 853.115 18
 4 4 3 7119.72 848.22 13
 4 -4 -3 7687.46 885.099 18
 4 4 4 32230.7 1780.79 13
 4 -4 -4 32266.9 1773.06 18
 4 4 5 1319.07 412.934 13
 4 -4 -5 541.631 288.322 18
 4 4 6 1190.37 384.297 13
 4 -4 -6 1346.13 409.233 18
 4 4 7 4605.96 692.238 13
 4 -4 -7 3933.17 640.487 18
 4 4 8 7104.66 855.847 13
 4 -4 -8 7024.62 843.321 18
 4 4 9 249.367 272.408 14
 4 4 9 147.037 241.661 13
 4 4 10 13644.4 1169.35 14
 4 4 10 15415.3 1247.45 13
 4 4 11 12932.4 1132.16 14
 4 4 12 5729.48 768.006 14
 4 4 13 1598.02 425.683 14
 4 4 14 2251.75 489.297 14
 4 4 14 1594.42 429.84 11
 4 4 15 -10.5052 203.294 14
 4 4 15 502.732 294.363 11
 4 4 16 8123.3 794.508 15
 4 4 16 9898.37 909.335 14
 4 4 16 10401.4 951.322 11
 4 4 17 5520.53 652.452 15
 4 4 17 5132.72 643.546 14
 4 4 17 5365.24 685.326 11
 4 4 18 1184.23 344.755 15
 4 4 18 918.764 313.753 14
 4 4 18 1142.47 369.011 11
 4 4 19 6872.58 684.091 15
 4 4 19 6225.04 695.154 11
 4 4 20 16318 980.102 15
 4 4 20 15891.6 1013.63 11
 4 4 21 2227.46 372.376 15
 4 4 21 2437.36 402.345 11
 4 4 22 553.538 209.729 15
 4 4 22 96.2568 145.339 11
 4 -5 22 155.898 157.529 18
 4 -5 21 1372.56 294.429 18
 4 -5 20 1288.74 287.85 18
 4 -5 19 896.525 296.685 18
 4 -5 18 299.827 270.09 18
 4 -5 17 322.285 213.689 18
 4 -5 16 716.974 345.001 18
 4 -5 15 2555.16 527.221 18
 4 -5 14 2537.5 539.713 18
 4 -5 13 4231.4 670.542 18
 4 -5 12 262.135 242.986 18
 4 -5 11 15087.4 1239.9 18
 4 -5 10 15950.5 1287.15 18
 4 -5 9 15124.5 1247.18 18
 4 -5 8 4395.08 700.232 18
 4 -5 7 9966.44 1024.37 18
 4 -5 6 4264.27 687.376 18
 4 5 -5 10813.3 1017.01 13
 4 -5 5 10522.3 1046.46 18
 4 5 -4 367.856 250.628 13
 4 -5 4 227.496 248.301 18
 4 -5 3 3925.48 663.12 18
 4 5 -3 2656.19 524.209 13
 4 5 -2 6608.76 812.819 13
 4 -5 2 7108.01 854.749 18
 4 5 -1 3326.1 591.297 13
 4 -5 1 2737.82 561.412 18
 4 5 0 2235.29 501.416 13
 4 -5 0 2635.49 531.173 18
 4 5 1 3564.86 634.155 13
 4 -5 -1 3494 606.962 18
 4 5 2 5870.77 778.892 13
 4 -5 -2 6943 825.32 18
 4 5 3 3377.62 593.847 13
 4 -5 -3 3572.2 603.45 18
 4 5 4 366.272 263.349 13
 4 -5 -4 752.957 315.056 18
 4 5 5 11822.3 1101.06 13
 4 5 6 5108.61 725.114 13
 4 5 7 12079.2 1116.29 13
 4 5 8 5916.02 787.907 13
 4 5 9 17394.3 1321.88 13
 4 5 10 17101.2 1296.17 14
 4 5 10 14848.9 1211.93 13
 4 5 11 17233.1 1282.01 14
 4 5 12 -81.8027 214.937 14
 4 5 13 4622.71 644.633 14
 4 5 14 4264.88 630.631 14
 4 5 14 2505.61 479.329 11
 4 5 15 2430.39 472.591 14
 4 5 15 2667.66 489.32 11
 4 5 16 452.892 152.69 15
 4 5 16 398.887 256.265 14
 4 5 16 527.733 312.311 11
 4 5 17 -286.03 183.562 15
 4 5 17 471.583 225.312 14
 4 5 17 298 233.132 11
 4 5 18 135.224 212.074 15
 4 5 18 200.316 203.964 11
 4 5 19 524.218 229.466 15
 4 5 19 818.098 270.296 11
 4 5 20 1543.58 300.383 15
 4 5 20 1356.55 318.845 11
 4 5 21 1617.2 277.997 15
 4 5 21 1258.6 269.039 11
 4 -6 21 4743.1 468.403 18
 4 -6 20 1899.12 335.074 18
 4 -6 19 4463.01 538.123 18
 4 -6 18 1782.87 378.565 18
 4 -6 17 4897.66 628.264 18
 4 -6 16 9041.83 848.386 18
 4 -6 15 6950.71 777.228 18
 4 -6 14 9250.03 924.616 18
 4 -6 13 3993.27 632.102 18
 4 -6 12 3229.49 583.961 18
 4 -6 11 776.015 320.469 18
 4 -6 10 3187.14 578.283 18
 4 -6 9 621.495 290.452 18
 4 -6 8 7331.52 866.269 18
 4 -6 7 741.301 345.771 18
 4 -6 6 5999.69 792.948 18
 4 6 -5 7744.17 853.059 13
 4 -6 5 9907.22 1004.96 18
 4 6 -4 3357.08 593.474 13
 4 -6 4 2685.27 540.489 18
 4 6 -3 3752.03 637.532 13
 4 -6 3 4868.71 719.574 18
 4 6 -2 4003.12 663.073 13
 4 -6 2 5675.24 763.277 18
 4 6 -1 19160.3 1378.58 13
 4 -6 1 17622.4 1307.3 18
 4 6 0 2070.37 476.694 13
 4 -6 0 1524.16 435.149 18
 4 6 1 19518.3 1391.49 13
 4 6 2 5547.21 761.054 13
 4 6 3 4804.96 715.652 13
 4 6 4 3402.55 594.006 13
 4 6 5 7992.72 895.054 13
 4 6 6 6001 798.295 13
 4 6 7 2267.58 504.577 13
 4 6 8 7521.61 872.936 13
 4 6 9 1200.94 407.212 13
 4 6 10 3561.12 622.046 13
 4 6 11 1459.33 399.776 14
 4 6 12 3060.39 538.398 14
 4 6 13 4158.76 613.372 14
 4 6 14 10317.4 902.043 14
 4 6 14 10808.2 930.065 11
 4 6 15 6587.75 697.536 14
 4 6 15 6484.78 712.401 11
 4 6 16 10860.8 841.479 14
 4 6 16 10732.4 874.358 11
 4 6 17 4611.45 518.912 15
 4 6 17 4216.22 537.964 11
 4 6 18 1638.7 316.08 15
 4 6 18 1731.83 330.18 11
 4 6 19 3250.81 396.106 15
 4 6 19 2342.75 361.124 11
 4 6 20 1866.18 312.367 11
 4 -7 19 3454.57 406.269 18
 4 -7 18 2614.96 392.246 18
 4 -7 17 1646.93 354.455 18
 4 -7 16 1440.39 349.011 18
 4 -7 15 1069.29 317.77 18
 4 -7 14 536.047 278.744 18
 4 -7 13 1231.93 364.933 18
 4 -7 12 875.859 329.799 18
 4 -7 11 320.622 230.906 18
 4 -7 10 4616.89 644.365 18
 4 -7 9 172.833 243.128 18
 4 -7 8 863.3 338.604 18
 4 -7 7 10308.1 973.747 18
 4 7 -6 1064.03 328.293 13
 4 -7 6 497.771 272.042 18
 4 7 -5 538.868 282.764 13
 4 -7 5 883.465 350.539 18
 4 7 -4 2642.21 536.631 13
 4 -7 4 1953.45 454.842 18
 4 7 -3 5836.82 758.741 13
 4 7 -2 -94.8737 210.563 13
 4 7 -1 7697.93 867.575 13
 4 7 0 324.141 235.551 13
 4 7 1 7749.43 879.834 13
 4 7 2 369.518 274.415 13
 4 7 3 6350.67 812.014 13
 4 7 4 1460.49 430.032 13
 4 7 5 1162.25 423.486 13
 4 7 6 598.502 279.887 13
 4 7 7 10415.6 990.149 13
 4 7 8 910.054 372.472 13
 4 7 9 155.501 230.613 13
 4 7 10 4733.49 661.637 13
 4 7 11 304.326 278.956 14
 4 7 12 1433.9 362.594 14
 4 7 13 1110.78 335.723 14
 4 7 14 215.871 194.354 14
 4 7 14 788.974 311.664 11
 4 7 15 281.373 176.905 14
 4 7 15 263.943 227.234 11
 4 7 16 743.243 253.647 11
 4 7 17 654.912 217.426 11
 4 7 18 1310.67 264.464 11
 4 -8 16 743.033 221.302 18
 4 -8 15 4620.24 512.179 18
 4 -8 14 2000.74 361.387 18
 4 -8 13 2083.67 380.886 18
 4 8 -12 1039.7 281.311 13
 4 -8 12 1292.47 329.295 18
 4 8 -11 2272.84 391.819 13
 4 -8 11 2740.21 447.564 18
 4 8 -10 2024.06 394.722 13
 4 -8 10 2475.4 451.556 18
 4 8 -9 4280.45 580.063 13
 4 -8 9 5435.23 638.906 18
 4 8 -8 2039.85 428.81 13
 4 -8 8 2096.57 406.244 18
 4 8 -7 9188.39 864.562 13
 4 8 -6 5585.37 697.923 13
 4 8 -5 2384.96 485.748 13
 4 8 -4 1041.67 348.714 13
 4 8 -3 13632.8 1107.34 13
 4 8 -2 1988.98 453.295 13
 4 8 -1 6741.06 789.19 13
 4 8 0 435.413 314.795 13
 4 8 1 5822.2 743.658 13
 4 8 2 2302.88 481.076 13
 4 8 3 12482.1 1076.09 13
 4 8 4 1307.99 407.356 13
 4 8 5 2682.99 533.742 13
 4 8 6 6373.29 768.089 13
 4 8 7 8810.3 864.821 13
 4 8 8 2187.28 453.453 13
 4 8 9 4824.64 631.99 13
 4 8 10 2295.25 447.549 13
 4 8 11 2686.65 453.58 14
 4 8 12 1498.23 348.19 14
 4 8 13 2603.8 410.596 14
 4 8 13 3028.86 448.956 11
 4 8 14 1904.58 336.847 14
 4 8 14 2288.51 362.061 11
 4 8 15 4099.26 457.951 11
 4 8 16 88.057 135.915 11
 4 9 -12 1874.39 298.605 13
 4 9 -11 1812.63 331.594 13
 4 9 -10 2590.32 399.125 13
 4 9 -9 1049.2 281.296 13
 4 9 -8 1352.9 307.861 13
 4 9 -7 1447.51 336.383 13
 4 9 -6 4768.25 597.901 13
 4 9 -5 919.069 318.686 13
 4 9 -4 1668.9 379.92 13
 4 9 -3 308.068 248.117 13
 4 9 -2 1571.91 390.672 13
 4 9 -1 1117.26 315.622 13
 4 9 0 3050.69 507.92 13
 4 9 1 1406.15 372.02 13
 4 9 2 3067.75 520.215 13
 4 9 3 17.3481 192.942 13
 4 9 4 1449.64 381.856 13
 4 9 5 923.421 304.299 13
 4 9 6 4887.41 600.717 13
 4 9 7 1618.45 358.546 13
 4 9 8 1141.51 316.808 13
 4 9 9 946.719 283.289 13
 4 9 10 2554.95 412.973 14
 4 9 11 1212.56 282.682 14
 4 9 12 1296.5 262.106 14
 4 9 12 1259.72 258.081 11
 4 9 13 -38.496 174.133 11
 4 10 -9 240.81 121.836 13
 4 10 -8 39.0013 136.983 13
 4 10 -7 1097.34 254.965 13
 4 10 -6 125.993 158.182 13
 4 10 -5 1220.91 295.652 13
 4 10 -4 45.9879 159.427 13
 4 10 -3 2151.96 386.278 13
 4 10 -2 2337.82 400.996 13
 4 10 -1 1559.42 345.767 13
 4 10 0 115.546 195.348 13
 4 10 1 1164.59 306.652 13
 4 10 2 2170.02 388.371 13
 4 10 3 1550.48 332 13
 4 10 4 102.205 157.288 13
 4 10 5 1898.1 346.499 13
 4 10 6 435.134 193.464 13
 4 10 7 520.923 195.908 13
 4 10 8 75.8677 131.068 14
 5 0 0 -307.308 349.256 18
 5 0 -1 173.214 281.389 18
 5 0 1 221.432 272.932 18
 5 0 2 924.232 340.632 14
 5 0 -2 1152.7 398.199 18
 5 0 2 743.81 295.621 18
 5 0 3 -645.613 314.765 14
 5 0 -3 -123.07 315.464 18
 5 0 3 -94.6949 310.527 18
 5 0 4 4943.02 703.822 14
 5 0 -4 3941.01 663.953 18
 5 0 4 5169.5 751.345 18
 5 0 5 6379.34 784.196 14
 5 0 -5 6494.93 853.816 18
 5 0 5 6737.2 828.685 18
 5 0 6 11857 1063.23 14
 5 0 -6 11212.9 1101.16 18
 5 0 6 13450.2 1142.12 18
 5 0 7 2158.27 509.732 14
 5 0 -7 2079.12 520.715 18
 5 0 7 2096.55 485.381 18
 5 0 8 26.9426 214.799 14
 5 0 -8 259.102 344.229 18
 5 0 8 -118.842 227.851 18
 5 0 9 58.2367 235.248 14
 5 0 9 -94.9203 249.165 18
 5 0 10 93.1665 258.423 14
 5 0 10 894.593 348.972 18
 5 0 11 -57.85 254.41 14
 5 0 11 191.481 231.942 18
 5 0 11 588.417 287.574 11
 5 0 12 6566.61 777.311 14
 5 0 12 6700.77 726.349 18
 5 0 12 6019.4 690.713 11
 5 0 13 353.2 292.226 14
 5 0 13 151.957 199.884 18
 5 0 13 -25.7804 215.882 11
 5 0 14 8258.37 831.906 14
 5 0 14 7707.37 738.83 11
 5 0 15 4192.54 595.736 14
 5 0 15 4628.49 559.538 11
 5 0 16 20.6169 196.771 11
 5 0 17 161.904 185.777 11
 5 0 18 787.347 254.279 11
 5 0 19 155.939 181.568 11
 5 -1 17 3869.32 469.839 11
 5 -1 16 2790.38 420.748 18
 5 -1 16 2093.29 362.746 11
 5 -1 15 8179.64 733.342 18
 5 -1 15 8251.94 708.226 11
 5 -1 14 440.678 245.008 18
 5 -1 14 542.595 291.271 11
 5 -1 13 5583.24 706.939 14
 5 -1 13 5762.26 669.849 18
 5 -1 13 6275.08 646.403 11
 5 -1 12 3769.62 623.273 14
 5 -1 12 3116.84 542.525 18
 5 -1 11 5747.12 740.5 14
 5 -1 11 5031.37 692.849 18
 5 -1 10 830.972 365.343 14
 5 -1 10 623.382 322.839 18
 5 -1 9 2198.81 487.277 14
 5 -1 9 2859.21 531.295 18
 5 -1 8 1304.61 424.123 14
 5 1 -8 1520.32 477.642 18
 5 -1 8 978.433 360.353 18
 5 -1 7 4970.71 706.745 14
 5 1 -7 3501.36 674.029 18
 5 -1 7 3201.37 575.956 18
 5 -1 6 1564.38 445.553 14
 5 1 -6 2614.37 581.338 18
 5 -1 6 2417.89 532.474 18
 5 -1 5 14227.5 1141.8 14
 5 1 -5 15090.9 1253.57 18
 5 -1 5 14472.6 1198.16 18
 5 -1 4 960.714 335.571 14
 5 1 -4 1499.63 460.216 18
 5 -1 4 2090.6 512.094 18
 5 -1 3 19500.7 1306.31 14
 5 1 -3 17441.3 1343.25 18
 5 -1 3 17544.8 1349.8 18
 5 1 -2 7934.04 909.604 18
 5 -1 2 9167.43 981.921 18
 5 1 -1 15830.2 1276.39 18
 5 -1 1 15192 1248.62 18
 5 1 0 14872.9 1233.34 18
 5 -1 0 13603.4 1204.54 18
 5 1 1 15396.3 1167.04 14
 5 1 1 14121.8 1194.06 18
 5 -1 -1 15566.1 1275.35 18
 5 1 2 9703.47 943.395 14
 5 -1 -2 8428.46 962.342 18
 5 1 2 8431.7 927.819 18
 5 1 3 15151.4 1181.56 14
 5 -1 -3 14589.9 1225.32 18
 5 1 3 16566.2 1286.88 18
 5 1 4 1795.7 428.119 14
 5 -1 -4 1548.26 465.224 18
 5 1 4 1550.34 423.035 18
 5 1 5 16574.3 1242.63 14
 5 -1 -5 15537.8 1274 18
 5 1 5 15322.5 1203.87 18
 5 1 6 2047.2 467.014 14
 5 -1 -6 1638.18 484.231 18
 5 1 6 2157.81 487.443 18
 5 1 7 3741.78 627.021 14
 5 -1 -7 3409.15 625.736 18
 5 1 7 4218.22 637.52 18
 5 1 8 1048.9 380.629 14
 5 -1 -8 1208.82 456.894 18
 5 1 8 1058.69 356.569 18
 5 1 8 1236.4 348.947 11
 5 1 9 2428.49 506.667 14
 5 -1 -9 3232.63 636.513 18
 5 1 9 2082.9 436.833 18
 5 1 9 2707.51 504.133 11
 5 1 10 928.549 363.138 14
 5 -1 -10 1588.98 503.436 18
 5 1 10 997.411 335.364 18
 5 1 10 476.157 270.335 11
 5 1 11 6593.01 771.252 14
 5 1 11 4499.83 606.171 11
 5 1 12 3234.81 562.612 14
 5 1 12 2585.06 458.969 11
 5 1 13 6406.21 739.302 14
 5 1 13 6079.02 690.394 11
 5 1 14 251.565 252.602 14
 5 1 14 173.768 223.875 11
 5 1 15 7570.09 746.362 14
 5 1 15 7889.94 730.01 11
 5 1 16 2769.3 449.148 14
 5 1 16 2655.05 428.768 11
 5 1 17 4342.13 515.197 11
 5 1 18 464.539 227.928 11
 5 1 19 2608.38 354.038 11
 5 -2 17 734.467 266.555 18
 5 -2 16 960.124 280.516 18
 5 -2 15 411.51 232.712 18
 5 -2 14 6445.79 693.042 18
 5 -2 13 1214.92 332.257 18
 5 -2 12 116.444 194.282 18
 5 -2 11 286.29 213.801 18
 5 -2 10 3441.02 581.828 18
 5 -2 9 2797.75 529.887 14
 5 -2 9 1271.97 400.158 18
 5 -2 8 -82.9366 230.261 14
 5 -2 8 -122.746 231.783 18
 5 -2 7 3665.23 619.158 14
 5 2 -7 4151.45 688.247 18
 5 -2 7 2884.15 543.046 18
 5 -2 6 3122.42 559.186 14
 5 2 -6 4198.13 703.343 18
 5 -2 6 4881.14 736.161 18
 5 -2 5 493.332 321.871 14
 5 2 -5 694.902 438.29 18
 5 -2 5 609.418 332.315 18
 5 -2 4 5431.25 705.049 14
 5 -2 4 6410.02 833.265 18
 5 2 -4 4680.24 730.052 18
 5 2 -3 3860.69 663.126 18
 5 -2 3 3529.25 605.682 18
 5 -2 2 6197.74 831.373 18
 5 2 -2 5701.29 766.612 18
 5 2 -1 623.822 337.103 18
 5 -2 1 711.735 359.995 18
 5 2 0 722.141 325.64 14
 5 2 0 361.623 267.373 18
 5 -2 0 868.343 300.95 18
 5 2 1 986.494 326.761 14
 5 2 1 879.096 360.952 18
 5 -2 -1 407.546 330.866 18
 5 2 2 5371.7 721.094 14
 5 2 2 6620.08 806.713 18
 5 -2 -2 5430.41 787.397 18
 5 2 3 3446.76 586.866 14
 5 2 3 3236.4 569.565 18
 5 -2 -3 3171.6 595.891 18
 5 2 4 5249.67 722.978 14
 5 -2 -4 4068.08 655.451 18
 5 2 4 5464.88 706.728 18
 5 2 5 -24.2096 246.32 14
 5 -2 -5 158.6 296.009 18
 5 2 5 162.733 274.568 18
 5 2 6 4964.21 691.513 14
 5 -2 -6 5168.82 751.252 18
 5 2 6 3403.04 566.629 18
 5 2 6 3382.45 537.486 11
 5 2 7 1966.96 464.272 14
 5 -2 -7 3426.9 606.293 18
 5 2 7 3087.45 523.722 11
 5 2 8 -155.698 261.796 14
 5 -2 -8 5.16889 280.311 18
 5 2 8 -262.386 256.436 11
 5 2 9 1997.86 455.777 14
 5 -2 -9 2573.38 546.342 18
 5 2 9 2533.8 483 11
 5 2 10 3995.99 608.477 14
 5 -2 -10 4212.56 680.402 18
 5 2 10 3584.48 538.899 11
 5 2 11 130.572 227.387 14
 5 2 11 125.856 219.322 11
 5 2 12 609.463 290.781 14
 5 2 12 -70.5859 252.31 11
 5 2 13 1631.58 389.498 14
 5 2 13 1775.16 389.365 11
 5 2 14 6697.93 716.352 14
 5 2 14 6128.74 664.751 11
 5 2 15 479.239 275.771 14
 5 2 15 237.874 237.579 11
 5 2 16 557.636 258.737 14
 5 2 16 1076.81 321.929 11
 5 2 17 750.856 254.096 14
 5 2 17 768.984 275.618 11
 5 2 18 2214.03 363.527 11
 5 2 19 1200.89 263.742 11
 5 -3 17 1156.88 277.631 18
 5 -3 16 2238.09 393.89 18
 5 -3 15 1484.7 348.441 18
 5 -3 14 2347.1 427.792 18
 5 -3 13 1848.12 408.703 18
 5 -3 12 253.845 184.467 18
 5 -3 11 8475.91 848.713 18
 5 -3 10 -109.77 248.522 18
 5 -3 9 314.367 267.373 18
 5 -3 8 287.21 268.801 18
 5 -3 7 3687.8 637.557 18
 5 -3 6 2824.25 552.604 18
 5 -3 5 5143.73 743.616 18
 5 3 -4 4415.57 697.952 18
 5 -3 4 4458.04 705.595 18
 5 3 -3 6651.65 810.597 18
 5 -3 3 4735.39 715.475 18
 5 3 -2 3506.17 644.831 18
 5 -3 2 3832.66 649.702 18
 5 3 -1 5424.52 697.619 14
 5 3 -1 5889.7 759.819 18
 5 -3 1 5035.4 723.086 18
 5 3 0 8997.18 899.578 14
 5 3 0 10167.6 966.515 18
 5 -3 0 11065.8 1057.89 18
 5 3 1 5951.74 748.837 14
 5 3 1 6915.12 826.908 18
 5 -3 -1 4199.11 674.674 18
 5 3 2 3493.72 575.963 14
 5 3 2 2639.91 513.871 18
 5 -3 -2 2535.23 523.981 18
 5 3 3 4745.45 693.261 14
 5 -3 -3 5427.78 755.342 18
 5 3 4 3498.7 589.294 14
 5 -3 -4 2837.3 550.373 18
 5 3 5 6046.93 759.579 14
 5 -3 -5 5286.04 747.976 18
 5 3 6 2081.51 468.716 14
 5 -3 -6 2277.39 488.893 18
 5 3 7 2815.99 525.402 14
 5 -3 -7 3196.15 586.347 18
 5 3 7 3646.66 563.379 11
 5 3 8 370.477 262.206 14
 5 -3 -8 570.867 330.858 18
 5 3 9 365.747 283.805 14
 5 -3 -9 673.976 394.056 18
 5 3 9 187.263 235.195 11
 5 3 10 390.672 284.92 14
 5 -3 -10 897.01 375.993 18
 5 3 10 461.674 287.265 11
 5 3 11 9597.13 909.738 14
 5 3 11 10406.1 902.676 11
 5 3 12 546.009 279.341 14
 5 3 12 482.707 276.718 11
 5 3 13 2465.08 466.452 14
 5 3 13 1906.6 407.323 11
 5 3 14 1904.48 401.037 14
 5 3 14 2382.44 419.037 11
 5 3 15 1535.91 362.095 14
 5 3 15 1871.59 367.755 11
 5 3 16 3333.92 458.228 14
 5 3 16 2720.32 419.621 11
 5 3 17 449.886 187.975 14
 5 3 17 1284.23 290.097 11
 5 3 18 582.682 217.829 11
 5 -4 17 309.486 175.134 18
 5 -4 16 299.765 181.714 18
 5 -4 15 280.844 148.552 18
 5 -4 14 4243.24 544.492 18
 5 -4 13 1580.99 374.854 18
 5 -4 12 402.463 182.772 18
 5 -4 11 2036.47 424.105 18
 5 -4 10 5612.92 705.977 18
 5 -4 9 1923.76 455.314 18
 5 -4 8 1617.86 462.035 18
 5 -4 7 2285.18 492.66 18
 5 -4 6 -25.9928 233.419 18
 5 -4 5 1303.85 415.995 18
 5 -4 4 3712.9 614.189 18
 5 -4 3 1321.72 412.233 18
 5 -4 2 7065.95 838.48 18
 5 4 -1 4117.62 600.547 14
 5 -4 1 3684.34 613.47 18
 5 4 0 13.8625 201.482 14
 5 -4 0 641.792 334.924 18
 5 4 1 3755.15 582.026 14
 5 -4 -1 3351.45 580.899 18
 5 4 2 5609.19 723.431 14
 5 4 2 7152.53 769.581 13
 5 -4 -2 8010.23 881.631 18
 5 4 3 1039.77 369.01 14
 5 -4 -3 2197.26 502.938 18
 5 4 4 3366.14 574.18 14
 5 -4 -4 4294.88 664.05 18
 5 4 5 1827.86 412.376 14
 5 -4 -5 1816.85 446.367 18
 5 4 6 0.94366 187.403 14
 5 -4 -6 245.371 216.497 18
 5 4 7 3207.28 545.774 14
 5 -4 -7 3183.03 558.852 18
 5 4 8 1822.56 439.464 14
 5 -4 -8 1355.25 405.345 18
 5 4 8 1309.84 384.857 11
 5 4 9 2005.89 435.268 14
 5 -4 -9 1973.76 460.18 18
 5 4 9 1447.94 361.473 11
 5 4 10 6675.02 736.457 14
 5 4 10 6429.53 707.861 11
 5 4 11 2123.59 456.568 14
 5 4 11 1633.96 369.469 11
 5 4 12 135.578 219.443 14
 5 4 12 48.9032 194.786 11
 5 4 13 2699.41 449.63 14
 5 4 13 1447.07 347.094 11
 5 4 14 4257.32 537.362 14
 5 4 14 5145.92 571.428 11
 5 4 15 161.557 196.328 14
 5 4 15 299.73 209.591 11
 5 4 16 226.143 168.844 14
 5 4 16 223.309 177.758 11
 5 4 17 543.779 228.779 11
 5 -5 16 1463.91 286.322 18
 5 -5 15 289.042 186.231 18
 5 -5 14 882.449 272.128 18
 5 -5 13 497.197 224.15 18
 5 -5 12 938.822 284.807 18
 5 -5 11 3433.06 520.747 18
 5 -5 10 2729.37 481.779 18
 5 -5 9 326.871 260.097 18
 5 -5 8 2265.37 472.693 18
 5 -5 7 1105.32 337.189 18
 5 -5 6 1402.54 379.137 18
 5 -5 5 -41.7578 237.271 18
 5 -5 4 4125.17 624.172 18
 5 -5 3 3944.77 618.725 18
 5 5 -2 450.126 262.147 14
 5 -5 2 877.462 334.273 18
 5 5 -1 -173.701 231.832 14
 5 -5 1 654.36 374.863 18
 5 5 0 1535.83 384.772 14
 5 5 0 1767.24 388.101 13
 5 -5 0 1257.42 386.212 18
 5 5 1 -36.3262 202.615 14
 5 5 1 223.657 202.283 13
 5 -5 -1 -35.1273 263.134 18
 5 5 2 341.656 220.795 14
 5 5 2 778.667 301.554 13
 5 -5 -2 688.034 259.947 18
 5 5 3 3197.71 542.408 14
 5 5 3 4237.17 590.385 13
 5 -5 -3 3746.02 586.134 18
 5 5 4 3313.85 546.681 14
 5 -5 -4 4537.12 638.381 18
 5 5 5 -6.22699 227.578 14
 5 -5 -5 -171.566 225.722 18
 5 5 6 1307.52 363.792 14
 5 5 7 1046.3 330.442 14
 5 5 8 2174.24 451.595 14
 5 5 9 286.793 232.067 14
 5 5 9 157.99 215.954 11
 5 5 10 3020.01 488.612 14
 5 5 10 3168.94 490.082 11
 5 5 11 4565.42 565.957 14
 5 5 11 3961.8 522.873 11
 5 5 12 2006.14 385.348 14
 5 5 12 1475.17 346.161 11
 5 5 13 840.215 283.016 14
 5 5 13 711.911 279.235 11
 5 5 14 727.725 250.781 14
 5 5 14 662.286 240.49 11
 5 5 15 14.9756 151.962 14
 5 5 15 257.342 178.401 11
 5 5 16 1546.65 276.601 11
 5 -6 14 66.3125 138.226 18
 5 -6 13 2581.84 386.435 18
 5 -6 12 -133.106 147.915 18
 5 -6 11 887 267.924 18
 5 -6 10 301.119 164.299 18
 5 -6 9 1008.69 297.624 18
 5 -6 8 540.111 268.606 18
 5 -6 7 1906.51 408.943 18
 5 -6 6 3209.69 506.061 18
 5 -6 5 419.231 254.789 18
 5 -6 4 363.363 234.026 18
 5 6 -3 4977.88 587.788 14
 5 -6 3 6623.17 725.452 18
 5 6 -2 1118.47 316.155 14
 5 6 -2 1132.75 313.146 13
 5 -6 2 1462.31 365.238 18
 5 6 -1 827.072 300.319 14
 5 6 -1 1239.35 324.979 13
 5 -6 1 944.842 322.219 18
 5 6 0 125.575 168.922 14
 5 6 0 530.522 253.479 13
 5 6 1 646.65 295.868 14
 5 6 1 1063.05 317.098 13
 5 -6 -1 581.642 281.814 18
 5 6 2 663.253 270.183 14
 5 6 2 1105.06 329.074 13
 5 6 3 5890.1 672.1 14
 5 6 3 5309.83 633.784 13
 5 6 4 647.675 266.568 14
 5 6 4 -77.4661 192.868 13
 5 6 5 -63.7384 230.138 14
 5 6 6 2700.22 450.23 14
 5 6 7 1009.91 314.633 14
 5 6 8 281.043 183.349 14
 5 6 9 723.825 265.964 14
 5 6 9 645.504 223.853 11
 5 6 10 -54.9964 207.493 14
 5 6 10 295.897 195.214 11
 5 6 11 492.397 228.171 14
 5 6 11 577.727 248.398 11
 5 6 12 211.8 189.656 14
 5 6 12 206.525 190.202 11
 5 6 13 2074.84 340.791 14
 5 6 13 2988.96 392.924 11
 5 6 14 144.214 137.203 11
 5 -7 10 101.306 158.837 18
 5 -7 9 292.188 172.66 18
 5 -7 8 2961.59 413.137 18
 5 -7 7 605.499 208.266 18
 5 -7 6 822.925 232.646 18
 5 -7 5 1227.99 302.024 18
 5 7 -4 4103.91 470.549 13
 5 -7 4 5122.45 561.027 18
 5 7 -3 550.912 231.518 14
 5 7 -3 304.952 187.185 13
 5 7 -2 1709.9 343.058 14
 5 7 -2 1517.26 335.358 13
 5 7 -1 1090.03 309.7 14
 5 7 -1 1307.89 301.307 13
 5 7 0 3790.21 489.239 14
 5 7 0 4895.45 564.974 13
 5 7 1 1641.44 362.476 14
 5 7 1 539.573 225.122 13
 5 7 2 1756.32 359.044 14
 5 7 2 1809.23 365.793 13
 5 7 3 186.569 214.966 14
 5 7 3 643.55 256.663 13
 5 7 4 5107.64 580.965 14
 5 7 5 867.724 253.464 14
 5 7 6 1127.14 301.692 14
 5 7 7 191.313 199.702 14
 5 7 8 3267.24 449.001 14
 5 7 9 234.06 171.318 14
 5 7 9 416.138 184.922 11
 5 7 10 117.755 148.695 14
 5 7 10 464.074 208.715 11
 5 7 11 271.335 150.309 14
 5 7 11 14.0002 137.377 11
 5 8 -3 1386.51 266.37 13
 5 8 -2 287.922 163.578 14
 5 8 -2 555.745 190.717 13
 5 8 -1 2210.85 334.401 14
 5 8 -1 1825.54 315.094 13
 5 8 0 517.013 200.759 14
 5 8 0 730.956 232.215 13
 5 8 1 2130.75 340.526 14
 5 8 1 1285.81 277.129 13
 5 8 2 463.988 197.086 14
 5 8 2 449.121 202.929 13
 5 8 3 1919.85 330.266 14
 5 8 4 121.307 131.812 14
 5 8 5 1595.69 290.016 14
 5 8 6 183.696 157.599 14
 5 8 7 2069.38 321.572 14
 5 8 7 2175.76 317.583 11
 6 0 0 16141.7 1022.71 18
 6 0 -1 4577.56 584.268 18
 6 0 1 4072.27 543.962 18
 6 0 -2 6809.79 679.198 18
 6 0 2 6600.19 651.689 18
 6 0 -3 9298.34 784.068 18
 6 0 3 9434.61 762.689 18
 6 0 4 2056.82 372.866 18
 6 0 5 2742.45 418.162 18
 6 0 6 1422.9 290.458 18
 6 0 7 1742.69 320.779 18
 6 -1 8 347.76 192.342 18
 6 -1 7 1059.72 267.179 18
 6 -1 6 -62.1264 185.821 18
 6 -1 5 1050.18 274.204 18
 6 -1 4 1549.59 342.944 18
 6 -1 3 912.852 286.72 18
 6 -1 2 1462.2 356.166 18
 6 1 -1 739.465 315.465 18
 6 -1 1 777.638 295.097 18
 6 1 0 1495.02 350.779 18
 6 -1 0 1507.34 367.604 18
 6 1 1 1409.32 345.325 18
 6 -1 -1 740.698 297.52 18
 6 1 2 2203.06 406.275 18
 6 -1 -2 2107.36 426.866 18
 6 -1 -3 1631.98 381.955 18
 6 1 3 1912.6 362.165 18
 6 -1 -4 2104.73 422.497 18
 6 1 4 1597.38 346.876 18
 6 1 5 1097.95 245.555 14
 6 1 5 757.718 264.231 18
 6 -2 8 330.911 160.694 18
 6 -2 7 820.462 227.192 18
 6 -2 6 226.442 184.012 18
 6 -2 5 2433.08 399.296 18
 6 -2 4 680.475 245.415 18
 6 -2 3 1747.62 346.453 18
 6 -2 2 919.979 278.837 18
 6 -2 1 647.235 290.582 18
 6 -2 0 484.046 253.362 18
 6 -2 -1 761.072 288.226 18
 6 -2 -2 1120.34 328.017 18
 6 -2 -3 3123.22 486.067 18
 6 -2 -4 2052.86 403.7 18
 6 2 5 2246.21 333.137 14
 6 2 6 671.715 224.866 14
 6 2 7 1808.35 307.184 14
 6 -3 7 -341.68 214.551 18
 6 -3 6 68.9774 165.056 18
 6 -3 5 81.2608 186.452 18
 6 -3 4 954.858 268.017 18
 6 -3 3 -171.949 190.133 18
 6 -3 2 963.509 271.706 18
 6 -3 1 492.404 241.994 18
 6 -3 0 2767.1 414.797 18
 6 -3 -1 393.062 226.177 18
 6 -3 -2 1982.36 366.533 18
 6 -3 -3 485.852 262.432 18
 6 -3 -4 915.56 274.305 18
 6 -4 3 112.567 158.782 18
 6 -4 2 972.226 271.759 18
 6 -4 1 361.62 204.108 18
 6 -4 0 2907.96 389.961 18

_iucr_refine_instructions_details
;

    201805257.res created by SHELXL-2014/7

TITL 201805257 in P212121 #19
REM reset to P212121 #19
CELL 1.54184 5.146054 11.536736 26.575827 90 90 90
ZERR 4 0.00013 0.000333 0.000531 0 0 0
LATT -1
SYMM 0.5-X,-Y,0.5+Z
SYMM 0.5+X,0.5-Y,-Z
SYMM -X,0.5+Y,0.5-Z
SFAC C H Br N O
UNIT 80 56 4 4 4
 
L.S. 4 0 0
PLAN  20
SIZE 0.1 0.11 0.28
MPLA C1 C2 C3 C4 C5 C6
MPLA C8 C9 C10 C11 C12 C13 C14 C15 C16 C17 C18 C19 C20 N1
HTAB O1 N1
BOND $h
conf
fmap 2
acta
REM <olex2.extras>
REM <HklSrc "%.\\201805257.hkl">
REM </olex2.extras>
 
WGHT    0.053500    0.174500
FVAR       7.27544
BR1   3    0.148619    0.719865    0.876647    11.00000    0.09097    0.08723 =
         0.04677   -0.01304    0.01174   -0.02189
C1    1    0.384032    0.583282    0.740020    11.00000    0.05592    0.05332 =
         0.05125   -0.00816   -0.00399   -0.00884
AFIX  43
H1    2    0.330440    0.523677    0.718868    11.00000   -1.20000
AFIX   0
C2    1    0.258134    0.600904    0.785289    11.00000    0.05954    0.06160 =
         0.05158   -0.00480    0.00253   -0.01583
AFIX  43
H2    2    0.122265    0.552662    0.794977    11.00000   -1.20000
AFIX   0
C3    1    0.335358    0.689874    0.815626    11.00000    0.06237    0.05971 =
         0.03804    0.00044   -0.00229   -0.00551
C4    1    0.541144    0.760188    0.803342    11.00000    0.06765    0.05512 =
         0.04954   -0.01236   -0.00628   -0.00886
AFIX  43
H4    2    0.594762    0.818890    0.824962    11.00000   -1.20000
AFIX   0
C5    1    0.665839    0.741729    0.758365    11.00000    0.05518    0.05561 =
         0.05758   -0.00491   -0.00023   -0.00991
AFIX  43
H5    2    0.804496    0.789109    0.749383    11.00000   -1.20000
AFIX   0
C6    1    0.588483    0.653364    0.725955    11.00000    0.04335    0.05334 =
         0.04525   -0.00252   -0.00646    0.00127
C7    1    0.721431    0.634281    0.675584    11.00000    0.03910    0.05906 =
         0.05395   -0.00555   -0.00299    0.00140
AFIX  13
H7    2    0.835777    0.700390    0.668805    11.00000   -1.20000
AFIX   0
C8    1    0.521305    0.624938    0.632646    11.00000    0.03718    0.05620 =
         0.04077   -0.00367    0.00611    0.00267
C9    1    0.362132    0.723625    0.618419    11.00000    0.04259    0.05142 =
         0.04584    0.00460    0.00678    0.00459
C10   1    0.383107    0.833047    0.640600    11.00000    0.05518    0.06161 =
         0.05942    0.00179    0.00812    0.00221
AFIX  43
H10   2    0.508187    0.845608    0.665263    11.00000   -1.20000
AFIX   0
C11   1    0.222325    0.922251    0.626613    11.00000    0.07065    0.05220 =
         0.07697    0.00453    0.02109    0.00793
AFIX  43
H11   2    0.240261    0.994919    0.641359    11.00000   -1.20000
AFIX   0
C12   1    0.031721    0.903469    0.590158    11.00000    0.06599    0.06807 =
         0.08168    0.02176    0.02039    0.01634
AFIX  43
H12   2   -0.080827    0.963193    0.581356    11.00000   -1.20000
AFIX   0
C13   1    0.009503    0.797511    0.567262    11.00000    0.05547    0.07502 =
         0.05923    0.01790    0.00920    0.01327
AFIX  43
H13   2   -0.117053    0.786619    0.542732    11.00000   -1.20000
AFIX   0
C14   1    0.174198    0.704993    0.580122    11.00000    0.04351    0.06321 =
         0.04301    0.01499    0.01085    0.00179
C15   1    0.159149    0.591984    0.556565    11.00000    0.04254    0.06801 =
         0.03682    0.00902    0.00619    0.00129
C16   1    0.331618    0.506076    0.573389    11.00000    0.04521    0.06381 =
         0.03616    0.00012    0.00208    0.00236
C17   1    0.327725    0.395388    0.551631    11.00000    0.05874    0.06540 =
         0.04676   -0.00716   -0.00535    0.00427
AFIX  43
H17   2    0.441671    0.338626    0.563060    11.00000   -1.20000
AFIX   0
C18   1    0.156268    0.370364    0.513484    11.00000    0.07512    0.07772 =
         0.04628   -0.00778   -0.00708   -0.00489
AFIX  43
H18   2    0.155507    0.297144    0.498845    11.00000   -1.20000
AFIX   0
C19   1   -0.015068    0.454485    0.496961    11.00000    0.07184    0.09569 =
         0.04860   -0.00304   -0.01362   -0.00849
AFIX  43
H19   2   -0.131591    0.437248    0.471280    11.00000   -1.20000
AFIX   0
C20   1   -0.015200    0.563261    0.518040    11.00000    0.05056    0.09019 =
         0.05171    0.01916   -0.00846    0.00092
AFIX  43
H20   2   -0.132618    0.618559    0.506577    11.00000   -1.20000
AFIX   0
N1    4    0.510634    0.525488    0.611818    11.00000    0.04329    0.05852 =
         0.04081   -0.00309   -0.00267    0.00836
O1    5    0.872800    0.532968    0.677046    11.00000    0.04999    0.07646 =
         0.06933   -0.01971   -0.01490    0.01740
AFIX 147
H1A   2    0.812319    0.485011    0.657514    11.00000   -1.50000
AFIX   0
HKLF 4
 
REM  201805257 in P212121 #19
REM R1 =  0.0392 for    2629 Fo > 4sig(Fo)  and  0.0454 for all    2971 data
REM    209 parameters refined using      0 restraints
 
END  
     
WGHT      0.0534      0.1749 

REM Highest difference peak  0.629,  deepest hole -0.335,  1-sigma level  0.052
Q1    1   0.3180  0.6831  0.8794  11.00000  0.05    0.63
Q2    1  -0.0308  0.6853  0.8813  11.00000  0.05    0.30
Q3    1   0.0813  0.7025  0.8467  11.00000  0.05    0.25
Q4    1   0.1645  0.7845  0.8977  11.00000  0.05    0.24
Q5    1   0.1294  0.7637  0.9027  11.00000  0.05    0.23
Q6    1   0.4409  0.5135  0.5849  11.00000  0.05    0.18
Q7    1   0.3155  0.5585  0.5503  11.00000  0.05    0.17
Q8    1   0.0240  0.5632  0.5491  11.00000  0.05    0.17
Q9    1   0.8331  0.4780  0.7107  11.00000  0.05    0.16
Q10   1   0.8998  0.7787  0.7566  11.00000  0.05    0.16
Q11   1   0.3154  0.4419  0.5739  11.00000  0.05    0.16
Q12   1   0.3523  0.7616  0.8071  11.00000  0.05    0.16
Q13   1   0.4409  0.7053  0.8224  11.00000  0.05    0.16
Q14   1   0.1806  0.3810  0.5395  11.00000  0.05    0.15
Q15   1   0.1910  0.5628  0.5670  11.00000  0.05    0.15
Q16   1  -0.2026  0.7106  0.4920  11.00000  0.05    0.15
Q17   1   0.8332  0.7956  0.6349  11.00000  0.05    0.15
Q18   1   0.6885  0.4012  0.6202  11.00000  0.05    0.15
Q19   1   0.6838  0.3876  0.6402  11.00000  0.05    0.14
Q20   1   0.1615  0.5787  0.5360  11.00000  0.05    0.14

  REM The information below was added by Olex2.
  REM
  REM R1 = 0.0392 for 2629 Fo > 4sig(Fo) and 0.0454 for all 5893 data
  REM n/a parameters refined using n/a restraints
  REM Highest difference peak 0.63, deepest hole -0.34
  REM Mean Shift 0, Max Shift 0.000.

  REM +++ Tabular Listing of Refinement Information +++
  REM R1_all = 0.0454
  REM R1_gt = 0.0392
  REM wR_ref = 0.1066
  REM GOOF = 1.027
  REM Shift_max = 0.000
  REM Shift_mean = 0
  REM Reflections_all = 5893
  REM Reflections_gt = 2629
  REM Parameters = n/a
  REM Hole = -0.34
  REM Peak = 0.63
  REM Flack = -0.026(17)

  
;
_olex2_submission_special_instructions  'No special instructions were received'
